# Supplementary material for: Predicting disease severity in metachromatic leukodystrophy using protein activity and a patient phenotype matrix
Source: Genome Biol. 2023 Jul 21;24:172. doi: 10.1186/s13059-023-03001-z (PMC10360315; doi:10.1186/s13059-023-03001-z)
Supplement: Supplementary file 1 — Additional file 1: Table S1. Curated patient data set. Variants, age of onset, and severity phenotypes are shown for MLD patients curated from the literature. Nomenclature for ARSA variants has been updated, and for papers using the previous annotation system a +2 amino acid or +6 nucleotide coordinate shift has been applied. Cases for which this coordinate shift has been used are labeled in the Comments column. ARSA, arylsulfatase A; HGVSc, Human Genome Variation Society coding variant; HGVSp, Human Genome Variation Society protein variant. [file 13059_2023_3001_MOESM1_ESM.xlsx]

## Sheet: Table S1
Variant 1	Variant 2	Genotype	Age of onset (years)	Severity	Reference and link	Comments
p.N352S	p.T393S	p.N352S/p.T393S	2	Infantile/late-infantile	Álvarez-Pabón 2019
c.465+1G>A	c.465+1G>A	c.465+1G>A/c.465+1G>A	1.08333	Infantile/late-infantile	Berná 2004	Coordinate shift applied.
c.465+1G>A	c.465+1G>A	c.465+1G>A/c.465+1G>A	1.91667	Infantile/late-infantile	Berná 2004	Coordinate shift applied.
c.465+1G>A	c.465+1G>A	c.465+1G>A/c.465+1G>A	2	Infantile/late-infantile	Berná 2004	Coordinate shift applied.
p.G311S	p.D31N	p.G311S/p.D31N	1.25	Infantile/late-infantile	Berná 2004	Coordinate shift applied.
p.I181S	p.C158R	p.I181S/p.C158R	16	Adult	Berná 2004	Coordinate shift applied.
p.I181S	p.C296Y	p.I181S/p.C296Y	11	Juvenile	Berná 2004	Coordinate shift applied.
p.I181S	p.G295S	p.I181S/p.G295S	17.5	Adult	Berná 2004	Coordinate shift applied.
p.I181S	p.G295S	p.I181S/p.G295S		Adult	Berná 2004	Coordinate shift applied.
p.P428L	p.P428L	p.P428L/p.P428L	22	Adult	Berná 2004	Coordinate shift applied.
c.465+1G>A	p.R290C	c.465+1G>A/p.R290C	16	Juvenile	Bertelli 2006	Nomenclature updated and coordinate shift applied.
c.465+1G>A	p.R86Q	c.465+1G>A/p.R86Q	3	Juvenile	Bertelli 2006	Nomenclature updated and coordinate shift applied.
c.465+1G>A	p.R86Q	c.465+1G>A/p.R86Q	4	Juvenile	Bertelli 2006	Nomenclature updated and coordinate shift applied.
p.G101V	p.E331X	p.G101V/p.E331X	1.66667	Infantile/late-infantile	Bertelli 2006	Coordinate shift applied.
p.R372W	c.465+1G>A	p.R372W/c.465+1G>A	2	Infantile/late-infantile	Bertelli 2006	Nomenclature updated and coordinate shift applied.
p.R86W	c.465+1G>A	p.R86W/c.465+1G>A	4	Juvenile	Bertelli 2006	Nomenclature updated and coordinate shift applied.
c.1223_1231delGTGATACCA	p.T306M	c.1223_1231delGTGATACCA/p.T306M		Infantile/late-infantile	Biffi 2008	First variant was listed as c.1216-24del9, which is also referred to as c.1217_1225del9 in the older notations. Coordinate shift applied.
c.1228_1229delAC	c.1228_1229delAC	c.1228_1229delAC /c.1228_1229delAC		Infantile/late-infantile	Biffi 2008	Coordinate shift applied.
c.465+1G>A	c.465+1G>A	c.465+1G>A/c.465+1G>A		Infantile/late-infantile	Biffi 2008	Coordinate shift applied.
c.465+1G>A	c.465+1G>A	c.465+1G>A/c.465+1G>A		Infantile/late-infantile	Biffi 2008	Coordinate shift applied.
c.465+1G>A	c.465+1G>A	c.465+1G>A/c.465+1G>A		Infantile/late-infantile	Biffi 2008	Coordinate shift applied.
c.465+1G>A	c.465+1G>A	c.465+1G>A/c.465+1G>A		Infantile/late-infantile	Biffi 2008	Coordinate shift applied.
c.465+1G>A	c.465+1G>A	c.465+1G>A/c.465+1G>A		Infantile/late-infantile	Biffi 2008	Coordinate shift applied.
c.465+1G>A	p.A214P	c.465+1G>A/p.A214P		Infantile/late-infantile	Biffi 2008	Coordinate shift applied.
c.465+1G>A	p.C170X	c.465+1G>A/p.C170X		Infantile/late-infantile	Biffi 2008	Coordinate shift applied.
c.855-1G>A	c.465+1G>A	c.855-1G>A/c.465+1G>A		Infantile/late-infantile	Biffi 2008	Coordinate shift applied.
p.E255K	c.1223_1231delGTGATACCA	p.E255K/c.1223_1231delGTGATACCA		Infantile/late-infantile	Biffi 2008	Second variant was listed as c.1216-24del9, which is also referred to as c.1217_1225del9 in the older notations. Coordinate shift applied.
p.G295S	p.R313Q	p.G295S/p.R313Q		Infantile/late-infantile	Biffi 2008	Coordinate shift applied.
p.H140D	p.E309K	p.H140D/p.E309K		Juvenile	Biffi 2008	Coordinate shift applied.
p.L54P	p.P150L	p.L54P/p.P150L		Infantile/late-infantile	Biffi 2008	Coordinate shift applied.
p.R372W	p.R372W	p.R372W/p.R372W		Infantile/late-infantile	Biffi 2008	Coordinate shift applied.
p.R86W	c.465+1G>A	p.R86W/c.465+1G>A		Juvenile	Biffi 2008	Coordinate shift applied.
p.R86W	c.465+1G>A	p.R86W/c.465+1G>A		Juvenile	Biffi 2008	Coordinate shift applied.
p.R86W	c.465+1G>A	p.R86W/c.465+1G>A		Juvenile	Biffi 2008	Coordinate shift applied.
p.R86W	p.P84L	p.R86W/p.P84L		Juvenile	Biffi 2008	Coordinate shift applied.
p.R86W	p.R86W	p.R86W/p.R86W		Adult	Biffi 2008	Coordinate shift applied.
p.R86W	p.R86W	p.R86W/p.R86W		Juvenile	Biffi 2008	Coordinate shift applied.
p.T276M	p.S408G	p.T276M/p.S408G		Infantile/late-infantile	Biffi 2008	Coordinate shift applied.
p.Y203C	c.465+1G>A	p.Y203C/c.465+1G>A		Infantile/late-infantile	Biffi 2008	Coordinate shift applied.
p.Y203C	c.465+1G>A	p.Y203C/c.465+1G>A		Juvenile	Biffi 2008	Coordinate shift applied.
p.Y203C	p.Y203C	p.Y203C/p.Y203C		Juvenile	Biffi 2008
p.Y203C	p.Y203C	p.Y203C/p.Y203C		Juvenile	Biffi 2008
c.195delC	p.P428L	c.195delC/p.P428L	3	Juvenile	Böhringer 2017
c.465+1G>A	c.465+1G>A	c.465+1G>A/c.465+1G>A	1.41667	Infantile/late-infantile	Böhringer 2017
c.465+1G>A	c.465+1G>A	c.465+1G>A/c.465+1G>A	2.25	Infantile/late-infantile	Böhringer 2017
c.465+1G>A	c.465+1G>A	c.465+1G>A/c.465+1G>A		Infantile/late-infantile	Böhringer 2017
c.465+1G>A	p.D337V	c.465+1G>A/p.D337V	1.41667	Infantile/late-infantile	Böhringer 2017	HGVSc corrected for p.D337V.
c.465+1G>A	p.H399Y	c.465+1G>A/p.H399Y	3.5	Juvenile	Böhringer 2017
c.465+1G>A	p.N284K	c.465+1G>A/p.N284K	4	Juvenile	Böhringer 2017
c.465+1G>A	p.P428L	c.465+1G>A/p.P428L	3.5	Juvenile	Böhringer 2017
c.465+1G>A	p.P428L	c.465+1G>A/p.P428L	4.91667	Juvenile	Böhringer 2017
c.465+1G>A	p.P428L	c.465+1G>A/p.P428L	7	Juvenile	Böhringer 2017
c.465+1G>A	p.R386H	c.465+1G>A/p.R386H	3.5	Juvenile	Böhringer 2017	Coordinate shift applied to variant 2 only.
c.465+1G>A	p.Y225C	c.465+1G>A/p.Y225C	9.08333	Juvenile	Böhringer 2017
c.861+1G>A	p.Y308Y	c.861+1G>A/p.Y308Y	1.25	Infantile/late-infantile	Böhringer 2017	Coordinate shift applied.
p.A77P	p.H425R	p.A77P/p.H425R		Adult	Böhringer 2017
p.E314D	c.1109-3C>G	p.E314D/c.1109-3C>G	10	Juvenile	Böhringer 2017
p.G311S	p.G311S	p.G311S/p.G311S	4	Juvenile	Böhringer 2017
p.G327D	p.G327D	p.G327D/p.G327D		Adult	Böhringer 2017	Coordinate shift applied.
p.L33P	p.P428L	p.L33P/p.P428L	8.08333	Juvenile	Böhringer 2017
p.P182R	p.P428L	p.P182R/p.P428L	4.33333	Juvenile	Böhringer 2017
p.P84L	p.I181S	p.P84L/p.I181S	31	Adult	Böhringer 2017
p.R246R	p.E309K	p.R246R/p.E309K	1.33333	Infantile/late-infantile	Böhringer 2017	Coordinate shift applied to variant 1 only.
p.R372Q	p.Y381Y	p.R372Q/p.Y381Y	2.66667	Juvenile	Böhringer 2017	HGVSc corrected for both mutations.
p.S98L	p.S98L	p.S98L/p.S98L	2	Infantile/late-infantile	Böhringer 2017
p.Y381Y	p.Y381Y	p.Y381Y/p.Y381Y	1.66667	Infantile/late-infantile	Böhringer 2017	Coordinate shift applied.
c.1108-2A>G	c.1108-2A>G	c.1108-2A>G/.c.1108-2A>G	2.17	Infantile/late-infantile	Cesani 2016
c.1223_1231delGTGATACCA	c.1223_1231delGTGATACCA	c.1223_1231delGTGATACCA/c.1223_1231delGTGATACCA		Infantile/late-infantile	Cesani 2016
c.292delTinsCC	p.R246H	c.292delTinsCC/p.R246H		Unknown	Cesani 2016
c.465+1G>A	c.1492dupC	c.465+1G>A/c.1492dupC	1.5	Infantile/late-infantile	Cesani 2016
c.465+1G>A	c.1492dupC	c.465+1G>A/c.1492dupC	2	Infantile/late-infantile	Cesani 2016
c.465+1G>A	c.465+1G>A	c.465+1G>A/c.465+1G>A	1.16667	Infantile/late-infantile	Cesani 2016
c.465+1G>A	c.465+1G>A	c.465+1G>A/c.465+1G>A	1.16667	Infantile/late-infantile	Cesani 2016
c.465+1G>A	c.465+1G>A	c.465+1G>A/c.465+1G>A		Unknown	Cesani 2016
c.465+1G>A	c.855-1G>A	c.465+1G>A/c.855-1G>A	1.33333	Infantile/late-infantile	Cesani 2016
c.465+1G>A	c.980-1G>A	c.465+1G>A/c.980-1G>A	1.58333	Infantile/late-infantile	Cesani 2016
c.465+1G>A	p.C491G	c.465+1G>A/p.C491G	38	Adult	Cesani 2016
c.465+1G>A	p.C491G	c.465+1G>A/p.C491G	10	Juvenile	Cesani 2016
c.465+1G>A	p.G327S	c.465+1G>A/p.G327S	10.5	Juvenile	Cesani 2016
c.465+1G>A	p.I181S	c.465+1G>A/p.I181S	35	Adult	Cesani 2016
c.465+1G>A	p.I181S	c.465+1G>A/p.I181S	1	Infantile/late-infantile	Cesani 2016	Cesani 2015 suggests this patient had the late-infantile phenotype and a “pre-existing neurological comorbidity”. Age of onset is “<1” and set to 1 because of lack of precision.
c.465+1G>A	p.I181S	c.465+1G>A/p.I181S	12	Juvenile	Cesani 2016
c.465+1G>A	p.P428L	c.465+1G>A/p.P428L	5	Juvenile	Cesani 2016
c.465+1G>A	p.P428L	c.465+1G>A/p.P428L	5	Juvenile	Cesani 2016
c.465+1G>A	p.P428L	c.465+1G>A/p.P428L	5.5	Juvenile	Cesani 2016
c.465+1G>A	p.P428L	c.465+1G>A/p.P428L	7	Juvenile	Cesani 2016
c.465+1G>A	p.R301W	c.465+1G>A/p.R301W	1.08333	Infantile/late-infantile	Cesani 2016
c.465+1G>A	p.R392Q	c.465+1G>A/p.R392Q	1	Infantile/late-infantile	Cesani 2016
c.583delT	p.L455P	c.583delT/p.L455P	7	Juvenile	Cesani 2016
p.A214V	c.1223_1231delGTGATACCA	p.A214V/c.1223_1231delGTGATACCA	20	Adult	Cesani 2016
p.A214V	c.1223_1231delGTGATACCA	p.A214V/c.1223_1231delGTGATACCA	1.16667	Infantile/late-infantile	Cesani 2016
p.D31E	p.A214P	p.D31E/p.A214P		Infantile/late-infantile	Cesani 2016
p.D356V	p.D356V	p.D356V/p.D356V		Infantile/late-infantile	Cesani 2016
p.E255L	p.R301W	p.E255L/p.R301W		Unknown	Cesani 2016
p.E309K	p.E309K	p.E309K/p.E309K	1.5	Infantile/late-infantile	Cesani 2016
p.E384K	c.1223_1231delGTGATACCA	p.E384K/c.1223_1231delGTGATACCA	3	Juvenile	Cesani 2016
p.G117V	p.G117V	p.G117V/p.G117V	2	Infantile/late-infantile	Cesani 2016
p.G311S	p.G311S	p.G311S/p.G311S	2	Infantile/late-infantile	Cesani 2016
p.I181S	c.1108-3C>G	p.I181S/c.1108-3C>G	14	Adult	Cesani 2016
p.L128R	p.P428L	p.L128R/p.P428L	4.41667	Juvenile	Cesani 2016
p.P150R	p.P150R	p.P150R/p.P150R	1.25	Infantile/late-infantile	Cesani 2016
p.P428L	c.1485_1492del8ins7	p.P428L/c.1485_1492del8ins7	5	Juvenile	Cesani 2016
p.Q141X	p.Q141X	p.Q141X/p.Q141X	1	Infantile/late-infantile	Cesani 2016
p.R202C	p.R392W	p.R202C/p.R392W	24	Adult	Cesani 2016
p.R246C	p.R246H	p.R246C/p.R246H	2.25	Infantile/late-infantile	Cesani 2016
p.R290C	p.R313P	p.R290C/p.R313P	11	Juvenile	Cesani 2016
p.R290H	p.E309Q	p.R290H/p.E309Q	40	Adult	Cesani 2016
p.R86Q	c.465+1G>A	p.R86Q/c.465+1G>A		Infantile/late-infantile	Cesani 2016
p.R86W	p.G311S	p.R86W/p.G311S	33	Adult	Cesani 2016
p.S98F	p.C491G	p.S98F/p.C491G	18	Adult	Cesani 2016
p.T276M	p.T276M	p.T276M/p.T276M	1.5	Infantile/late-infantile	Cesani 2016
p.Y203C	p.L430P	p.Y203C/p.L430P	2.83333	Juvenile	Cesani 2016
p.Y203C	p.R392Q	p.Y203C/p.R392Q	4.41667	Juvenile	Cesani 2016
p.P428L	p.R313X	p.P428L/p.R313X	5.25	Juvenile	Chen 2016	Coordinate shift applied.
p.P428L	p.R313X	p.P428L/p.R313X		Juvenile	Chen 2016	Coordinate shift applied.
c.1130_1132delTCT	p.D283E	c.1130_1132delTCT/p.D283E	0.5	Infantile/late-infantile	Chen 2018
c.1130_1132delTCT	p.D413G	c.1130_1132delTCT/p.D413G	1.16667	Infantile/late-infantile	Chen 2018
c.302_303insG	c.1428_1429insC	c.302_303insG/c.1428_1429insC	1	Infantile/late-infantile	Chen 2018
c.465+1G>A	ARSAdel	c.465+1G>A/ARSAdel	1.5	Infantile/late-infantile	Chen 2018
p.A214T	p.G298V	p.A214T/p.G298V	2.33333	Juvenile	Chen 2018	Authors are inconsistent in their age cut-off for infantile and juvenile patients.
p.E309K	p.F143L	p.E309K/p.F143L	4	Juvenile	Chen 2018
p.E309K	p.G101V	p.E309K/p.G101V	0.583333	Infantile/late-infantile	Chen 2018
p.G156R	p.L210P	p.G156R/p.L210P	1.25	Infantile/late-infantile	Chen 2018
p.G387V	c.684+2T>C	p.G387V/c.684+2T>C	1.25	Infantile/late-infantile	Chen 2018	IVS3+2T>C converted to c.684+2T>C.
p.K304M	p.L350Q	p.K304M/p.L350Q	1.41667	Infantile/late-infantile	Chen 2018
p.L11P	c.1108-20A>G	p.L11P/c.1108-20A>G	1.33333	Infantile/late-infantile	Chen 2018
p.L277P	p.L128P	p.L277P/p.L128P	1	Infantile/late-infantile	Chen 2018
p.P73L	p.T276M	p.P73L/p.T276M	1.33333	Infantile/late-infantile	Chen 2018
p.P84Q	p.V391G	p.P84Q/p.V391G	5	Juvenile	Chen 2018
p.R204G	p.G15V	p.R204G/p.G15V	2.25	Juvenile	Chen 2018	Variant 1 and variant 2 had no TransVar HGVSp conversion for new or old coordinate system. Defaulted to paper’s listed HGVSc and HGVSp. Authors are inconsistent in their age cut-off for infantile and juvenile patients.
p.R82W	c.179_180insCA	p.R82W/c.179_180insCA	1.25	Infantile/late-infantile	Chen 2018
p.R86Q	p.L161P	p.R86Q/p.L161P	3.41667	Juvenile	Chen 2018
p.S252P	c.1344_1345insCC	p.S252P/c.1344_1345insCC	1	Infantile/late-infantile	Chen 2018
p.T306M	p.T276M	p.T306M/p.T276M	1.5	Infantile/late-infantile	Chen 2018
p.V391G	p.V391G	p.V391G/p.V391G	3	Juvenile	Chen 2018
p.W320X	p.W320X	p.W320X/p.W320X	0.5	Infantile/late-infantile	Chen 2018
p.E384K	p.E384K	p.E384K/p.E384K		Juvenile	Coulter-Mackie 1998	Coordinate shift applied.
p.H399Y	p.P428L	p.H399Y/p.P428L		Adult	Coulter-Mackie 1998	Coordinate shift applied.
p.P379L	p.P379L	p.P379L/p.P379L		Infantile/late-infantile	Coulter-Mackie 1998	Coordinate shift applied.
p.R372Q	?	p.R372Q/?		Adult	Coulter-Mackie 1998	Coordinate shift applied.
p.R372W	p.R372W	p.R372W/p.R372W		Infantile/late-infantile	Coulter-Mackie 1998	Coordinate shift applied.
p.R392Q	p.P428L	p.R392Q/p.P428L		Juvenile	Coulter-Mackie 1998	Coordinate shift applied.
p.R392W	c.465+1G>A	p.R392W/c.465+1G>A		Infantile/late-infantile	Coulter-Mackie 1998	Noted as previously reported in Barth 1995. Barth annotates this patient as having the common splice mutation. Coordinate shift applied.
p.D283E	p.D283E	p.D283E/p.D283E	1	Infantile/late-infantile	Dehghan 2017
p.F221I	p.F221I	p.F221I/p.F221I	4	Juvenile	Dehghan 2017
p.K304R	p.K304R	p.K304R/p.K304R	1.5	Infantile/late-infantile	Dehghan 2017
p.W195C	p.W195C	p.W195C/p.W195C	3	Juvenile	Dehghan 2017
p.P150R	p.P150R	p.P150R/p.P150R	2.5	Infantile/late-infantile	Doherty 2019
c.465+1G>A	p.A214V	c.465+1G>A/p.A214V		Infantile/late-infantile	Draghia 1997	Coordinate shift applied.
c.465+1G>A	p.P428L	c.465+1G>A/p.P428L		Juvenile	Draghia 1997	Coordinate shift applied.
c.465+1G>A	p.P428L	c.465+1G>A/p.P428L		Juvenile	Draghia 1997	Coordinate shift applied.
c.465+1G>A	p.R386C	c.465+1G>A/p.R386C		Juvenile	Draghia 1997	Coordinate shift applied.
p.A316T	p.A316T	p.A316T/p.A316T		Infantile/late-infantile	Draghia 1997	Coordinate shift applied.
p.G121R	p.P428L	p.G121R/p.P428L		Juvenile	Draghia 1997	Coordinate shift applied.
p.R246C	p.P428L	p.R246C/p.P428L		Juvenile	Draghia 1997	Coordinate shift applied.
p.R246C	p.R246C	p.R246C/p.R246C		Infantile/late-infantile	Draghia 1997	Coordinate shift applied.
p.R246H	p.R246H	p.R246H/p.R246H		Infantile/late-infantile	Draghia 1997	Coordinate shift applied.
p.R392W	p.P428L	p.R392W/p.P428L		Juvenile	Draghia 1997	Coordinate shift applied.
p.R498H	p.K369N	p.R498H/p.K369N		Juvenile	Draghia 1997	Coordinate shift applied.
p.R498H	p.S97N	p.R498H/p.S97N		Infantile/late-infantile	Draghia 1997	Coordinate shift applied.
p.S252Y	p.A214V	p.S252Y/p.A214V		Infantile/late-infantile	Draghia 1997	Coordinate shift applied.
c.465+1G>A	p.I181S	c.465+1G>A/p.I181S	6.5	Juvenile	Elgün 2019
c.465+1G>A	p.I181S	c.465+1G>A/p.I181S	13.5	Juvenile	Elgün 2019
c.465+1G>A	p.P428L	c.465+1G>A/p.P428L	4.7	Juvenile	Elgün 2019
c.465+1G>A	p.P428L	c.465+1G>A/p.P428L	5	Juvenile	Elgün 2019
c.465+1G>A	p.P428L	c.465+1G>A/p.P428L	6.2	Juvenile	Elgün 2019
c.465+1G>A	p.P428L	c.465+1G>A/p.P428L	8	Juvenile	Elgün 2019
p.I181S	p.C490R	p.I181S/p.C490R	11	Juvenile	Elgün 2019
p.I181S	p.C490R	p.I181S/p.C490R	12.4	Juvenile	Elgün 2019
p.P150L	p.P150L	p.P150L/p.P150L	0.8	Infantile/late-infantile	Elgün 2019
p.P150L	p.P150L	p.P150L/p.P150L	1.8	Infantile/late-infantile	Elgün 2019
p.P194R	p.G245S	p.P194R/p.G245S	1.8	Infantile/late-infantile	Elgün 2019
p.P194R	p.G245S	p.P194R/p.G245S	2.1	Infantile/late-infantile	Elgün 2019
p.P428L	p.P428L	p.P428L/p.P428L	10	Juvenile	Elgün 2019
p.P428L	p.P428L	p.P428L/p.P428L	11.9	Juvenile	Elgün 2019
p.P428L	p.P428L	p.P428L/p.P428L	14	Juvenile	Elgün 2019
p.P428L	p.P428L	p.P428L/p.P428L	15	Juvenile	Elgün 2019
c.1489_1492dup	c.418dupC	c.1489_1492dup/c.418dupC		Juvenile	Eng 2003	Coordinate shift applied.
c.211del2	c.211del2	c.211del2/c.211del2		Infantile/late-infantile	Eng 2003	Coordinate shift applied.
c.489_495del	c.489_495del	c.489_495del/c.489_495del		Infantile/late-infantile	Eng 2003	Coordinate shift applied.
p.G327S	p.D337V	p.G327S/p.D337V		Juvenile	Eng 2003	Coordinate shift applied.
p.L183Q	c.465+1G>A	p.L183Q/c.465+1G>A		Infantile/late-infantile	Eng 2003	Coordinate shift applied.
p.P157L	p.A214V	p.P157L/p.A214V		Juvenile	Eng 2003	Coordinate shift applied.
p.Y308H	c.979+1G>A	p.Y308H/c.979+1G>A		Juvenile	Eng 2003	Coordinate shift applied.
p.Y431S	p.P428L	p.Y431S/p.P428L		Adult	Eng 2003	Coordinate shift applied.
c.1210+1G>A	c.465+1G>A	c.1210+1G>A/c.465+1G>A		Infantile/late-infantile	Fluharty 1991	Nomenclature updated.
c.1210+1G>A	c.465+1G>A	c.1210+1G>A/c.465+1G>A		Infantile/late-infantile	Fluharty 1991	Nomenclature updated.
c.1210+1G>A	c.del10bpExon8	c.1210+1G>A/c.del10bpExon8		Infantile/late-infantile	Fluharty 1991	Nomenclature updated.
p.I181S	?	p.I181S/?		Adult	Fluharty 1991	Nomenclature updated.
p.I181S	?	p.I181S/?		Juvenile	Fluharty 1991	Nomenclature updated.
p.I181S	c.1210+1G>A	p.I181S/c.1210+1G>A		Juvenile	Fluharty 1991	Nomenclature updated.
p.I181S	c.465+1G>A	p.I181S/c.465+1G>A		Adult	Fluharty 1991	Nomenclature updated.
c.465+1G>A	c.855-1G>A	c.465+1G>A/c.855-1G>A	1.67	Infantile/late-infantile	Galla 2013	Coordinate shift applied.
c.465+1G>A	p.A214P	c.465+1G>A/p.A214P		Infantile/late-infantile	Galla 2013	Coordinate shift applied.
p.D31E	p.A214P	p.D31Q/p.A214P	1.33	Infantile/late-infantile	Galla 2013	Coordinate shift applied.
p.E255K	c.1223_1231delGTGATACCA	p.E255K/c.1223_1231delGTGATACCA	1.33	Infantile/late-infantile	Galla 2013	Originally annotated with old nomenclature. Coordinate shift applied.
p.N284S	p.F221I	p.N284S/p.F221I	2	Juvenile	Galla 2013	Coordinate shift applied.
p.R86W	p.R86W	p.R86W/p.R86W		Adult	Galla 2013	Coordinate shift applied.
p.Y203H	p.Y203H	p.Y203H/p.Y203H		Juvenile	Galla 2013	Coordinate shift applied.
p.C491G	p.G295D	p.C491G/p.G295D	42	Adult	Gallo 2004	Patient had compound heterozygosity for two novel missense mutations, affecting conserved residues in ARSA and its carboxyterminal domains, and resulting in an 89% loss of enzymatic activity. Coordinate shift applied.
p.G357V	p.G357V	p.G357V/p.G357V	2	Infantile/late-infantile	Golchin 2017
p.G357V	p.G357V	p.G357V/p.G357V	2.33333	Infantile/late-infantile	Golchin 2017
p.G357V	p.G357V	p.G357V/p.G357V	2.5	Infantile/late-infantile	Golchin 2017
c.103del8	p.G310D	c.103del8/p.G310D		Infantile/late-infantile	Gort 1999	Coordinate shift applied.
c.465+1G>A	c.465+1G>A	c.465+1G>A/c.465+1G>A		Infantile/late-infantile	Gort 1999	Nomenclature updated.
c.465+1G>A	c.465+1G>A	c.465+1G>A/c.465+1G>A		Infantile/late-infantile	Gort 1999	Nomenclature updated.
c.465+1G>A	p.A214V	c.465+1G>A/p.A214V		Infantile/late-infantile	Gort 1999	Nomenclature updated and coordinate shift applied.
c.465+1G>A	p.D257H	c.465+1G>A/p.D257H		Infantile/late-infantile	Gort 1999	Nomenclature updated and coordinate shift applied.
c.465+1G>A	p.L70P	c.465+1G>A/p.L70P		Infantile/late-infantile	Gort 1999	Nomenclature updated and coordinate shift applied.
c.465+1G>A	p.P96A	c.465+1G>A/p.P96A		Adult	Gort 1999	Nomenclature updated and coordinate shift applied.
c.465+1G>A	p.R290H	c.465+1G>A/p.R290H		Adult	Gort 1999	Nomenclature updated and coordinate shift applied.
c.465+1G>A	p.R86W	c.465+1G>A/p.R86W		Juvenile	Gort 1999	Nomenclature updated and coordinate shift applied.
c.465+1G>A	p.T329I	c.465+1G>A/p.T329I		Infantile/late-infantile	Gort 1999	Nomenclature updated and coordinate shift applied.
p.D257H	p.D257H	p.D257H/p.D257H		Infantile/late-infantile	Gort 1999	Coordinate shift applied.
p.D257H	p.D257H	p.D257H/p.D257H		Infantile/late-infantile	Gort 1999	Coordinate shift applied.
p.D257H	p.P379L	p.D257H/p.P379L		Juvenile	Gort 1999	Coordinate shift applied.
p.G101V	p.G34S	p.G101V/p.G34S		Infantile/late-infantile	Gort 1999	Coordinate shift applied.
p.L70P	p.D257H	p.L70P/D257H		Infantile/late-infantile	Gort 1999	Nomenclature updated and coordinate shift applied.
p.T329I	c.1108-12C>G	p.T329I/c.1108-12C>G		Infantile/late-infantile	Gort 1999	Coordinate shift applied.
p.T329I	p.G101V	p.T329I/p.G101V		Infantile/late-infantile	Gort 1999	Coordinate shift applied.
p.T329I	p.G101V	p.T329I/p.G101V		Infantile/late-infantile	Gort 1999	Coordinate shift applied.
p.T329I	p.P138S	p.T329I/p.P138S		Infantile/late-infantile	Gort 1999	Coordinate shift applied.
p.W195X	p.H229Y	p.W195X/p.H229Y		Infantile/late-infantile	Gort 1999	Coordinate shift applied.
c.1108-3C>G	p.L430P	c.1108-3C>G/p.L430P	1.5	Infantile/late-infantile	Grossi 2008	Coordinate shift applied.
c.465+1G>A	c.415_417delCCC	c.465+1G>A/c.415_417delCCC	1.66667	Infantile/late-infantile	Grossi 2008	Coordinate shift applied.
c.465+1G>A	c.465+1G>A	c.465+1G>A/c.465+1G>A	1	Infantile/late-infantile	Grossi 2008	Coordinate shift applied.
c.465+1G>A	c.465+1G>A	c.465+1G>A/c.465+1G>A	2	Infantile/late-infantile	Grossi 2008	Coordinate shift applied.
c.465+1G>A	c.465+1G>A	c.465+1G>A/c.465+1G>A	2	Infantile/late-infantile	Grossi 2008	Coordinate shift applied.
c.465+1G>A	p.D32H	c.465+1G>A/p.D32H	1	Infantile/late-infantile	Grossi 2008	Coordinate shift applied.
c.465+1G>A	p.E255K	c.465+1G>A/p.E255K	1	Infantile/late-infantile	Grossi 2008	Coordinate shift applied.
c.465+1G>A	p.I181S	c.465+1G>A/p.I181S	40	Adult	Grossi 2008	Coordinate shift applied.
c.465+1G>A	p.R86Q	c.465+1G>A/p.R86Q	2	Infantile/late-infantile	Grossi 2008	Coordinate shift applied.
c.465+1G>A	p.Y203C	c.465+1G>A/p.Y203C	2.5	Infantile/late-infantile	Grossi 2008	Coordinate shift applied.
p.E309X	p.A20D	p.E309X/p.A20D	2	Infantile/late-infantile	Grossi 2008	Coordinate shift applied.
p.K304N	p.G156D	p.K304N/p.G156D	1.75	Infantile/late-infantile	Grossi 2008	Coordinate shift applied.
p.N284S	?	p.N284S/?	1.83333	Infantile/late-infantile	Grossi 2008	Coordinate shift applied.
p.R219H	p.R372W	p.R219H/p.R372W	1.16667	Infantile/late-infantile	Grossi 2008	Coordinate shift applied.
p.R392W	p.R392W	p.R392W/p.R392W	1	Infantile/late-infantile	Grossi 2008	Coordinate shift applied.
p.W126X	p.A214P	p.W126X/p.A214P	1.41667	Infantile/late-infantile	Grossi 2008	Coordinate shift applied.
p.Y378N	p.Y378N	p.Y378N/p.Y378N	1.16667	Infantile/late-infantile	Grossi 2008	Coordinate shift applied.
p.D283N	p.N352S	p.D283N/p.N352S		Infantile/late-infantile	Hettiarachchi 2019	Coordinate shift applied.
p.N352S	p.R372Q	p.N352S/p.R372Q		Adult	Hettiarachchi 2019
p.N352S	p.R372Q	p.N352S/p.R372Q		Adult	Hettiarachchi 2019
p.N352S	p.R372Q	p.N352S/p.R372Q		Infantile/late-infantile	Hettiarachchi 2019	Coordinate shift applied.
p.P84L	p.D283N	p.P84L/p.D283N		Infantile/late-infantile	Hettiarachchi 2019
p.R116X	p.N352S	p.R116X/p.N352S		Infantile/late-infantile	Hettiarachchi 2019	No TransVar HGVSp conversion for c.348C>T, so original paper annotations were preserved but incremented by 2 amino acids. Coordinate shift applied.
p.R116X	p.T393S	p.R116X/p.T393S		Adult	Hettiarachchi 2019
p.R116X	p.T393S	p.R116X/p.T393S		Adult	Hettiarachchi 2019
p.R116X	p.Y203H	p.R116X/p.Y203H		Juvenile	Hettiarachchi 2019	No TransVar HGVSp conversion for c.348C>T, so original paper annotations were preserved but incremented by 2 amino acids. Coordinate shift applied.
p.R313Q	p.R313Q	p.R313Q/p.R313Q		Infantile/late-infantile	Hettiarachchi 2019	Coordinate shift applied.
p.R86W	p.D283N	p.R86W/p.D283N		Infantile/late-infantile	Hettiarachchi 2019
p.T393S	p.A344D	p.T393S/p.A344D		Infantile/late-infantile	Hettiarachchi 2019
p.T393S	p.A344D	p.T393S/p.A344D		Juvenile	Hettiarachchi 2019
c.465+1G>A	c.1108-3C>G	c.465+1G>A/c.1108-3C>G		Infantile/late-infantile	Hong 2020
c.465+1G>A	p.P428L	c.465+1G>A/p.P428L	1.25	Infantile/late-infantile	Hong 2020	Coordinate shift applied.
c.465+1G>A	p.P428L	c.465+1G>A/p.P428L	5	Juvenile	Hong 2020	Coordinate shift applied.
c.465+1G>A	p.R290H	c.465+1G>A/p.R290H	5	Juvenile	Hong 2020
c.465+1G>A	p.R290H	c.465+1G>A/p.R290H		Juvenile	Hong 2020
c.594_600del	c.854+1G>A	c.594_600del/c.854+1G>A	2.08333	Infantile/late-infantile	Hong 2020	Nomenclature updated and coordinate shift applied.
p.E384K	c.465+1G>A	p.E384K/c.465+1G>A	2.91667	Juvenile	Hong 2020	Coordinate shift applied.
p.G311S	p.G311S	p.G311S/p.G311S		Juvenile	Hong 2020
p.P150L	p.C158X	p.P150L/p.C158X	1	Infantile/late-infantile	Hong 2020
p.P379L	p.P379L	p.P379L/p.P379L		Juvenile	Hong 2020
p.R392Q	p.G148S	p.R392Q/p.G148S	2.41667	Juvenile	Hong 2020
p.S46P	p.G39S	p.S46P/p.G39S	2.5	Juvenile	Hong 2020
p.H231Q	p.H231Q	p.H231Q/p.H231Q	1.16667	Infantile/late-infantile	Issa 2018	No TransVar HGVSp conversion for 699, but 705 predicts p.F235L.
p.H231Q	p.H231Q	p.H231Q/p.H231Q	1.5	Infantile/late-infantile	Issa 2018	No TransVar HGVSp conversion for 699, but 705 predicts p.F235L.
p.H231Q	p.H231Q	p.H231Q/p.H231Q	1.91667	Infantile/late-infantile	Issa 2018	No TransVar HGVSp conversion for 699, but 705 predicts p.F235L.
p.R86Q	?	p.R86Q/?	22	Adult	Kappler 1992
p.R86Q	?	p.R86Q/?	14	Juvenile	Kappler 1992
p.R86Q	p.P428L	p.R86Q/p.P428L	14	Juvenile	Kappler 1992
c.465+1G>A	p.G156D	c.465+1G>A/p.G156D	1.5	Infantile/late-infantile	Kappler 1994	Nomenclature updated and coordinate shift applied.
c.684+1G>A	p.T276M	c.684+1G>A/p.T276M		Infantile/late-infantile	Kavecan 2018
p.G311S	c.449delC	p.G311S/c.304delC	1.5	Infantile/late-infantile	Kreysing 1993	Coordinate shift applied.
c.622delC	c.622delC	c.622delC/c.622delC	1.58	Infantile/late-infantile	Liaw 2015
p.A316D	p.W320X	p.A316D/p.W320X	1.25	Infantile/late-infantile	Liaw 2015
p.F249S	c.1344insC	p.F249S/c.1344insC	1.16667	Infantile/late-infantile	Liaw 2015
p.G101V	c.1107+1G>T	p.G101V/c.1107+1G>T	1	Infantile/late-infantile	Liaw 2015
p.G101V	c.749ins8	p.G101V/c.749ins8	1.16667	Infantile/late-infantile	Liaw 2015
p.G101V	p.G303R	p.G101V/p.G303R	1.91667	Infantile/late-infantile	Liaw 2015
p.L300S	c.225+2A>G	p.L300S/c.225+2A>G		Infantile/late-infantile	Liaw 2015
p.P138T	p.P138T	p.P138T/p.P138T	1.92	Infantile/late-infantile	Liaw 2015
p.Q155H	p.G310V	p.Q155H/p.G310V		Infantile/late-infantile	Liaw 2015
p.Q176X	p.R293X	p.Q176X/p.R293X	1.25	Infantile/late-infantile	Liaw 2015
p.W320X	p.W320X	p.W320X/p.W320X	1.42	Infantile/late-infantile	Liaw 2015
c.1492dupC	p.P428L	c.1492dupC/p.P428L	3	Juvenile	Ługowska 2009	Nomenclature updated and coordinate shift applied.
c.1492dupC	p.P428L	c.1492dupC/p.P428L	5	Juvenile	Ługowska 2009	First mutation reported as c.2590_2591dupC. Nomenclature updated and coordinate shift applied.
c.1492dupC	p.P428L	c.1492dupC/p.P428L	7	Juvenile	Ługowska 2009	Nomenclature updated and coordinate shift applied.
c.302dupG	p.E384K	c.302dupG/p.E384K	1.5	Infantile/late-infantile	Ługowska 2009	c.302insG reported as c.445_446dupG. Nomenclature updated and coordinate shift applied.
p.C495F	p.I181S	p.C495F/p.I181S	15	Juvenile	Ługowska 2009	Coordinate shift applied.
p.G124C	p.G124C	p.G124C/p.G124C	2	Infantile/late-infantile	Ługowska 2009	Coordinate shift applied.
p.G295C	c.1210+1G>A	p.G295C/c.1210+1G>A	1.58333	Infantile/late-infantile	Ługowska 2009	Coordinate shift applied.
p.G295C	c.1210+1G>A	p.G295C/c.1210+1G>A	1.75	Infantile/late-infantile	Ługowska 2009	Coordinate shift applied.
p.R116X	p.R116X	p.R116X/p.R116X	0.583333	Infantile/late-infantile	Ługowska 2009	Coordinate shift applied.
c.1108-2A>G	c.1108-2A>G	c.1108-2A>G/c.1108-2A>G	11	Juvenile	Luzi 2013	Coordinate shift applied.
c.111C>A+c.112_130dup	p.P428L	c.111C>A+c.112_130dup/p.P428L	2	Infantile/late-infantile	Luzi 2013	Coordinate shift applied.
c.195delC	p.F249S	c.195delC/p.F249S	2	Infantile/late-infantile	Luzi 2013	Coordinate shift applied.
c.34delG	p.E384K	c.34delG/p.E384K	2.5	Infantile/late-infantile	Luzi 2013	Coordinate shift applied.
p.C158X	p.P428L	p.C158X/p.P428L	6.5	Juvenile	Luzi 2013	Coordinate shift applied.
p.E314D	c.465+1G>A	p.E314D/c.465+1G>A	3	Infantile/late-infantile	Luzi 2013	Coordinate shift applied.
p.G303R	p.I181S	p.G303R/p.I181S	15	Juvenile	Luzi 2013	Coordinate shift applied.
p.G311S	c.465+1G>A	p.G311S/c.465+1G>A		Infantile/late-infantile	Luzi 2013	Coordinate shift applied.
p.L13Q	p.L13Q	p.L13Q/p.L13Q	3	Infantile/late-infantile	Luzi 2013	Coordinate shift applied.
p.L83P	c.465+1G>A	p.L83P/c.465+1G>A	2	Infantile/late-infantile	Luzi 2013	Coordinate shift applied.
p.P286S	p.A214V	p.P286S/p.A214V	2.5	Infantile/late-infantile	Luzi 2013	Coordinate shift applied.
p.Q53X	p.Q53X	p.Q53X/p.Q53X	2	Infantile/late-infantile	Luzi 2013	Coordinate shift applied.
p.R290S	p.R246C	p.R290S/p.R246C	2.5	Infantile/late-infantile	Luzi 2013	Coordinate shift applied.
p.R313X	c.465+1G>A	p.R313X/c.465+1G>A	2	Infantile/late-infantile	Luzi 2013	Coordinate shift applied.
p.R313X	p.I181S	p.R313X/p.I181S	12	Juvenile	Luzi 2013	Coordinate shift applied.
p.R86L	p.P427S	p.R86L/p.P427S	2	Infantile/late-infantile	Luzi 2013	Coordinate shift applied.
p.S46P	c.465+1G>A	p.S46P/c.465+1G>A	2.5	Infantile/late-infantile	Luzi 2013	Coordinate shift applied.
p.V179D	c.465+1G>A	p.V179D/c.465+1G>A	12	Juvenile	Luzi 2013	Coordinate shift applied.
p.Y41F+p.Y151X	p.A214P	p.Y41F+p.Y151X/p.A214P	2.5	Infantile/late-infantile	Luzi 2013	Coordinate shift applied.
c.1107_1107delG	c.1101_1101delG	c.1107_1107delG/c.1101_1101delG	3	Infantile/late-infantile	Narayanan 2019	Coordinate shift applied.
c.1124_1126delTCT	c.1118_1120delTCT	c.1124_1126delTCT/c.1118_1120delTCT	3	Infantile/late-infantile	Narayanan 2019	Coordinate shift applied.
c.1153delG	c.1153delG	c.1153delG/c.1153delG	2	Infantile/late-infantile	Narayanan 2019
c.188_189insA	c.188_189insA	c.188_189insA/c.188_189insA	3	Infantile/late-infantile	Narayanan 2019
c.445_446insT	c.445_446insT	c.445_446insT/c.445_446insT	3	Infantile/late-infantile	Narayanan 2019
c.465+1G>A	c.465+1G>A	c.465+1G>A/c.465+1G>A	2	Infantile/late-infantile	Narayanan 2019	Coordinate shift applied.
c.465+1G>A	c.465+1G>A	c.465+1G>A/c.465+1G>A	2.5	Infantile/late-infantile	Narayanan 2019	Coordinate shift applied.
c.465+1G>A	c.465+1G>A	c.465+1G>A/c.465+1G>A	3	Infantile/late-infantile	Narayanan 2019	Coordinate shift applied.
c.465+1G>A	c.465+1G>A	c.465+1G>A/c.465+1G>A	3.5	Infantile/late-infantile	Narayanan 2019	Coordinate shift applied.
c.582delC	c.582delC	c.582delC/c.582delC	1.5	Infantile/late-infantile	Narayanan 2019	Coordinate shift applied.
c.752_753insT	c.752_753insT	c.752_753insT/c.752_753insT	3	Infantile/late-infantile	Narayanan 2019
p.C158R	p.C158R	p.C158R/p.C158R	3	Infantile/late-infantile	Narayanan 2019	Coordinate shift applied.
p.D432Y	p.P428L	p.D432Y/p.P428L	23	Adult	Narayanan 2019	Coordinate shift applied.
p.E309K	p.E309K	p.E309K/p.E309K	4	Juvenile	Narayanan 2019
p.E309X	p.R372W	p.E309X/p.R372W	5	Juvenile	Narayanan 2019	Coordinate shift applied to variant 2 only.
p.G129R	p.G129R	p.G129R/p.G129R	6	Juvenile	Narayanan 2019	Coordinate shift applied.
p.G245S	p.G245S	p.G245S/p.G245S	3	Infantile/late-infantile	Narayanan 2019
p.G295S	p.G295S	p.G295S/p.G295S	2	Infantile/late-infantile	Narayanan 2019	Coordinate shift applied.
p.G311A	c.979+1G>A	p.G311A/c.979+1G>A	1.58333	Infantile/late-infantile	Narayanan 2019	Coordinate shift applied.
p.G311D	p.G311D	p.G311D/p.G311D	21	Adult	Narayanan 2019
p.G311D	p.G311D	p.G311D/p.G311D	2.5	Infantile/late-infantile	Narayanan 2019
p.G34D	p.G34D	p.G34D/p.G34D	2	Infantile/late-infantile	Narayanan 2019
p.G394R	p.G394R	p.G394R/p.G394R	10	Juvenile	Narayanan 2019	Coordinate shift applied.
p.L299F	p.L299F	p.L299F/p.L299F	2	Infantile/late-infantile	Narayanan 2019
p.P139T	p.Q141K	p.P139T/p.Q141K	2.5	Infantile/late-infantile	Narayanan 2019	Coordinate shift applied.
p.P180H	p.P180H	p.P180H/p.P180H	3	Infantile/late-infantile	Narayanan 2019
p.Q215X	p.F249C	p.Q215X/p.F249C	5	Juvenile	Narayanan 2019	Coordinate shift applied to variant 2 only.
p.R116X	p.R116X	p.R116X/p.R116X	2	Infantile/late-infantile	Narayanan 2019	Coordinate shift applied.
p.R246H	p.R246H	p.R246H/p.R246H	2	Infantile/late-infantile	Narayanan 2019	Coordinate shift applied.
p.R301P	p.R301P	p.R301P/p.R301P	7	Juvenile	Narayanan 2019	Coordinate shift applied.
p.R301W	p.R301W	p.R301W/p.R301W	4	Infantile/late-infantile	Narayanan 2019	Coordinate shift applied to variant 1 only.
p.R313X	p.R313X	p.R313X/p.R313X	1.5	Infantile/late-infantile	Narayanan 2019	Coordinate shift applied.
p.R313X	p.R313X	p.R313X/p.R313X	2	Infantile/late-infantile	Narayanan 2019	Coordinate shift applied.
p.R313X	p.R313X	p.R313X/p.R313X	2	Infantile/late-infantile	Narayanan 2019	Coordinate shift applied.
p.R313X	p.R313X	p.R313X/p.R313X	2	Infantile/late-infantile	Narayanan 2019	Coordinate shift applied.
p.R313X	p.R313X	p.R313X/p.R313X	2.5	Infantile/late-infantile	Narayanan 2019	Coordinate shift applied.
p.R313X	p.R313X	p.R313X/p.R313X	3	Infantile/late-infantile	Narayanan 2019	Coordinate shift applied.
p.R392W	p.R392W	p.R392W/p.R392W	2.5	Infantile/late-infantile	Narayanan 2019	Coordinate shift applied.
p.R392W	p.R392W	p.R392W/p.R392W	4	Infantile/late-infantile	Narayanan 2019	Coordinate shift applied.
p.T276M	p.T276M	p.T276M/p.T276M	3	Infantile/late-infantile	Narayanan 2019	Coordinate shift applied.
p.T276M	p.T276M	p.T276M/p.T276M	3	Infantile/late-infantile	Narayanan 2019	Coordinate shift applied.
p.D383E	p.A471G	p.D383E/p.A471G	0.5	Infantile/late-infantile	Olkhovich 2003	Coordinate shift applied.
p.P428L	p.F249S	p.P428L/p.F249S	7	Juvenile	Olkhovich 2003	Coordinate shift applied.
p.P428L	p.P138S	p.P428L/p.P138S	5	Juvenile	Olkhovich 2003	Coordinate shift applied.
p.E309K	p.E309K	p.E309K/p.E309K		Infantile/late-infantile	Önder 2009	Coordinate shift applied.
p.E309K	p.T393S	p.E309K/p.T393S		Infantile/late-infantile	Önder 2009	Coordinate shift applied.
p.T393S	p.T393S	p.T393S/p.T393S		Infantile/late-infantile	Önder 2009	Coordinate shift applied.
p.W320C	p.W320C	p.W320C/p.W320C		Infantile/late-infantile	Önder 2009	Coordinate shift applied.
c.465+1G>A	?	c.465+1G>A/?		Adult	Polten 1991	Nomenclature updated.
c.465+1G>A	?	c.465+1G>A/?		Infantile/late-infantile	Polten 1991	Nomenclature updated.
c.465+1G>A	?	c.465+1G>A/?		Infantile/late-infantile	Polten 1991	Nomenclature updated.
c.465+1G>A	?	c.465+1G>A/?		Infantile/late-infantile	Polten 1991	Nomenclature updated.
c.465+1G>A	?	c.465+1G>A/?		Infantile/late-infantile	Polten 1991	Nomenclature updated.
c.465+1G>A	?	c.465+1G>A/?		Infantile/late-infantile	Polten 1991	Nomenclature updated.
c.465+1G>A	?	c.465+1G>A/?		Infantile/late-infantile	Polten 1991	Nomenclature updated.
c.465+1G>A	?	c.465+1G>A/?		Infantile/late-infantile	Polten 1991	Nomenclature updated.
c.465+1G>A	?	c.465+1G>A/?		Infantile/late-infantile	Polten 1991	Nomenclature updated.
c.465+1G>A	?	c.465+1G>A/?		Infantile/late-infantile	Polten 1991	Nomenclature updated.
c.465+1G>A	?	c.465+1G>A/?		Infantile/late-infantile	Polten 1991	Nomenclature updated.
c.465+1G>A	?	c.465+1G>A/?		Infantile/late-infantile	Polten 1991	Nomenclature updated.
c.465+1G>A	?	c.465+1G>A/?		Infantile/late-infantile	Polten 1991	Nomenclature updated.
c.465+1G>A	?	c.465+1G>A/?		Infantile/late-infantile	Polten 1991	Nomenclature updated.
c.465+1G>A	?	c.465+1G>A/?		Infantile/late-infantile	Polten 1991	Nomenclature updated.
c.465+1G>A	?	c.465+1G>A/?		Juvenile	Polten 1991	Nomenclature updated.
c.465+1G>A	?	c.465+1G>A/?		Juvenile	Polten 1991	Nomenclature updated.
c.465+1G>A	c.465+1G>A	c.465+1G>A/c.465+1G>A		Infantile/late-infantile	Polten 1991	Nomenclature updated.
c.465+1G>A	c.465+1G>A	c.465+1G>A/c.465+1G>A		Infantile/late-infantile	Polten 1991	Nomenclature updated.
c.465+1G>A	c.465+1G>A	c.465+1G>A/c.465+1G>A		Infantile/late-infantile	Polten 1991	Nomenclature updated.
c.465+1G>A	c.465+1G>A	c.465+1G>A/c.465+1G>A		Infantile/late-infantile	Polten 1991	Nomenclature updated.
c.465+1G>A	c.465+1G>A	c.465+1G>A/c.465+1G>A		Infantile/late-infantile	Polten 1991	Nomenclature updated.
c.465+1G>A	c.465+1G>A	c.465+1G>A/c.465+1G>A		Infantile/late-infantile	Polten 1991	Nomenclature updated.
c.465+1G>A	p.P428L	c.465+1G>A/p.P428L		Juvenile	Polten 1991	Nomenclature updated and coordinate shift applied.
c.465+1G>A	p.P428L	c.465+1G>A/p.P428L		Juvenile	Polten 1991	Nomenclature updated and coordinate shift applied.
c.465+1G>A	p.P428L	c.465+1G>A/p.P428L		Juvenile	Polten 1991	Nomenclature updated and coordinate shift applied.
c.465+1G>A	p.P428L	c.465+1G>A/p.P428L		Juvenile	Polten 1991	Nomenclature updated and coordinate shift applied.
c.465+1G>A	p.P428L	c.465+1G>A/p.P428L		Juvenile	Polten 1991	Nomenclature updated and coordinate shift applied.
c.465+1G>A	p.P428L	c.465+1G>A/p.P428L		Juvenile	Polten 1991	Nomenclature updated and coordinate shift applied.
c.465+1G>A	p.P428L	c.465+1G>A/p.P428L		Juvenile	Polten 1991	Nomenclature updated and coordinate shift applied.
c.465+1G>A	p.P428L	c.465+1G>A/p.P428L		Juvenile	Polten 1991	Nomenclature updated and coordinate shift applied.
p.P428L	?	p.P428L/?		Adult	Polten 1991	Coordinate shift applied.
p.P428L	?	p.P428L/?		Adult	Polten 1991	Coordinate shift applied.
p.P428L	?	p.P428L/?		Adult	Polten 1991	Coordinate shift applied.
p.P428L	?	p.P428L/?		Juvenile	Polten 1991	Coordinate shift applied.
p.P428L	?	p.P428L/?		Juvenile	Polten 1991	Coordinate shift applied.
p.P428L	?	p.P428L/?		Juvenile	Polten 1991	Coordinate shift applied.
p.P428L	?	p.P428L/?		Juvenile	Polten 1991	Coordinate shift applied.
p.P428L	?	p.P428L/?		Juvenile	Polten 1991	Coordinate shift applied.
p.P428L	?	p.P428L/?		Juvenile	Polten 1991	Coordinate shift applied.
p.P428L	?	p.P428L/?		Juvenile	Polten 1991	Coordinate shift applied.
p.P428L	p.P428L	p.P428L/p.P428L		Adult	Polten 1991	Coordinate shift applied.
p.P428L	p.P428L	p.P428L/p.P428L		Adult	Polten 1991	Coordinate shift applied.
p.P428L	p.P428L	p.P428L/p.P428L		Adult	Polten 1991	Coordinate shift applied.
p.P428L	p.P428L	p.P428L/p.P428L		Adult	Polten 1991	Coordinate shift applied.
p.P428L	p.P428L	p.P428L/p.P428L		Adult	Polten 1991	Coordinate shift applied.
p.P428L	p.P428L	p.P428L/p.P428L		Juvenile	Polten 1991	Coordinate shift applied.
p.P428L	p.P428L	p.P428L/p.P428L		Juvenile	Polten 1991	Coordinate shift applied.
p.P428L	p.P428L	p.P428L/p.P428L		Juvenile	Polten 1991	Coordinate shift applied.
c.1222del9	c.465+1G>A	c.2322del9/c.465+1G>A	1.25	Infantile/late-infantile	Rafi 2003	Coordinate shift applied.
p.E331R	p.R301W	p.E331R/p.R301W	1.5	Infantile/late-infantile	Rafi 2003	Coordinate shift applied.
p.R290H	c.465+1G>A	p.R290H/c.465+1G>A	42	Adult	Rafi 2003	Coordinate shift applied.
p.R290H	c.465+1G>A	p.R290H/c.465+1G>A		Adult	Rafi 2003	Coordinate shift applied.
p.R313X	p.R313X	p.R313X/p.R313X	2.5	Infantile/late-infantile	Rafi 2003	Coordinate shift applied.
p.R86Q	p.P428L	p.R86Q/p.P428L	6	Juvenile	Rafi 2003	Coordinate shift applied.
p.S45R	p.C490R	p.S45R/p.C490R	42	Adult	Rafi 2003	Coordinate shift applied.
p.S98F	c.465+1G>A	p.S98F/c.465+1G>A	2	Infantile/late-infantile	Rafi 2003	Coordinate shift applied.
p.S98F	p.I181S	p.S98F/p.I181S	10	Juvenile	Rafi 2003	Coordinate shift applied.
p.S98F	p.S98F	p.S98F/p.S98F	1.5	Infantile/late-infantile	Rafi 2003	Coordinate shift applied.
p.E255K	p.P428L	p.E255K/p.P428L		Infantile/late-infantile	Regis 2002	Coordinate shift applied.
c.684+1G>A	p.T306M	c.684+1G>A/p.T306M	2	Infantile/late-infantile	Roi 2016	Coordinate shift applied.
p.P428L	p.P428L	p.P428L/p.P428L	19	Adult	Saute 2016	Coordinate shift applied.
p.P428L	p.P428L	p.P428L/p.P428L		Juvenile	Saute 2016	Coordinate shift applied.
c.1223_1231delGTGATACCA	p.E384K	c.1223_1231delGTGATACCA/p.E384K	2.91667	Juvenile	Sessa 2016
c.465+1G>A	c.465+1G>A	c.465+1G>A/c.465+1G>A		Infantile/late-infantile	Sessa 2016
c.465+1G>A	c.855-1G>A	c.465+1G>A/c.855-1G>A		Infantile/late-infantile	Sessa 2016
c.465+1G>A	c.980-1G>A	c.465+1G>A/c.980-1G>A		Infantile/late-infantile	Sessa 2016
p.G311S	p.G311S	p.G311S/p.G311S		Juvenile	Sessa 2016
p.P150R	p.P150R	p.P150R/p.P150R		Infantile/late-infantile	Sessa 2016
p.P428L	p.L128R	p.P428L/p.L128R	4.5	Juvenile	Sessa 2016
p.R246C	p.R246H	p.R246C/p.R246H		Infantile/late-infantile	Sessa 2016
p.T276M	p.T276M	p.T276M/p.T276M		Infantile/late-infantile	Sessa 2016
p.L113P	p.L113P	p.L113P/p.L113P		Infantile/late-infantile	Shahzad 2017
c.465+1G>A	?	c.465+1G>A/?	1.5	Infantile/late-infantile	Shukla 2011	Coordinate shift applied.
c.465+1G>A	c.465+1G>A	c.465+1G>A/c.465+1G>A	2.3	Infantile/late-infantile	Shukla 2011	Coordinate shift applied.
c.758dupT	?	c.758dupT/?	1.5	Infantile/late-infantile	Shukla 2011	Coordinate shift applied.
p.D432Y	?	p.D432Y/?	4	Juvenile	Shukla 2011	Coordinate shift applied.
p.D436N	?	p.D436N/?	6.5	Juvenile	Shukla 2011	Coordinate shift applied.
p.G172S	p.T393S	p.G172S/p.T393S	5	Juvenile	Shukla 2011	Coordinate shift applied.
p.G247R	p.G247R	p.G247R/p.G247R	2	Infantile/late-infantile	Shukla 2011	Coordinate shift applied.
p.R313Q	p.R313Q	p.R313Q/p.R313Q	1.5	Infantile/late-infantile	Shukla 2011	Coordinate shift applied.
p.R392W	p.R392W	p.R392W/p.R392W	2.5	Infantile/late-infantile	Shukla 2011	Coordinate shift applied.
p.T393S	p.T393S	p.T393S/p.T393S	4	Juvenile	Shukla 2011	Coordinate shift applied.
p.Y35S	?	p.Y35S/?	2.4	Infantile/late-infantile	Shukla 2011	Coordinate shift applied.
c.465+1G>A	c.465+1G>A	c.465+1G>A/c.465+1G>A	1.16667	Infantile/late-infantile	Sonowal 2019
p.I181S	p.L338P	p.I181S/p.L338P	46	Adult	Stoeck 2016
c.1125_1126delCT	c.1125_1126delCT	c.1125_1126delCT/c.1125_1126delCT		Infantile/late-infantile	van Rappard 2016
c.1223_1231delGTGATACCA	p.P428L	c.1223_1231delGTGATACCA/p.P428L		Juvenile	van Rappard 2016	Typo present in the patient’s first mutation. Coordinate shift applied.
c.465+1G>A	c.465+1G>A	c.465+1G>A/c.465+1G>A		Infantile/late-infantile	van Rappard 2016
c.465+1G>A	p.I181S	c.465+1G>A/p.I181S	25	Adult	van Rappard 2016	Coordinate shift applied.
c.465+1G>A	p.I181S	c.465+1G>A/p.I181S		Juvenile	van Rappard 2016	Coordinate shift applied.
c.465+1G>A	p.I279K	c.465+1G>A/p.I279K		Infantile/late-infantile	van Rappard 2016	Coordinate shift applied.
c.465+1G>A	p.P428L	c.465+1G>A/p.P428L		Juvenile	van Rappard 2016	Coordinate shift applied.
c.465+1G>A	p.P428L	c.465+1G>A/p.P428L		Juvenile	van Rappard 2016	Coordinate shift applied.
c.465+1G>A	p.P428L	c.465+1G>A/p.P428L		Juvenile	van Rappard 2016	Coordinate shift applied.
c.588dup	p.P428L	c.588dup/p.P428L		Juvenile	van Rappard 2016	Coordinate shift applied.
p.A214P	p.P428L	p.A214P/p.P428L		Juvenile	van Rappard 2016	Coordinate shift applied.
p.A214V	p.P428L	p.A214V/p.P428L		Adult	van Rappard 2016	Coordinate shift applied.
p.F400F	p.F400F	p.F340F/p.F340F		Adult	van Rappard 2016	Coordinate shift applied.
p.H399Y	p.P428L	p.H399Y/p.P428L		Adult	van Rappard 2016	Coordinate shift applied.
p.L360P	p.P428L	p.L360P/p.P428L	2	Juvenile	van Rappard 2016	Coordinate shift applied.
p.P428L	?	p.P428L/?		Juvenile	van Rappard 2016	Coordinate shift applied.
p.P428L	p.P428L	p.P428L/p.P428L		Adult	van Rappard 2016	Coordinate shift applied.
p.P428L	p.P428L	p.P428L/p.P428L		Adult	van Rappard 2016	Coordinate shift applied.
p.P428L	p.P428L	p.P428L/p.P428L		Juvenile	van Rappard 2016	Coordinate shift applied.
p.P428L	p.P428L	p.P428L/p.P428L		Juvenile	van Rappard 2016	Coordinate shift applied.
p.P428L	p.P428L	p.P428L/p.P428L		Juvenile	van Rappard 2016	Coordinate shift applied.
p.P428L	p.P428L	p.P428L/p.P428L		Juvenile	van Rappard 2016	Coordinate shift applied.
p.P428L	p.P428L	p.P428L/p.P428L		Juvenile	van Rappard 2016	Coordinate shift applied.
p.P428L	p.P428L	p.P428L/p.P428L		Juvenile	van Rappard 2016	Coordinate shift applied.
p.P428L	p.P428L	p.P428L/p.P428L		Juvenile	van Rappard 2016	Coordinate shift applied.
p.P84L	p.E384K	p.P84L/p.E384K		Juvenile	van Rappard 2016	Coordinate shift applied.
p.P84L	p.R392W	p.P84L/p.R392W		Infantile/late-infantile	van Rappard 2016	Coordinate shift applied.
p.Q550X	p.P428L	p.Q550X/p.P428L		Juvenile	van Rappard 2016	Coordinate shift applied to variant 2. Variant 1 had no match in TransVar for either nomenclature.
p.R86Q	p.S98F	p.R86Q/p.S98F		Adult	van Rappard 2016	Coordinate shift applied.
p.R86Q	p.S98F	p.R86Q/p.S98F		Adult	van Rappard 2016	Coordinate shift applied.
p.R86Q	p.S98F	p.R86Q/p.S98F		Juvenile	van Rappard 2016	Coordinate shift applied.
p.R86Q	p.S98F	p.R86Q/p.S98F		Juvenile	van Rappard 2016	Coordinate shift applied.
c.185_186dupCA	?	c.185_186dupCA/?	5	Juvenile	Wang 2007	Coordinate shift applied.
p.R290C	c.1344dupC	p.R290C/c.1344dupC	7	Juvenile	Wang 2007	Coordinate shift applied.
p.R86Q	p.G101V	p.R86Q/p.G101V	5	Juvenile	Wang 2007	Coordinate shift applied.
p.R86Q	p.G101V	p.R86Q/p.G101V	6	Juvenile	Wang 2007	Coordinate shift applied.
p.G101V	c.1344dupC	p.G101V/c.1344dupC	1.25	Infantile/late-infantile	Wang 2016
p.G101V	c.1344dupC	p.G101V/c.1344dupC	1.5	Infantile/late-infantile	Wang 2016
p.L433V	p.G449R	p.L433V/p.G449R	2.67	Juvenile	Wang 2019
p.G101V	p.P194R	p.G101V/p.P194R	2	Infantile/late-infantile	Wu 2021
p.R372Q	p.G298V	p.R372Q/p.G298V	1.58	Infantile/late-infantile	Wu 2021
p.W320X	p.R82W	p.W320X/p.R82W		Infantile/late-infantile	Yang 2020
