# Supplementary material for: Predicting disease severity in metachromatic leukodystrophy using protein activity and a patient phenotype matrix
Source: Genome Biol. 2023 Jul 21;24:172. doi: 10.1186/s13059-023-03001-z (PMC10360315; doi:10.1186/s13059-023-03001-z)
Supplement: Supplementary file 2 — Additional file 2: Table S2. Tabulated genotypes. Consolidation and summary of all genotypes from curated MLD patients. For each genotype, the breakdown of all associated phenotypes in the literature is provided. Entropy, a measure of phenotypic variability for a genotype, and the phenotype matrix’s accuracy in predicting phenotypes are also included. ARSA, arylsulfatase A; CDS, coding sequence. [file 13059_2023_3001_MOESM2_ESM.xlsx]

## Sheet: Table S2
Variant 1	Variant 2	Genotype	Patient count	Frequency	Patient-based predicted phenotype	Activity-based predicted phenotype	Phenotype breakdown	Most common	Entropy	Accuracy	Activity 1	Activity 2	Count 1	Count 2	Number with incorrect patient-based severity	N with incorrect finalized severity		Table legend
c.465+1G>A	c.465+1G>A	c.465+1G>A/c.465+1G>A	33	0.0674847	Infantile/late-infantile	Infantile/late-infantile	Infantile/late-infantile 32, unknown 1	Infantile/late-infantile	0.135794	0.969697	0	0	186	186	1	1		Variant 1	First ARSA allele in genotype.
c.465+1G>A	p.P428L	c.465+1G>A/p.P428L	26	0.0531697	Juvenile	Infantile/late-infantile	Juvenile 25, infantile/late-infantile 1	Juvenile	0.163024	0.961538	0	0.0366063	186	117	1	25		Variant 2	Second ARSA allele in genotype.
c.465+1G>A	p.I181S	c.465+1G>A/p.I181S	9	0.0184049	Adult	Adult	Adult 4, juvenile 4, infantile/late-infantile 1	Adult	0.964963	0.444444	0	4.32129	186	25	5	5		Genotype	All ARSA alleles comprising patient genotype.
c.465+1G>A	p.R290H	c.465+1G>A/p.R290H	5	0.0102249	Adult	Adult	Adult 3, juvenile 2	Adult	0.673012	0.6	0	5.05624	186	6	2	2		Patient count	Number of times genotype was observed in patient data set.
c.465+1G>A	p.R86W	c.465+1G>A/p.R86W	5	0.0102249	Juvenile	Adult	Juvenile 5	Juvenile	0	1	0	7.85635	186	14	0	5		Frequency	Predicted genotype frequency in overall population, using allele frequencies from gnomAD.
c.465+1G>A	c.855-1G>A	c.465+1G>A/c.855-1G>A	4	0.00817996	NA	NA	Infantile/late-infantile 4	Infantile/late-infantile	0	0	0		186	4	4	4		Patient-based predicted phenotype	Predicted phenotype using patient-based severities and phenotype matrix.
c.465+1G>A	p.R86Q	c.465+1G>A/p.R86Q	4	0.00817996	Juvenile	Juvenile	Infantile/late-infantile 2, juvenile 2	Infantile/late-infantile	0.693147	0.5	0	2.13032	186	15	2	2		Activity-based predicted phenotype	Predicted phenotype using finalized activity–based severities and phenotype matrix.
c.465+1G>A	p.Y203C	c.465+1G>A/p.Y203C	3	0.00613497	Infantile/late-infantile	Juvenile	Infantile/late-infantile 2, juvenile 1	Infantile/late-infantile	0.636514	0.666667	0	3.55571	186	9	1	2		Phenotype breakdown	Number of individuals with each phenotype (e.g. infantile, juvenile, adult) found in the patient data set for the given genotype.
c.465+1G>A	p.C491G	c.465+1G>A/p.C491G	2	0.00408998	NA	NA	Adult 1, juvenile 1	Adult	0.693147	0	0	8.7232	186	4	2	2		Most common	The most frequent phenotype reported in the patient data set.
c.465+1G>A	c.980-1G>A	c.465+1G>A/c.980-1G>A	2	0.00408998	NA	NA	Infantile/late-infantile 2	Infantile/late-infantile	0	0	0		186	2	2	2		Entropy	Shannon entropy, measuring the variability in phenotypic outcomes for a genotype.
c.465+1G>A	p.A214V	c.465+1G>A/p.A214V	2	0.00408998	Infantile/late-infantile	Infantile/late-infantile	Infantile/late-infantile 2	Infantile/late-infantile	0	1	0	0.453382	186	8	0	0		Accuracy	Accuracy of the phenotype matrix in predicting phenotypes from the finalized activity–based severity labels of a genotype’s alleles.
c.465+1G>A	p.A214P	c.465+1G>A/p.A214P	2	0.00408998	Infantile/late-infantile	Infantile/late-infantile	Infantile/late-infantile 2	Infantile/late-infantile	0	1	0	0.143608	186	7	0	0		Activity 1	Percent wild-type activity from CDS assay for variant 1.
c.465+1G>A	p.Y225C	c.465+1G>A/p.Y225C	1	0.00204499	NA	NA	Juvenile 1	Juvenile	0	0	0	93.1933	186	1	1	1		Activity 2	Percent wild-type activity from CDS assay for variant 2.
c.465+1G>A	p.G327S	c.465+1G>A/p.G327S	1	0.00204499	NA	NA	Juvenile 1	Juvenile	0	0	0	77.4449	186	2	1	1		Patient-based accuracy	Accuracy of the phenotype matrix in predicting phenotypes from the patient-based severity labels of a genotype’s alleles.
c.465+1G>A	p.R392Q	c.465+1G>A/p.R392Q	1	0.00204499	NA	NA	Infantile/late-infantile 1	Infantile/late-infantile	0	0	0	41.5529	186	4	1	1		Count 1	Number of times variant 1 occurred in patients.
c.465+1G>A	p.E314D	c.465+1G>A/p.E314D	1	0.00204499	NA	NA	Infantile/late-infantile 1	Infantile/late-infantile	0	0	0	14.68	186	2	1	1		Count 2	Number of times variant 2 occurred in patients.
c.465+1G>A	p.R386C	c.465+1G>A/p.R386C	1	0.00204499	NA	NA	Juvenile 1	Juvenile	0	0	0	13.5032	186	1	1	1		Number with incorrect patient-based severity	Number of patients for which the predicted phenotype from the patient-based severity labels was incorrect.
c.465+1G>A	p.H399Y	c.465+1G>A/p.H399Y	1	0.00204499	NA	NA	Juvenile 1	Juvenile	0	0	0	1.24766	186	3	1	1		N with incorrect finalized severity	Number of patients for which the predicted phenotype from finalized severity was incorrect.
c.465+1G>A	p.R290C	c.465+1G>A/p.R290C	1	0.00204499	NA	NA	Juvenile 1	Juvenile	0	0	0	0.62745	186	3	1	1
c.465+1G>A	p.R386H	c.465+1G>A/p.R386H	1	0.00204499	NA	NA	Juvenile 1	Juvenile	0	0	0	0.273411	186	1	1	1
c.465+1G>A	p.E255K	c.465+1G>A/p.E255K	1	0.00204499	NA	NA	Infantile/late-infantile 1	Infantile/late-infantile	0	0	0	0.126631	186	4	1	1
c.465+1G>A	p.D337V	c.465+1G>A/p.D337V	1	0.00204499	NA	NA	Infantile/late-infantile 1	Infantile/late-infantile	0	0	0	0.018263	186	2	1	1
c.465+1G>A	p.G156D	c.465+1G>A/p.G156D	1	0.00204499	NA	NA	Infantile/late-infantile 1	Infantile/late-infantile	0	0	0	0.0179783	186	2	1	1
c.465+1G>A	p.R301W	c.465+1G>A/p.R301W	1	0.00204499	unknown	Infantile/late-infantile	Infantile/late-infantile 1	Infantile/late-infantile	0	0	0	0.00904433	186	5	1	0
c.465+1G>A	p.S46P	c.465+1G>A/p.S46P	1	0.00204499	NA	NA	Infantile/late-infantile 1	Infantile/late-infantile	0	0	0	-0.00143167	186	2	1	1
c.465+1G>A	p.C170X	c.465+1G>A/p.C170X	1	0.00204499	NA	NA	Infantile/late-infantile 1	Infantile/late-infantile	0	0	0		186	1	1	1
c.465+1G>A	p.D32H	c.465+1G>A/p.D32H	1	0.00204499	NA	NA	Infantile/late-infantile 1	Infantile/late-infantile	0	0	0		186	1	1	1
c.465+1G>A	p.I279K	c.465+1G>A/p.I279K	1	0.00204499	NA	NA	Infantile/late-infantile 1	Infantile/late-infantile	0	0	0		186	1	1	1
c.465+1G>A	p.L183Q	c.465+1G>A/p.L183Q	1	0.00204499	NA	NA	Infantile/late-infantile 1	Infantile/late-infantile	0	0	0		186	1	1	1
c.465+1G>A	p.L70P	c.465+1G>A/p.L70P	1	0.00204499	NA	NA	Infantile/late-infantile 1	Infantile/late-infantile	0	0	0		186	2	1	1
c.465+1G>A	p.L83P	c.465+1G>A/p.L83P	1	0.00204499	NA	NA	Infantile/late-infantile 1	Infantile/late-infantile	0	0	0		186	1	1	1
c.465+1G>A	p.N284K	c.465+1G>A/p.N284K	1	0.00204499	NA	NA	Juvenile 1	Juvenile	0	0	0		186	1	1	1
c.465+1G>A	p.P96A	c.465+1G>A/p.P96A	1	0.00204499	NA	NA	Adult 1	Adult	0	0	0		186	1	1	1
c.465+1G>A	p.V179D	c.465+1G>A/p.V179D	1	0.00204499	NA	NA	Juvenile 1	Juvenile	0	0	0		186	1	1	1
c.465+1G>A	p.E384K	c.465+1G>A/p.E384K	1	0.00204499	Juvenile	Asymptomatic	Juvenile 1	Juvenile	0	1	0	70.2201	186	8	0	1
c.465+1G>A	p.T329I	c.465+1G>A/p.T329I	1	0.00204499	Infantile/late-infantile	Asymptomatic	Infantile/late-infantile 1	Infantile/late-infantile	0	1	0	25.4365	186	5	0	1
c.465+1G>A	p.R372W	c.465+1G>A/p.R372W	1	0.00204499	Infantile/late-infantile	Infantile/late-infantile	Infantile/late-infantile 1	Infantile/late-infantile	0	1	0	0.292933	186	7	0	0
c.465+1G>A	p.G311S	c.465+1G>A/p.G311S	1	0.00204499	Infantile/late-infantile	Infantile/late-infantile	Infantile/late-infantile 1	Infantile/late-infantile	0	1	0	0.277914	186	12	0	0
c.465+1G>A	p.R392W	c.465+1G>A/p.R392W	1	0.00204499	Infantile/late-infantile	Infantile/late-infantile	Infantile/late-infantile 1	Infantile/late-infantile	0	1	0	0.20378	186	12	0	0
c.465+1G>A	p.S98F	c.465+1G>A/p.S98F	1	0.00204499	Infantile/late-infantile	Infantile/late-infantile	Infantile/late-infantile 1	Infantile/late-infantile	0	1	0	0.061126	186	9	0	0
c.465+1G>A	p.D257H	c.465+1G>A/p.D257H	1	0.00204499	Infantile/late-infantile	Infantile/late-infantile	Infantile/late-infantile 1	Infantile/late-infantile	0	1	0	0.0121503	186	7	0	0
c.465+1G>A	p.R313X	c.465+1G>A/p.R313X	1	0.00204499	Infantile/late-infantile	Infantile/late-infantile	Infantile/late-infantile 1	Infantile/late-infantile	0	1	0		186	18	0	0
p.P428L	p.P428L	p.P428L/p.P428L	24	0.0490798	Adult	Infantile/late-infantile	Juvenile 15, adult 9	Juvenile	0.661563	0.375	0.0366063	0.0366063	117	117	15	24
p.P428L	p.R86Q	p.P428L/p.R86Q	2	0.00408998	Adult	Juvenile	Juvenile 1, unknown 1	Juvenile	0.693147	0	0.0366063	2.13032	117	15	2	1
p.P428L	p.R313X	p.P428L/p.R313X	2	0.00408998	Juvenile	Infantile/late-infantile	Juvenile 2	Juvenile	0	1	0.0366063		117	18	0	2
p.P428L	p.R392Q	p.P428L/p.R392Q	1	0.00204499	NA	NA	Juvenile 1	Juvenile	0	0	0.0366063	41.5529	117	4	1	1
p.P428L	p.Y431S	p.P428L/p.Y431S	1	0.00204499	NA	NA	Adult 1	Adult	0	0	0.0366063	1.20153	117	1	1	1
p.P428L	p.Q550X	p.P428L/p.Q550X	1	0.00204499	NA	NA	Juvenile 1	Juvenile	0	0	0.0366063		117	1	1	1
p.P428L	p.R392W	p.P428L/p.R392W	1	0.00204499	Juvenile	Infantile/late-infantile	Juvenile 1	Juvenile	0	1	0.0366063	0.20378	117	12	0	1
p.P428L	p.R246C	p.P428L/p.R246C	1	0.00204499	Juvenile	Infantile/late-infantile	Juvenile 1	Juvenile	0	1	0.0366063	0.006047	117	6	0	1
p.I181S	p.S98F	p.I181S/p.S98F	1	0.00204499	Adult	Adult	Juvenile 1	Juvenile	0	0	4.32129	0.061126	25	9	1	1
p.I181S	p.L338P	p.I181S/p.L338P	1	0.00204499	NA	NA	Adult 1	Adult	0	0	4.32129		25	1	1	1
p.I181S	p.R313X	p.I181S/p.R313X	1	0.00204499	Adult	Adult	Juvenile 1	Juvenile	0	0	4.32129		25	18	1	1
p.I181S	p.P84L	p.I181S/p.P84L	1	0.00204499	Adult	Adult	Adult 1	Adult	0	1	4.32129	1.14377	25	5	0	0
p.R313X	p.R313X	p.R313X/p.R313X	7	0.0143149	Infantile/late-infantile	Infantile/late-infantile	Infantile/late-infantile 6, unknown 1	Infantile/late-infantile	0.410116	0.857143			18	18	1	1
p.R86Q	p.S98F	p.R86Q/p.S98F	4	0.00817996	Juvenile	Juvenile	Adult 2, juvenile 2	Adult	0.693147	0.5	2.13032	0.061126	15	9	2	2
p.R86W	p.R86W	p.R86W/p.R86W	3	0.00613497	Adult	Asymptomatic	Adult 2, juvenile 1	Adult	0.636514	0.666667	7.85635	7.85635	14	14	1	3
p.G101V	p.T329I	p.G101V/p.T329I	2	0.00408998	Infantile/late-infantile	Asymptomatic	Infantile/late-infantile 2	Infantile/late-infantile	0	1	0.069499	25.4365	13	5	0	2
p.G101V	p.R86Q	p.G101V/p.R86Q	2	0.00408998	Juvenile	Juvenile	Juvenile 2	Juvenile	0	1	0.069499	2.13032	13	15	0	0
p.G101V	p.G303R	p.G101V/p.G303R	1	0.00204499	NA	NA	Infantile/late-infantile 1	Infantile/late-infantile	0	0	0.069499	0.0515733	13	2	1	1
p.G101V	p.G34S	p.G101V/p.G34S	1	0.00204499	NA	NA	Infantile/late-infantile 1	Infantile/late-infantile	0	0	0.069499		13	1	1	1
p.G101V	p.P194R	p.G101V/p.P194R	1	0.00204499	NA	NA	Infantile/late-infantile 1	Infantile/late-infantile	0	0	0.069499		13	3	1	1
p.G311S	p.G311S	p.G311S/p.G311S	4	0.00817996	Infantile/late-infantile	Infantile/late-infantile	Juvenile 3, infantile/late-infantile 1	Juvenile	0.562335	0.25	0.277914	0.277914	12	12	3	3
p.R392W	p.R392W	p.R392W/p.R392W	4	0.00817996	Infantile/late-infantile	Infantile/late-infantile	Infantile/late-infantile 4	Infantile/late-infantile	0	1	0.20378	0.20378	12	12	0	0
p.T276M	p.T276M	p.T276M/p.T276M	4	0.00817996	Infantile/late-infantile	Infantile/late-infantile	Infantile/late-infantile 4	Infantile/late-infantile	0	1	0.0980117	0.0980117	12	12	0	0
p.G311S	p.R86W	p.G311S/p.R86W	1	0.00204499	Juvenile	Adult	Adult 1	Adult	0	0	0.277914	7.85635	12	14	1	0
p.T276M	p.T306M	p.T276M/p.T306M	1	0.00204499	NA	NA	Infantile/late-infantile 1	Infantile/late-infantile	0	0	0.0980117	0.0871452	12	3	1	1
p.E309K	p.E309K	p.E309K/p.E309K	3	0.00613497	Infantile/late-infantile	Infantile/late-infantile	Infantile/late-infantile 2, juvenile 1	Infantile/late-infantile	0.636514	0.666667	1.36272	1.36272	11	11	1	1
p.T393S	p.T393S	p.T393S/p.T393S	2	0.00408998	Asymptomatic	Asymptomatic	Infantile/late-infantile 1, juvenile 1	Infantile/late-infantile	0.693147	0	14.6883	14.6883	11	11	2	2
p.E309K	p.H140D	p.E309K/p.H140D	1	0.00204499	NA	NA	Juvenile 1	Juvenile	0	0	1.36272	39.0722	11	1	1	1
p.E309K	p.T393S	p.E309K/p.T393S	1	0.00204499	Asymptomatic	Asymptomatic	Infantile/late-infantile 1	Infantile/late-infantile	0	0	1.36272	14.6883	11	11	1	1
p.E309K	p.F143L	p.E309K/p.F143L	1	0.00204499	NA	NA	Juvenile 1	Juvenile	0	0	1.36272		11	1	1	1
p.E309K	p.R246R	p.E309K/p.R246R	1	0.00204499	NA	NA	Infantile/late-infantile 1	Infantile/late-infantile	0	0	1.36272		11	1	1	1
p.E309K	p.G101V	p.E309K/p.G101V	1	0.00204499	Infantile/late-infantile	Infantile/late-infantile	Infantile/late-infantile 1	Infantile/late-infantile	0	1	1.36272	0.069499	11	13	0	0
c.1223_1231delGTGATACCA	p.E255K	c.1223_1231delGTGATACCA/p.E255K	2	0.00408998	NA	NA	Infantile/late-infantile 2	Infantile/late-infantile	0	0	0.226402	0.126631	10	4	2	2
c.1223_1231delGTGATACCA	p.A214V	c.1223_1231delGTGATACCA/p.A214V	2	0.00408998	Infantile/late-infantile	Infantile/late-infantile	Infantile/late-infantile 1, adult 1	Infantile/late-infantile	0.693147	0.5	0.226402	0.453382	10	8	1	1
c.1223_1231delGTGATACCA	p.E384K	c.1223_1231delGTGATACCA/p.E384K	2	0.00408998	Juvenile	Asymptomatic	Juvenile 2	Juvenile	0	1	0.226402	70.2201	10	8	0	2
c.1223_1231delGTGATACCA	p.T306M	c.1223_1231delGTGATACCA/p.T306M	1	0.00204499	NA	NA	Infantile/late-infantile 1	Infantile/late-infantile	0	0	0.226402	0.0871452	10	3	1	1
c.1223_1231delGTGATACCA	c.1223_1231delGTGATACCA	c.1223_1231delGTGATACCA/c.1223_1231delGTGATACCA	1	0.00204499	Infantile/late-infantile	Infantile/late-infantile	Infantile/late-infantile 1	Infantile/late-infantile	0	1	0.226402	0.226402	10	10	0	0
c.1223_1231delGTGATACCA	p.P428L	c.1223_1231delGTGATACCA/p.P428L	1	0.00204499	Juvenile	Infantile/late-infantile	Juvenile 1	Juvenile	0	1	0.226402	0.0366063	10	117	0	1
p.Y203C	p.Y203C	p.Y203C/p.Y203C	2	0.00408998	Infantile/late-infantile	Adult	Juvenile 2	Juvenile	0	0	3.55571	3.55571	9	9	2	2
p.S98F	p.S98F	p.S98F/p.S98F	1	0.00204499	Infantile/late-infantile	Infantile/late-infantile	Infantile/late-infantile 1	Infantile/late-infantile	0	1	0.061126	0.061126	9	9	0	0
p.R116X	p.T393S	p.R116X/p.T393S	2	0.00408998	Asymptomatic	Asymptomatic	Adult 2	Adult	0	0		14.6883	8	11	2	2
p.R116X	p.R116X	p.R116X/p.R116X	2	0.00408998	Infantile/late-infantile	Infantile/late-infantile	Infantile/late-infantile 2	Infantile/late-infantile	0	1			8	8	0	0
p.A214V	p.P428L	p.A214V/p.P428L	1	0.00204499	Juvenile	Infantile/late-infantile	adult 1	Adult	0	0	0.453382	0.0366063	8	117	1	1
p.A214V	p.P157L	p.A214V/p.P157L	1	0.00204499	NA	NA	Juvenile 1	Juvenile	0	0	0.453382		8	1	1	1
p.A214V	p.P286S	p.A214V/p.P286S	1	0.00204499	NA	NA	Infantile/late-infantile 1	Infantile/late-infantile	0	0	0.453382		8	1	1	1
p.A214V	p.S252Y	p.A214V/p.S252Y	1	0.00204499	NA	NA	Infantile/late-infantile 1	Infantile/late-infantile	0	0	0.453382		8	1	1	1
p.E384K	p.E384K	p.E384K/p.E384K	1	0.00204499	Adult	Asymptomatic	Juvenile 1	Juvenile	0	0	70.2201	70.2201	8	8	1	1
p.E384K	p.P84L	p.E384K/p.P84L	1	0.00204499	Juvenile	Asymptomatic	Juvenile 1	Juvenile	0	1	70.2201	1.14377	8	5	0	1
p.R116X	p.Y203H	p.R116X/p.Y203H	1	0.00204499	NA	NA	Juvenile 1	Juvenile	0	0		2.67188	8	3	1	1
p.A214P	p.D31E	p.A214P/p.D31E	2	0.00408998	NA	NA	Infantile/late-infantile 2	Infantile/late-infantile	0	0	0.143608		7	2	2	2
p.D257H	p.D257H	p.D257H/p.D257H	2	0.00408998	Infantile/late-infantile	Infantile/late-infantile	Infantile/late-infantile 2	Infantile/late-infantile	0	1	0.0121503	0.0121503	7	7	0	0
p.R246H	p.R246H	p.R246H/p.R246H	2	0.00408998	Infantile/late-infantile	Infantile/late-infantile	Infantile/late-infantile 2	Infantile/late-infantile	0	1	0.128656	0.128656	7	7	0	0
p.R372W	p.R372W	p.R372W/p.R372W	2	0.00408998	Infantile/late-infantile	Infantile/late-infantile	Infantile/late-infantile 2	Infantile/late-infantile	0	1	0.292933	0.292933	7	7	0	0
p.A214P	p.W126X	p.A214P/p.W126X	1	0.00204499	NA	NA	Infantile/late-infantile 1	Infantile/late-infantile	0	0	0.143608		7	1	1	1
p.A214P	p.Y41F+p.Y151X	p.A214P/p.Y41F+p.Y151X	1	0.00204499	NA	NA	Infantile/late-infantile 1	Infantile/late-infantile	0	0	0.143608		7	1	1	1
p.A214P	p.P428L	p.A214P/p.P428L	1	0.00204499	Juvenile	Infantile/late-infantile	Juvenile 1	Juvenile	0	1	0.143608	0.0366063	7	117	0	1
p.D257H	p.L70P	p.D257H/p.L70P	1	0.00204499	NA	NA	Infantile/late-infantile 1	Infantile/late-infantile	0	0	0.0121503		7	2	1	1
p.D257H	p.P379L	p.D257H/p.P379L	1	0.00204499	Juvenile	Adult	Juvenile 1	Juvenile	0	1	0.0121503	12.1026	7	5	0	1
p.G357V	p.G357V	p.G357V/p.G357V	3	0.00613497	Infantile/late-infantile	Infantile/late-infantile	Infantile/late-infantile 3	Infantile/late-infantile	0	1			6	6	0	0
p.H231Q	p.H231Q	p.H231Q/p.H231Q	3	0.00613497	Infantile/late-infantile	Infantile/late-infantile	Infantile/late-infantile 3	Infantile/late-infantile	0	1			6	6	0	0
p.N352S	p.R372Q	p.N352S/p.R372Q	3	0.00613497	Asymptomatic	Asymptomatic	Adult 2, infantile/late-infantile 1	Adult	0.636514	0	65.3675	23.3176	6	6	3	3
p.P150R	p.P150R	p.P150R/p.P150R	3	0.00613497	Infantile/late-infantile	Infantile/late-infantile	Infantile/late-infantile 3	Infantile/late-infantile	0	1	-0.00012185	-0.00012185	6	6	0	0
c.1210+1G>A	p.G295C	c.1210+1G>A/p.G295C	2	0.00408998	NA	NA	Infantile/late-infantile 2	Infantile/late-infantile	0	0		0.144288	6	2	2	2
c.1210+1G>A	c.465+1G>A	c.1210+1G>A/c.465+1G>A	2	0.00408998	Infantile/late-infantile	Infantile/late-infantile	Infantile/late-infantile 2	Infantile/late-infantile	0	1		0	6	186	0	0
p.P150L	p.P150L	p.P150L/p.P150L	2	0.00408998	Infantile/late-infantile	Infantile/late-infantile	Infantile/late-infantile 2	Infantile/late-infantile	0	1	0.0845373	0.0845373	6	6	0	0
p.R246C	p.R246H	p.R246C/p.R246H	2	0.00408998	Infantile/late-infantile	Infantile/late-infantile	Infantile/late-infantile 2	Infantile/late-infantile	0	1	0.006047	0.128656	6	7	0	0
p.W320X	p.W320X	p.W320X/p.W320X	2	0.00408998	Infantile/late-infantile	Infantile/late-infantile	Infantile/late-infantile 2	Infantile/late-infantile	0	1			6	6	0	0
c.1210+1G>A	p.I181S	c.1210+1G>A/p.I181S	1	0.00204499	Adult	Adult	Juvenile 1	Juvenile	0	0		4.32129	6	25	1	1
c.1210+1G>A	c.del10bpExon8	c.1210+1G>A/c.del10bpExon8	1	0.00204499	NA	NA	Infantile/late-infantile 1	Infantile/late-infantile	0	0			6	1	1	1
p.N352S	p.T393S	p.N352S/p.T393S	1	0.00204499	Asymptomatic	Asymptomatic	Infantile/late-infantile 1	Infantile/late-infantile	0	0	65.3675	14.6883	6	11	1	1
p.N352S	p.R116X	p.N352S/p.R116X	1	0.00204499	Asymptomatic	Asymptomatic	Infantile/late-infantile 1	Infantile/late-infantile	0	0	65.3675		6	8	1	1
p.R246C	p.R290S	p.R246C/p.R290S	1	0.00204499	NA	NA	Infantile/late-infantile 1	Infantile/late-infantile	0	0	0.006047		6	1	1	1
p.R246C	p.R246C	p.R246C/p.R246C	1	0.00204499	Infantile/late-infantile	Infantile/late-infantile	Infantile/late-infantile 1	Infantile/late-infantile	0	1	0.006047	0.006047	6	6	0	0
p.R372Q	p.Y381Y	p.R372Q/p.Y381Y	1	0.00204499	NA	NA	Juvenile 1	Juvenile	0	0	23.3176		6	3	1	1
c.1492dupC	p.P428L	c.1492dupC/p.P428L	3	0.00613497	Juvenile	Infantile/late-infantile	Juvenile 3	Juvenile	0	1		0.0366063	5	117	0	3
c.1492dupC	c.465+1G>A	c.1492dupC/c.465+1G>A	2	0.00408998	Infantile/late-infantile	Infantile/late-infantile	Infantile/late-infantile 2	Infantile/late-infantile	0	1		0	5	186	0	0
p.G295S	p.I181S	p.G295S/p.I181S	2	0.00408998	Adult	Adult	Adult 2	Adult	0	1	0.169911	4.32129	5	25	0	0
p.P379L	p.P379L	p.P379L/p.P379L	2	0.00408998	Adult	Asymptomatic	Infantile/late-infantile 1, juvenile 1	Infantile/late-infantile	0.693147	0	12.1026	12.1026	5	5	2	2
p.R313Q	p.R313Q	p.R313Q/p.R313Q	2	0.00408998	Infantile/late-infantile	Infantile/late-infantile	Infantile/late-infantile 2	Infantile/late-infantile	0	1	0.096081	0.096081	5	5	0	0
p.G295S	p.G295S	p.G295S/p.G295S	1	0.00204499	Infantile/late-infantile	Infantile/late-infantile	Infantile/late-infantile 1	Infantile/late-infantile	0	1	0.169911	0.169911	5	5	0	0
p.G295S	p.R313Q	p.G295S/p.R313Q	1	0.00204499	Infantile/late-infantile	Infantile/late-infantile	Infantile/late-infantile 1	Infantile/late-infantile	0	1	0.169911	0.096081	5	5	0	0
p.P84L	p.R86W	p.P84L/p.R86W	1	0.00204499	Juvenile	Adult	Juvenile 1	Juvenile	0	1	1.14377	7.85635	5	14	0	1
p.P84L	p.R392W	p.P84L/p.R392W	1	0.00204499	Infantile/late-infantile	Infantile/late-infantile	Infantile/late-infantile 1	Infantile/late-infantile	0	1	1.14377	0.20378	5	12	0	0
p.R301W	p.R301W	p.R301W/p.R301W	1	0.00204499	unknown	Infantile/late-infantile	Infantile/late-infantile 1	Infantile/late-infantile	0	0	0.00904433	0.00904433	5	5	1	0
c.1108-2A>G	c.1108-2A>G	c.1108-2A>G/c.1108-2A>G	2	0.00408998	NA	NA	Infantile/late-infantile 1, juvenile 1	Infantile/late-infantile	0.693147	0			4	4	2	2
p.G245S	p.P194R	p.G245S/p.P194R	2	0.00408998	NA	NA	Infantile/late-infantile 2	Infantile/late-infantile	0	0			4	3	2	2
p.G311D	p.G311D	p.G311D/p.G311D	2	0.00408998	NA	NA	Infantile/late-infantile 1, adult 1	Infantile/late-infantile	0.693147	0			4	4	2	2
p.C491G	p.S98F	p.C491G/p.S98F	1	0.00204499	NA	NA	Adult 1	Adult	0	0	8.7232	0.061126	4	9	1	1
p.C491G	p.G295D	p.C491G/p.G295D	1	0.00204499	NA	NA	adult 1	Adult	0	0	8.7232		4	1	1	1
p.E255K	p.P428L	p.E255K/p.P428L	1	0.00204499	NA	NA	Infantile/late-infantile 1	Infantile/late-infantile	0	0	0.126631	0.0366063	4	117	1	1
p.G245S	p.G245S	p.G245S/p.G245S	1	0.00204499	NA	NA	Infantile/late-infantile 1	Infantile/late-infantile	0	0			4	4	1	1
p.R392Q	p.Y203C	p.R392Q/p.Y203C	1	0.00204499	NA	NA	Juvenile 1	Juvenile	0	0	41.5529	3.55571	4	9	1	1
c.1344dupC	p.G101V	c.1344dupC/p.G101V	2	0.00408998	NA	NA	Infantile/late-infantile 2	Infantile/late-infantile	0	0		0.069499	3	13	2	2
p.C490R	p.I181S	p.C490R/p.I181S	2	0.00408998	NA	NA	Juvenile 2	Juvenile	0	0		4.32129	3	25	2	2
p.H399Y	p.P428L	p.H399Y/p.P428L	2	0.00408998	NA	NA	Adult 2	Adult	0	0	1.24766	0.0366063	3	117	2	2
c.1108-3C>G	p.I181S	c.1108-3C>G/p.I181S	1	0.00204499	NA	NA	Adult 1	Adult	0	0		4.32129	3	25	1	1
c.1108-3C>G	p.L430P	c.1108-3C>G/p.L430P	1	0.00204499	NA	NA	Infantile/late-infantile 1	Infantile/late-infantile	0	0		0.0358241	3	2	1	1
c.1108-3C>G	c.465+1G>A	c.1108-3C>G/c.465+1G>A	1	0.00204499	NA	NA	Infantile/late-infantile 1	Infantile/late-infantile	0	0		0	3	186	1	1
c.1344dupC	p.R290C	c.1344dupC/p.R290C	1	0.00204499	NA	NA	Juvenile 1	Juvenile	0	0		0.62745	3	3	1	1
p.C158R	p.I181S	p.C158R/p.I181S	1	0.00204499	NA	NA	Adult 1	Adult	0	0		4.32129	3	25	1	1
p.C158R	p.C158R	p.C158R/p.C158R	1	0.00204499	NA	NA	Infantile/late-infantile 1	Infantile/late-infantile	0	0			3	3	1	1
p.C490R	p.S45R	p.C490R/p.S45R	1	0.00204499	NA	NA	Adult 1	Adult	0	0			3	1	1	1
p.D283E	p.D283E	p.D283E/p.D283E	1	0.00204499	NA	NA	Infantile/late-infantile 1	Infantile/late-infantile	0	0			3	3	1	1
p.D283N	p.N352S	p.D283N/p.N352S	1	0.00204499	NA	NA	Infantile/late-infantile 1	Infantile/late-infantile	0	0		65.3675	3	6	1	1
p.D283N	p.R86W	p.D283N/p.R86W	1	0.00204499	NA	NA	Infantile/late-infantile 1	Infantile/late-infantile	0	0		7.85635	3	14	1	1
p.D283N	p.P84L	p.D283N/p.P84L	1	0.00204499	NA	NA	Infantile/late-infantile 1	Infantile/late-infantile	0	0		1.14377	3	5	1	1
p.F221I	p.N284S	p.F221I/p.N284S	1	0.00204499	NA	NA	Juvenile 1	Juvenile	0	0		0.00889067	3	2	1	1
p.F221I	p.F221I	p.F221I/p.F221I	1	0.00204499	NA	NA	Juvenile 1	Juvenile	0	0			3	3	1	1
p.F249S	p.P428L	p.F249S/p.P428L	1	0.00204499	NA	NA	Juvenile 1	Juvenile	0	0	0.101565	0.0366063	3	117	1	1
p.R290C	p.R313P	p.R290C/p.R313P	1	0.00204499	NA	NA	Juvenile 1	Juvenile	0	0	0.62745		3	1	1	1
p.V391G	p.V391G	p.V391G/p.V391G	1	0.00204499	NA	NA	Juvenile 1	Juvenile	0	0			3	3	1	1
p.Y203H	p.Y203H	p.Y203H/p.Y203H	1	0.00204499	NA	NA	Juvenile 1	Juvenile	0	0	2.67188	2.67188	3	3	1	1
p.Y381Y	p.Y381Y	p.Y381Y/p.Y381Y	1	0.00204499	NA	NA	Infantile/late-infantile 1	Infantile/late-infantile	0	0			3	3	1	1
p.A344D	p.T393S	p.A344D/p.T393S	2	0.00408998	NA	NA	Infantile/late-infantile 1, juvenile 1	Infantile/late-infantile	0.693147	0		14.6883	2	11	2	2
p.L128R	p.P428L	p.L128R/p.P428L	2	0.00408998	NA	NA	Juvenile 2	Juvenile	0	0		0.0366063	2	117	2	2
c.1125_1126delCT	c.1125_1126delCT	c.1125_1126delCT/c.1125_1126delCT	1	0.00204499	NA	NA	Infantile/late-infantile 1	Infantile/late-infantile	0	0			2	2	1	1
c.1130_1132delTCT	p.D413G	c.1130_1132delTCT/p.D413G	1	0.00204499	NA	NA	Infantile/late-infantile 1	Infantile/late-infantile	0	0		-0.00049946	2	1	1	1
c.1130_1132delTCT	p.D283E	c.1130_1132delTCT/p.D283E	1	0.00204499	NA	NA	Infantile/late-infantile 1	Infantile/late-infantile	0	0			2	3	1	1
c.1153delG	c.1153delG	c.1153delG/c.1153delG	1	0.00204499	NA	NA	Infantile/late-infantile 1	Infantile/late-infantile	0	0			2	2	1	1
c.1228_1229delAC	c.1228_1229delAC	c.1228_1229delAC/c.1228_1229delAC	1	0.00204499	NA	NA	Infantile/late-infantile 1	Infantile/late-infantile	0	0			2	2	1	1
c.188_189insA	c.188_189insA	c.188_189insA/c.188_189insA	1	0.00204499	NA	NA	Infantile/late-infantile 1	Infantile/late-infantile	0	0			2	2	1	1
c.195delC	p.F249S	c.195delC/p.F249S	1	0.00204499	NA	NA	Infantile/late-infantile 1	Infantile/late-infantile	0	0		0.101565	2	3	1	1
c.195delC	p.P428L	c.195delC/p.P428L	1	0.00204499	NA	NA	Juvenile 1	Juvenile	0	0		0.0366063	2	117	1	1
c.211del2	c.211del2	c.211del2/c.211del2	1	0.00204499	NA	NA	Infantile/late-infantile 1	Infantile/late-infantile	0	0			2	2	1	1
c.445_446insT	c.445_446insT	c.445_446insT/c.445_446insT	1	0.00204499	NA	NA	Infantile/late-infantile 1	Infantile/late-infantile	0	0			2	2	1	1
c.489_495del	c.489_495del	c.489_495del/c.489_495del	1	0.00204499	NA	NA	Infantile/late-infantile 1	Infantile/late-infantile	0	0			2	2	1	1
c.582delC	c.582delC	c.582delC/c.582delC	1	0.00204499	NA	NA	Infantile/late-infantile 1	Infantile/late-infantile	0	0			2	2	1	1
c.622delC	c.622delC	c.622delC/c.622delC	1	0.00204499	NA	NA	Infantile/late-infantile 1	Infantile/late-infantile	0	0			2	2	1	1
c.684+1G>A	p.T276M	c.684+1G>A/p.T276M	1	0.00204499	NA	NA	Infantile/late-infantile 1	Infantile/late-infantile	0	0		0.0980117	2	12	1	1
c.684+1G>A	p.T306M	c.684+1G>A/p.T306M	1	0.00204499	NA	NA	Infantile/late-infantile 1	Infantile/late-infantile	0	0		0.0871452	2	3	1	1
c.752_753insT	c.752_753insT	c.752_753insT/c.752_753insT	1	0.00204499	NA	NA	Infantile/late-infantile 1	Infantile/late-infantile	0	0			2	2	1	1
c.979+1G>A	p.G311A	c.979+1G>A/p.G311A	1	0.00204499	NA	NA	Infantile/late-infantile 1	Infantile/late-infantile	0	0			2	1	1	1
c.979+1G>A	p.Y308H	c.979+1G>A/p.Y308H	1	0.00204499	NA	NA	Juvenile 1	Juvenile	0	0			2	1	1	1
p.A316T	p.A316T	p.A316T/p.A316T	1	0.00204499	NA	NA	Infantile/late-infantile 1	Infantile/late-infantile	0	0	55.6958	55.6958	2	2	1	1
p.C158X	p.P150L	p.C158X/p.P150L	1	0.00204499	NA	NA	Infantile/late-infantile 1	Infantile/late-infantile	0	0	0.342406	0.0845373	2	6	1	1
p.C158X	p.P428L	p.C158X/p.P428L	1	0.00204499	NA	NA	Juvenile 1	Juvenile	0	0	0.342406	0.0366063	2	117	1	1
p.D337V	p.G327S	p.D337V/p.G327S	1	0.00204499	NA	NA	Juvenile 1	Juvenile	0	0	0.018263	77.4449	2	2	1	1
p.D356V	p.D356V	p.D356V/p.D356V	1	0.00204499	NA	NA	Infantile/late-infantile 1	Infantile/late-infantile	0	0	0.029532	0.029532	2	2	1	1
p.D432Y	p.P428L	p.D432Y/p.P428L	1	0.00204499	NA	NA	Adult 1	Adult	0	0	0.392443	0.0366063	2	117	1	1
p.E309X	p.R372W	p.E309X/p.R372W	1	0.00204499	NA	NA	Juvenile 1	Juvenile	0	0		0.292933	2	7	1	1
p.F400F	p.F400F	p.F400F/p.F400F	1	0.00204499	NA	NA	adult 1	Adult	0	0			2	2	1	1
p.G117V	p.G117V	p.G117V/p.G117V	1	0.00204499	NA	NA	Infantile/late-infantile 1	Infantile/late-infantile	0	0	0.864893	0.864893	2	2	1	1
p.G124C	p.G124C	p.G124C/p.G124C	1	0.00204499	NA	NA	Infantile/late-infantile 1	Infantile/late-infantile	0	0	-0.0156578	-0.0156578	2	2	1	1
p.G129R	p.G129R	p.G129R/p.G129R	1	0.00204499	NA	NA	Juvenile 1	Juvenile	0	0	0.0422803	0.0422803	2	2	1	1
p.G156D	p.K304N	p.G156D/p.K304N	1	0.00204499	NA	NA	Infantile/late-infantile 1	Infantile/late-infantile	0	0	0.0179783		2	1	1	1
p.G247R	p.G247R	p.G247R/p.G247R	1	0.00204499	NA	NA	Infantile/late-infantile 1	Infantile/late-infantile	0	0	0.226206	0.226206	2	2	1	1
p.G298V	p.R372Q	p.G298V/p.R372Q	1	0.00204499	NA	NA	Infantile/late-infantile 1	Infantile/late-infantile	0	0		23.3176	2	6	1	1
p.G303R	p.I181S	p.G303R/p.I181S	1	0.00204499	NA	NA	Juvenile 1	Juvenile	0	0	0.0515733	4.32129	2	25	1	1
p.G327D	p.G327D	p.G327D/p.G327D	1	0.00204499	NA	NA	Adult 1	Adult	0	0			2	2	1	1
p.G34D	p.G34D	p.G34D/p.G34D	1	0.00204499	NA	NA	Infantile/late-infantile 1	Infantile/late-infantile	0	0			2	2	1	1
p.G394R	p.G394R	p.G394R/p.G394R	1	0.00204499	NA	NA	Juvenile 1	Juvenile	0	0	46.6548	46.6548	2	2	1	1
p.K304R	p.K304R	p.K304R/p.K304R	1	0.00204499	NA	NA	Infantile/late-infantile 1	Infantile/late-infantile	0	0			2	2	1	1
p.L113P	p.L113P	p.L113P/p.L113P	1	0.00204499	NA	NA	Infantile/late-infantile 1	Infantile/late-infantile	0	0	0.129233	0.129233	2	2	1	1
p.L13Q	p.L13Q	p.L13Q/p.L13Q	1	0.00204499	NA	NA	Infantile/late-infantile 1	Infantile/late-infantile	0	0	0.122198	0.122198	2	2	1	1
p.L299F	p.L299F	p.L299F/p.L299F	1	0.00204499	NA	NA	Infantile/late-infantile 1	Infantile/late-infantile	0	0			2	2	1	1
p.L430P	p.Y203C	p.L430P/p.Y203C	1	0.00204499	NA	NA	Juvenile 1	Juvenile	0	0	0.0358241	3.55571	2	9	1	1
p.P138S	p.T329I	p.P138S/p.T329I	1	0.00204499	NA	NA	Infantile/late-infantile 1	Infantile/late-infantile	0	0	5.58017	25.4365	2	5	1	1
p.P138S	p.P428L	p.P138S/p.P428L	1	0.00204499	NA	NA	Juvenile 1	Juvenile	0	0	5.58017	0.0366063	2	117	1	1
p.P138T	p.P138T	p.P138T/p.P138T	1	0.00204499	NA	NA	Infantile/late-infantile 1	Infantile/late-infantile	0	0	1.12072	1.12072	2	2	1	1
p.P180H	p.P180H	p.P180H/p.P180H	1	0.00204499	NA	NA	Infantile/late-infantile 1	Infantile/late-infantile	0	0			2	2	1	1
p.Q141X	p.Q141X	p.Q141X/p.Q141X	1	0.00204499	NA	NA	Infantile/late-infantile 1	Infantile/late-infantile	0	0			2	2	1	1
p.Q53X	p.Q53X	p.Q53X/p.Q53X	1	0.00204499	NA	NA	Infantile/late-infantile 1	Infantile/late-infantile	0	0			2	2	1	1
p.R301P	p.R301P	p.R301P/p.R301P	1	0.00204499	NA	NA	Juvenile 1	Juvenile	0	0			2	2	1	1
p.R498H	p.S97N	p.R498H/p.S97N	1	0.00204499	NA	NA	Infantile/late-infantile 1	Infantile/late-infantile	0	0	119.027		2	1	1	1
p.R82W	p.W320X	p.R82W/p.W320X	1	0.00204499	NA	NA	Infantile/late-infantile 1	Infantile/late-infantile	0	0			2	6	1	1
p.S98L	p.S98L	p.S98L/p.S98L	1	0.00204499	NA	NA	Infantile/late-infantile 1	Infantile/late-infantile	0	0			2	2	1	1
p.W195C	p.W195C	p.W195C/p.W195C	1	0.00204499	NA	NA	Juvenile 1	Juvenile	0	0	22.8612	22.8612	2	2	1	1
p.W320C	p.W320C	p.W320C/p.W320C	1	0.00204499	NA	NA	Infantile/late-infantile 1	Infantile/late-infantile	0	0			2	2	1	1
p.Y378N	p.Y378N	p.Y378N/p.Y378N	1	0.00204499	NA	NA	Infantile/late-infantile 1	Infantile/late-infantile	0	0	0.0556837	0.0556837	2	2	1	1
c.103del8	p.G310D	c.103del8/p.G310D	1	0.00204499	NA	NA	Infantile/late-infantile 1	Infantile/late-infantile	0	0			1	1	1	1
c.1101_1101delG	c.1107_1107delG	c.1101_1101delG/c.1107_1107delG	1	0.00204499	NA	NA	Infantile/late-infantile 1	Infantile/late-infantile	0	0			1	1	1	1
c.1107+1G>T	p.G101V	c.1107+1G>T/p.G101V	1	0.00204499	NA	NA	Infantile/late-infantile 1	Infantile/late-infantile	0	0		0.069499	1	13	1	1
c.1108-12C>G	p.T329I	c.1108-12C>G/p.T329I	1	0.00204499	NA	NA	Infantile/late-infantile 1	Infantile/late-infantile	0	0		25.4365	1	5	1	1
c.1108-20A>G	p.L11P	c.1108-20A>G/p.L11P	1	0.00204499	NA	NA	Infantile/late-infantile 1	Infantile/late-infantile	0	0			1	1	1	1
c.1109-3C>G	p.E314D	c.1109-3C>G/p.E314D	1	0.00204499	NA	NA	Juvenile 1	Juvenile	0	0		14.68	1	2	1	1
c.1118_1120delTCT	c.1124_1126delTCT	c.1118_1120delTCT/c.1124_1126delTCT	1	0.00204499	NA	NA	Infantile/late-infantile 1	Infantile/late-infantile	0	0			1	1	1	1
c.111C>A+c.112_130dup	p.P428L	c.111C>A+c.112_130dup/p.P428L	1	0.00204499	NA	NA	Infantile/late-infantile 1	Infantile/late-infantile	0	0		0.0366063	1	117	1	1
c.1222del9	c.465+1G>A	c.1222del9/c.465+1G>A	1	0.00204499	NA	NA	Infantile/late-infantile 1	Infantile/late-infantile	0	0		0	1	186	1	1
c.1344_1345insCC	p.S252P	c.1344_1345insCC/p.S252P	1	0.00204499	NA	NA	Infantile/late-infantile 1	Infantile/late-infantile	0	0			1	1	1	1
c.1344insC	p.F249S	c.1344insC/p.F249S	1	0.00204499	NA	NA	Infantile/late-infantile 1	Infantile/late-infantile	0	0		0.101565	1	3	1	1
c.1428_1429insC	c.302_303insG	c.1428_1429insC/c.302_303insG	1	0.00204499	NA	NA	Infantile/late-infantile 1	Infantile/late-infantile	0	0			1	1	1	1
c.1485_1492del8ins7	p.P428L	c.1485_1492del8ins7/p.P428L	1	0.00204499	NA	NA	Juvenile 1	Juvenile	0	0		0.0366063	1	117	1	1
c.1489_1492dup	c.418dupC	c.1489_1492dup/c.418dupC	1	0.00204499	NA	NA	Juvenile 1	Juvenile	0	0			1	1	1	1
c.179_180insCA	p.R82W	c.179_180insCA/p.R82W	1	0.00204499	NA	NA	Infantile/late-infantile 1	Infantile/late-infantile	0	0			1	2	1	1
c.225+2A>G	p.L300S	c.225+2A>G/p.L300S	1	0.00204499	NA	NA	Infantile/late-infantile 1	Infantile/late-infantile	0	0			1	1	1	1
c.292delTinsCC	p.R246H	c.292delTinsCC/p.R246H	1	0.00204499	NA	NA	Unknown 1	unknown	0	0		0.128656	1	7	1	1
c.302dupG	p.E384K	c.302dupG/p.E384K	1	0.00204499	NA	NA	Infantile/late-infantile 1	Infantile/late-infantile	0	0		70.2201	1	8	1	1
c.34delG	p.E384K	c.34delG/p.E384K	1	0.00204499	NA	NA	Infantile/late-infantile 1	Infantile/late-infantile	0	0		70.2201	1	8	1	1
c.415_417delCCC	c.465+1G>A	c.415_417delCCC/c.465+1G>A	1	0.00204499	NA	NA	Infantile/late-infantile 1	Infantile/late-infantile	0	0		0	1	186	1	1
c.449delC	p.G311S	c.449delC/p.G311S	1	0.00204499	NA	NA	Infantile/late-infantile 1	Infantile/late-infantile	0	0		0.277914	1	12	1	1
c.583delT	p.L455P	c.583delT/p.L455P	1	0.00204499	NA	NA	Juvenile 1	Juvenile	0	0			1	1	1	1
c.588dup	p.P428L	c.588dup/p.P428L	1	0.00204499	NA	NA	Juvenile 1	Juvenile	0	0		0.0366063	1	117	1	1
c.594_600del	c.854+1G>A	c.594_600del/c.854+1G>A	1	0.00204499	NA	NA	Infantile/late-infantile 1	Infantile/late-infantile	0	0			1	1	1	1
c.684+2T>C	p.G387V	c.684+2T>C/p.G387V	1	0.00204499	NA	NA	Infantile/late-infantile 1	Infantile/late-infantile	0	0			1	1	1	1
c.749ins8	p.G101V	c.749ins8/p.G101V	1	0.00204499	NA	NA	Infantile/late-infantile 1	Infantile/late-infantile	0	0		0.069499	1	13	1	1
c.861+1G>A	p.Y308Y	c.861+1G>A/p.Y308Y	1	0.00204499	NA	NA	Infantile/late-infantile 1	Infantile/late-infantile	0	0			1	1	1	1
p.A20D	p.E309X	p.A20D/p.E309X	1	0.00204499	NA	NA	Infantile/late-infantile 1	Infantile/late-infantile	0	0			1	2	1	1
p.A214T	p.G298V	p.A214T/p.G298V	1	0.00204499	NA	NA	Juvenile 1	Juvenile	0	0	1.24952		1	2	1	1
p.A316D	p.W320X	p.A316D/p.W320X	1	0.00204499	NA	NA	Infantile/late-infantile 1	Infantile/late-infantile	0	0			1	6	1	1
p.A471G	p.D383E	p.A471G/p.D383E	1	0.00204499	NA	NA	Infantile/late-infantile 1	Infantile/late-infantile	0	0			1	1	1	1
p.A77P	p.H425R	p.A77P/p.H425R	1	0.00204499	NA	NA	Adult 1	Adult	0	0			1	1	1	1
p.C296Y	p.I181S	p.C296Y/p.I181S	1	0.00204499	NA	NA	Juvenile 1	Juvenile	0	0		4.32129	1	25	1	1
p.C495F	p.I181S	p.C495F/p.I181S	1	0.00204499	NA	NA	Juvenile 1	Juvenile	0	0		4.32129	1	25	1	1
p.D31N	p.G311S	p.D31N/p.G311S	1	0.00204499	NA	NA	Infantile/late-infantile 1	Infantile/late-infantile	0	0		0.277914	1	12	1	1
p.E255L	p.R301W	p.E255L/p.R301W	1	0.00204499	NA	NA	Unknown 1	unknown	0	0		0.00904433	1	5	1	1
p.E309Q	p.R290H	p.E309Q/p.R290H	1	0.00204499	NA	NA	Adult 1	Adult	0	0		5.05624	1	6	1	1
p.E331R	p.R301W	p.E331R/p.R301W	1	0.00204499	NA	NA	Infantile/late-infantile 1	Infantile/late-infantile	0	0		0.00904433	1	5	1	1
p.E331X	p.G101V	p.E331X/p.G101V	1	0.00204499	NA	NA	Infantile/late-infantile 1	Infantile/late-infantile	0	0		0.069499	1	13	1	1
p.F249C	p.Q215X	p.F249C/p.Q215X	1	0.00204499	NA	NA	Juvenile 1	Juvenile	0	0			1	1	1	1
p.G121R	p.P428L	p.G121R/p.P428L	1	0.00204499	NA	NA	Juvenile 1	Juvenile	0	0		0.0366063	1	117	1	1
p.G148S	p.R392Q	p.G148S/p.R392Q	1	0.00204499	NA	NA	Juvenile 1	Juvenile	0	0	0.156334	41.5529	1	4	1	1
p.G156R	p.L210P	p.G156R/p.L210P	1	0.00204499	NA	NA	Infantile/late-infantile 1	Infantile/late-infantile	0	0			1	1	1	1
p.G15V	p.R204G	p.G15V/p.R204G	1	0.00204499	NA	NA	Juvenile 1	Juvenile	0	0			1	1	1	1
p.G172S	p.T393S	p.G172S/p.T393S	1	0.00204499	NA	NA	Juvenile 1	Juvenile	0	0	78.9781	14.6883	1	11	1	1
p.G310V	p.Q155H	p.G310V/p.Q155H	1	0.00204499	NA	NA	Infantile/late-infantile 1	Infantile/late-infantile	0	0		0.273294	1	1	1	1
p.G39S	p.S46P	p.G39S/p.S46P	1	0.00204499	NA	NA	Juvenile 1	Juvenile	0	0	125.778	-0.00143167	1	2	1	1
p.G449R	p.L433V	p.G449R/p.L433V	1	0.00204499	NA	NA	Juvenile 1	Juvenile	0	0	92.5392	48.3038	1	1	1	1
p.H229Y	p.W195X	p.H229Y/p.W195X	1	0.00204499	NA	NA	Infantile/late-infantile 1	Infantile/late-infantile	0	0			1	1	1	1
p.K304M	p.L350Q	p.K304M/p.L350Q	1	0.00204499	NA	NA	Infantile/late-infantile 1	Infantile/late-infantile	0	0			1	1	1	1
p.K369N	p.R498H	p.K369N/p.R498H	1	0.00204499	NA	NA	Juvenile 1	Juvenile	0	0		119.027	1	2	1	1
p.L128P	p.L277P	p.L128P/p.L277P	1	0.00204499	NA	NA	Infantile/late-infantile 1	Infantile/late-infantile	0	0			1	1	1	1
p.L161P	p.R86Q	p.L161P/p.R86Q	1	0.00204499	NA	NA	Juvenile 1	Juvenile	0	0		2.13032	1	15	1	1
p.L33P	p.P428L	p.L33P/p.P428L	1	0.00204499	NA	NA	Juvenile 1	Juvenile	0	0		0.0366063	1	117	1	1
p.L360P	p.P428L	p.L360P/p.P428L	1	0.00204499	NA	NA	Juvenile 1	Juvenile	0	0		0.0366063	1	117	1	1
p.L54P	p.P150L	p.L54P/p.P150L	1	0.00204499	NA	NA	Infantile/late-infantile 1	Infantile/late-infantile	0	0	0.00748567	0.0845373	1	6	1	1
p.P139T	p.Q141K	p.P139T/p.Q141K	1	0.00204499	NA	NA	Infantile/late-infantile 1	Infantile/late-infantile	0	0			1	1	1	1
p.P182R	p.P428L	p.P182R/p.P428L	1	0.00204499	NA	NA	Juvenile 1	Juvenile	0	0		0.0366063	1	117	1	1
p.P427S	p.R86L	p.P427S/p.R86L	1	0.00204499	NA	NA	Infantile/late-infantile 1	Infantile/late-infantile	0	0			1	1	1	1
p.P73L	p.T276M	p.P73L/p.T276M	1	0.00204499	NA	NA	Infantile/late-infantile 1	Infantile/late-infantile	0	0		0.0980117	1	12	1	1
p.P84Q	p.V391G	p.P84Q/p.V391G	1	0.00204499	NA	NA	Juvenile 1	Juvenile	0	0			1	3	1	1
p.Q176X	p.R293X	p.Q176X/p.R293X	1	0.00204499	NA	NA	Infantile/late-infantile 1	Infantile/late-infantile	0	0			1	1	1	1
p.R202C	p.R392W	p.R202C/p.R392W	1	0.00204499	NA	NA	Adult 1	Adult	0	0	22.1395	0.20378	1	12	1	1
p.R219H	p.R372W	p.R219H/p.R372W	1	0.00204499	NA	NA	Infantile/late-infantile 1	Infantile/late-infantile	0	0	17.1849	0.292933	1	7	1	1
p.S408G	p.T276M	p.S408G/p.T276M	1	0.00204499	NA	NA	Infantile/late-infantile 1	Infantile/late-infantile	0	0	0.0215377	0.0980117	1	12	1	1
?	c.465+1G>A	?/c.465+1G>A	18	0.0368098	NA	NA	Infantile/late-infantile 15, juvenile 2, adult 1	Infantile/late-infantile	0.556647	0		0		186	18	18
?	p.P428L	?/p.P428L	11	0.0224949	NA	NA	Juvenile 8, adult 3	Juvenile	0.585953	0		0.0366063		117	11	11
?	p.I181S	?/p.I181S	2	0.00408998	NA	NA	Adult 1, juvenile 1	Adult	0.693147	0		4.32129		25	2	2
?	p.R86Q	?/p.R86Q	2	0.00408998	NA	NA	Adult 1, juvenile 1	Adult	0.693147	0		2.13032		15	2	2
?	p.D436N	?/p.D436N	1	0.00204499	NA	NA	Juvenile 1	Juvenile	0	0		32.939		1	1	1
?	p.R372Q	?/p.R372Q	1	0.00204499	NA	NA	Adult 1	Adult	0	0		23.3176		6	1	1
?	p.Y35S	?/p.Y35S	1	0.00204499	NA	NA	Infantile/late-infantile 1	Infantile/late-infantile	0	0		0.401681		1	1	1
?	p.D432Y	?/p.D432Y	1	0.00204499	NA	NA	Juvenile 1	Juvenile	0	0		0.392443		2	1	1
?	p.N284S	?/p.N284S	1	0.00204499	NA	NA	Infantile/late-infantile 1	Infantile/late-infantile	0	0		0.00889067		2	1	1
?	c.185_186dupCA	?/c.185_186dupCA	1	0.00204499	NA	NA	Juvenile 1	Juvenile	0	0				1	1	1
?	c.758dupT	?/c.758dupT	1	0.00204499	NA	NA	Infantile/late-infantile 1	Infantile/late-infantile	0	0				1	1	1
ARSAdel	c.465+1G>A	ARSAdel/c.465+1G>A	1	0.00204499	NA	NA	Infantile/late-infantile 1	Infantile/late-infantile	0	0		0		186	1	1
