# Supplementary material for: Predicting disease severity in metachromatic leukodystrophy using protein activity and a patient phenotype matrix
Source: Genome Biol. 2023 Jul 21;24:172. doi: 10.1186/s13059-023-03001-z (PMC10360315; doi:10.1186/s13059-023-03001-z)
Supplement: Supplementary file 3 — Additional file 3: Table S3. Comprehensive variants. Summary of all variants present in the curated patient data set, all variants from gnomAD, and novel variants reported by MLD Foundation or NBS. All columns are described in the table legend. CDS, coding sequence; GRCh37, Genome Reference Consortium Human Build 37; SNP, single nucleotide polymorphism; WT, wild-type. [file 13059_2023_3001_MOESM3_ESM.xlsx]

## Sheet: Table S3
ID	HGVSc	HGVSg_GRCh37	HGVSp	Finalized severity	Patient count	Patient references	ClinVar pathogenicity	Consequence	Patient-based severity	Final assay severity	CDS activity severity	Full-length activity severity	CDS percent WT activity	Full-length percent WT activity	SIFT scores	SIFT group	PolyPhen scores	PolyPhen group	All AF	African AF	Ashkenazi Jew AF	Latino AF	East Asian AF	Finnish AF	Non-Finnish European AF	South Asian AF	Other AF	Inbreeding coefficient	AC	AF	AN	AC African	AC Latino / Admixed American	AC Ashkenazi Jew	AC East Asian	AC Finnish	AC non-Finnish European	AC other	AC South Asian	AC male	AC female	AN African	AN Latino / Admixed American	AN Ashkenazi Jew	AN East Asian	AN Finnish	AN non-Finnish European	AN other	AN South Asian
p.H503Y	c.1507C>T	chr22:51063596:G>A	p.H503Y	Benign	0			Missense variant	Unknown	Benign	Benign		37.8137		0.24	Tolerated	0.001	Benign	8.83e-05	0	0	0	0	0	0	0.000651607	0	-0.0046	18	9e-05	203770	0	0	0	0	0	0	0	18	14	4	11628	29848	8558	14976	16920	89552	4664	27624
p.R498L	c.1493G>T	chr22:51063610:C>A	p.R498L	Benign	0		Uncertain significance	Missense variant	Unknown	Benign	Benign		38.9079		0.53	Tolerated	0.01	Benign	6.54e-05	0	0	0	0.000689568	0	1.0555e-05	3.535e-05	0.000207813	0.0574	14	7e-05	214108	0	0	0	11	0	1	1	1	7	7	12452	31092	8730	15952	18042	94740	4812	28288
p.R498P	c.1493G>C	chr22:51063610:C>G	p.R498P	Benign	0			Missense variant	Unknown	Benign	Benign		27.2729		0.22	Tolerated	0.13	Benign	1.4e-05	0	0	0	0	0	3.1665e-05	0	0	0.0574	3	1e-05	214108	0	0	0	0	0	3	0	0	1	2	12452	31092	8730	15952	18042	94740	4812	28288
p.R498H	c.1493G>A	chr22:51063610:C>T	p.R498H	Benign	2	Draghia 1997	Benign / likely benign	Missense variant	Benign	Benign	Benign		119.027		0.45	Tolerated	0	Benign
c.1492dupC	c.1492dupC	chr22:51063611:->G	p.R498PfsX43	Severe	5	Cesani 2016; Ługowska 2009		Frameshift variant	Severe										1.4011e-05	0	0	0	0	0	3.1665e-05	0	0	0.0574	3	1e-05	214108	0	0	0	0	0	3	0	0	1	2	12452	31092	8730	15952	18042	94740	4812	28288
c.1489_1492dup	c.1489_1492dup	chr22:51063614:->GGGG	p.R498PfsX44	Unknown	1	Eng 2003		Frameshift variant	Severe
c.1489_1492dupCCCC	c.1489_1492dupCCCC	chr22:51063614:->GGGG	p.R498PfsX44	Severe	0			Frameshift variant	Severe										9.341e-06	0	0	0	0	0	2.111e-05	0	0	0.0574	2	1e-05	214108	0	0	0	0	0	2	0	0	1	1	12452	31092	8730	15952	18042	94740	4812	28288
p.T496I	c.1487C>T	chr22:51063616:G>A	p.T496I	Benign	0		Likely benign	Missense variant	Unknown	Benign	Benign		61.7084		0.04	Deleterious	0.197	Benign	0.000138	0.00197119	0	0.000156054	0	0	0	0	0	-0.0031	31	0.00014	224154	26	5	0	0	0	0	0	0	14	17	13190	32040	9030	16464	19340	99864	4996	29230
p.C495F	c.1484G>T	chr22:51063619:C>A	p.C495F	Unknown	1	Ługowska 2009		Missense variant	Unknown
p.C491G	c.1471T>G	chr22:51063632:A>C	p.C491G	Mild	4	Cesani 2016; Gallo 2004	Uncertain significance	Missense variant	Unknown	Mild	Mild		8.7232		0.01	Deleterious	0.924	Probably damaging	8.51e-06	0	0	0	0	0	1.8983e-05	0	0	-0.0021	2	1e-05	234936	0	0	0	0	0	2	0	0	2	0	14140	32908	9350	16958	20944	105354	5196	30086
p.C490R	c.1468T>C	chr22:51063635:A>G	p.C490R	Unknown	3	Böhringer 2017; Elgün 2019; Rafi 2003		Missense variant	Unknown
p.A486T	c.1456G>A	chr22:51063647:C>T	p.A486T	Benign	0			Missense variant	Unknown	Benign	Benign		92.4121		0.45	Tolerated	0	Benign	8.41e-06	0	0	0	0	0	9.359e-06	3.306e-05	0	-0.0014	2	1e-05	237916	0	0	0	0	0	1	0	1	2	0	14464	33146	9432	17028	21476	106846	5276	30248
p.P485S	c.1453C>T	chr22:51063650:G>A	p.P485S	Benign	0			Missense variant	Unknown	Benign	Benign		47.0388		0.08	Tolerated	0.086	Benign	4.17e-06	6.824e-05	0	0	0	0	0	0	0	-0.0002	1	0	239854	1	0	0	0	0	0	0	0	0	1	14654	33256	9564	17094	21680	107842	5314	30450
p.D484H	c.1450G>C	chr22:51063653:C>G	p.D484H	Mild	0			Missense variant	Unknown	Mild	Mild		9.36621		0	Deleterious	0.952	Probably damaging	2.08e-05	0	0	0	0	0	4.627e-05	0	0	0.0006	5	2e-05	240250	0	0	0	0	0	5	0	0	3	2	14672	33290	9576	17086	21752	108060	5344	30470
p.E483X	c.1447G>T	chr22:51063656:C>A	p.E483X	Severe	0		Likely pathogenic	Stop-gained	Severe										1.2473e-05	0	0	9.01e-05	0	0	0	0	0	0.0061	3	1e-05	240502	0	3	0	0	0	0	0	0	1	2	14672	33296	9600	17094	21828	108158	5344	30510
p.E483K	c.1447G>A	chr22:51063656:C>T	p.E483K	Benign	0		Conflicting interpretations of pathogenicity	Missense variant	Unknown	Benign	Benign		46.7955		0.73	Tolerated	0.001	Benign	0.000865	0.00708833	0.00135417	0.00105118	0	0	0.000416057	3.2776e-05	0.00187126	0.0061	208	0.00086	240502	104	35	13	0	0	45	10	1	100	108	14672	33296	9600	17094	21828	108158	5344	30510
c.1446C>T	c.1446C>T	chr22:51063657:G>A	p.G482G	Unknown	0			Synonymous variant	Unknown										4.151e-06	0	0	3.0024e-05	0	0	0	0	0	-0.0005	1	0	240880	0	1	0	0	0	0	0	0	0	1	14712	33306	9614	17092	21876	108404	5352	30524
p.G482D	c.1445G>A	chr22:51063658:C>T	p.G482D	Benign	0			Missense variant	Unknown	Benign	Benign		23.1559		0.02	Deleterious	0.887	Possibly damaging	8.3e-06	6.8073e-05	0	2.9988e-05	0	0	0	0	0	-0.0008	2	1e-05	241088	1	1	0	0	0	0	0	0	2	0	14690	33346	9614	17122	21924	108498	5356	30538
p.G482S	c.1444G>A	chr22:51063659:C>T	p.G482S	Benign	0		Uncertain significance	Missense variant	Unknown	Benign	Benign		43.1487		0.03	Deleterious	0.729	Possibly damaging	2.9e-05	0	0	0	0	0	5.5155e-05	3.2718e-05	0	0.0003	7	3e-05	241582	0	0	0	0	0	6	0	1	5	2	14718	33372	9656	17126	21996	108784	5366	30564
p.R481Q	c.1442G>A	chr22:51063661:C>T	p.R481Q	Benign	0			Missense variant	Unknown	Benign	Benign		33.064		0.14	Tolerated	0.001	Benign	2.9e-05	0	0	2.9965e-05	5.8383e-05	4.5475e-05	3.6766e-05	0	0	-0.0003	7	3e-05	241612	0	1	0	1	1	4	0	0	5	2	14738	33372	9670	17128	21990	108794	5358	30562
p.R481W	c.1441C>T	chr22:51063662:G>A	p.R481W	Mild	0		Uncertain significance	Missense variant	Unknown	Mild	Mild		8.25622		0	Deleterious	0.637	Possibly damaging	1.24e-05	0	0	0	0	0	2.7507e-05	0	0	-0.0003	3	1e-05	242108	0	0	0	0	0	3	0	0	3	0	14802	33402	9692	17138	22026	109062	5382	30604
p.V479M	c.1435G>A	chr22:51063668:C>T	p.V479M	Benign	0			Missense variant	Unknown	Benign	Benign		137.152		0.66	Tolerated	0.003	Benign	4.12e-06	6.7294e-05	0	0	0	0	0	0	0	0.0004	1	0	242966	1	0	0	0	0	0	0	0	0	1	14860	33446	9714	17156	22122	109584	5406	30678
p.Q478H	c.1434G>C	chr22:51063669:C>G	p.Q478H	Moderate	0		Uncertain significance	Missense variant	Unknown	Moderate	Moderate		3.1634		0	Deleterious	0.975	Probably damaging	4.12e-06	0	0	0	0	0	0	3.2596e-05	0	0.0032	1	0	242986	0	0	0	0	0	0	0	1	1	0	14856	33440	9720	17166	22118	109596	5412	30678
p.S477C	c.1429A>T	chr22:51063674:T>A	p.S477C	Benign	0			Missense variant	Unknown	Benign	Benign		19.8418		0	Deleterious	0.999	Probably damaging
c.1428_1429insC	c.1428_1429insC	chr22:51063675:->G	p.S477QfsX64	Severe	1	Chen 2018		Frameshift variant	Severe
p.G475S	c.1423G>A	chr22:51063680:C>T	p.G475S	Benign	0			Missense variant	Unknown	Benign	Benign		45.6416		0.23	Tolerated	0.015	Benign	8.2e-06	0	0	0	0	0	0	6.5142e-05	0	0.0012	2	1e-05	243810	0	0	0	0	0	0	0	2	2	0	14952	33520	9740	17198	22216	110050	5432	30702
p.A471G	c.1412C>G	chr22:51063691:G>C	p.A471G	Unknown	1	Olkhovich 2003		Missense variant	Unknown
p.A470T	c.1408G>A	chr22:51063695:C>T	p.A470T	Benign	0			Missense variant	Unknown	Benign	Benign		98.6714		0.19	Tolerated	0.007	Benign	0.000114	6.6102e-05	0	0	5.8105e-05	0	5.4199e-05	0.000617725	0.000183083	-0.0003	28	0.00011	244864	1	0	0	1	0	6	1	19	16	12	15128	33548	9788	17210	22268	110702	5462	30758
p.A466V	c.1397C>T	chr22:51063706:G>A	p.A466V	Benign	0		Other	Missense variant	Unknown	Benign	Benign		73.5791		0.34	Tolerated	0	Benign	4.08e-06	0	0	0	0	0	9.019e-06	0	0	0.0004	1	0	245092	0	0	0	0	0	1	0	0	1	0	15144	33556	9792	17220	22280	110876	5460	30764
p.L464P	c.1391T>C	chr22:51063712:A>G	p.L464P	Severe	0			Missense variant	Unknown	Severe	Severe		-0.00190901		0.11	Tolerated	0.862	Possibly damaging
p.Q462X	c.1384C>T	chr22:51063719:G>A	p.Q462X	Severe	0			Stop-gained	Severe										4.076e-06	0	0	0	0	0	9.009e-06	0	0	0.0002	1	0	245286	0	0	0	0	0	1	0	0	1	0	15182	33550	9810	17218	22296	110992	5470	30768
p.Q460E	c.1378C>G	chr22:51063725:G>C	p.Q460E	Benign	0		Uncertain significance	Missense variant	Unknown	Benign	Benign		39.895		1	Tolerated	0	Benign	4.08e-06	0	0	0	0	0	9.009e-06	0	0	0.0008	1	0	245290	0	0	0	0	0	1	0	0	1	0	15182	33554	9804	17224	22294	110996	5470	30766
p.K459R	c.1376A>G	chr22:51063727:T>C	p.K459R	Severe	0			Missense variant	Unknown	Severe	Severe		0.499705		0.27	Tolerated	0.206	Benign	4.08e-06	0	0	0	0	0	0	3.2503e-05	0	0.001	1	0	245304	0	0	0	0	0	0	0	1	1	0	15180	33554	9808	17222	22290	111014	5470	30766
p.K459E	c.1375A>G	chr22:51063728:T>C	p.K459E	Benign	0			Missense variant	Unknown	Benign	Benign		15.013		0.45	Tolerated	0.014	Benign	4.08e-06	0	0	0	0	0	9.008e-06	0	0	0.0007	1	0	245298	0	0	0	0	0	1	0	0	1	0	15180	33554	9810	17224	22290	111006	5470	30764
p.L455P	c.1364T>C	chr22:51063739:A>G	p.L455P	Unknown	1	Cesani 2016		Missense variant	Unknown
p.P452L	c.1355C>T	chr22:51063748:G>A	p.P452L	Benign	0			Missense variant	Unknown	Benign	Benign		73.5228		0	Deleterious	0.052	Benign	4.08e-06	6.6339e-05	0	0	0	0	0	0	0	-0.0003	1	0	245014	1	0	0	0	0	0	0	0	0	1	15074	33552	9804	17224	22278	110876	5464	30742
p.G449R	c.1345G>A	chr22:51063758:C>T	p.G449R	Benign	1	Wang 2019	Likely benign	Missense variant	Unknown	Benign	Benign		92.5392		0.38	Tolerated	0.022	Benign	0.000274	0	0	2.9845e-05	0.00342585	0	4.522e-05	6.5121e-05	0	0.0028	67	0.00027	244522	0	1	0	59	0	5	0	2	38	29	15048	33506	9762	17222	22252	110570	5450	30712
c.1344dupC	c.1344dupC	chr22:51063759:->G	p.G449RfsX92	Severe	3	Wang 2007; Wang 2016		Frameshift variant	Severe										2.0448e-05	0	0	0	0.000290326	0	0	0	0	0.0028	5	2e-05	244522	0	0	0	5	0	0	0	0	3	2	15048	33506	9762	17222	22252	110570	5450	30712
c.1344_1345insCC	c.1344_1345insCC	chr22:51063759:->GG	p.G449PfsX11	Severe	1	Chen 2018		Frameshift variant	Severe
c.1335G>A	c.1335G>A	chr22:51063768:C>T	p.G445G	Unknown	0			Synonymous variant	Unknown										4.093e-06	0	0	0	0	0	9.051e-06	0	0	0.002	1	0	244290	0	0	0	0	0	1	0	0	1	0	15082	33444	9722	17222	22226	110478	5440	30676
p.G445V	c.1334G>T	chr22:51063769:C>A	p.G445V	Benign	0		Uncertain significance	Missense variant	Unknown	Benign	Benign		123.353		0.24	Tolerated_low_confidence	0	Benign	5.73e-05	0	0	0.000209242	0	0	1.8102e-05	0	0.000918779	0.0006	14	6e-05	244290	0	7	0	0	0	2	5	0	6	8	15080	33454	9718	17224	22222	110480	5442	30670
p.N442S	c.1325A>G	chr22:51063778:T>C	p.N442S	Benign	0		Likely benign	Missense variant	Unknown	Benign	Benign		19.7844		0.08	Tolerated	0.195	Benign	0.000254	0.00363757	0	0.000179597	0	0	9.064e-06	0	0	0.0007	62	0.00025	243972	55	6	0	0	0	1	0	0	29	33	15120	33408	9668	17208	22190	110316	5426	30636
p.N440K	c.1320C>G	chr22:51063783:G>C	p.N440K	Benign	0			Missense variant	Unknown	Benign	Benign		22.3271		1	Tolerated	0.629	Possibly damaging	4.11e-06	0	0	0	5.8092e-05	0	0	0	0	-0.0001	1	0	243544	0	0	0	1	0	0	0	0	1	0	15114	33350	9618	17214	22158	110102	5416	30572
p.G438V	c.1313G>T	chr22:51063790:C>A	p.G438V	Severe	0			Missense variant	Unknown	Severe	Severe		1.96181		0.06	Tolerated	0.86	Possibly damaging	4.12e-06	0	0	0	0	0	0	3.2778e-05	0	-0.0001	1	0	242968	0	0	0	0	0	0	0	1	1	0	15106	33286	9516	17206	22126	109816	5404	30508
p.G438S	c.1312G>A	chr22:51063791:C>T	p.G438S	Benign	0			Missense variant	Unknown	Benign	Benign		97.0057		1	Tolerated	0.077	Benign	4.12e-06	0	0	0	0	0	0	3.2804e-05	0	-0.0001	1	0	242810	0	0	0	0	0	0	0	1	1	0	15106	33272	9500	17202	22102	109750	5394	30484
p.P437T	c.1309C>A	chr22:51063794:G>T	p.P437T	Benign	0			Missense variant	Unknown	Benign	Benign		13.3436		0	Deleterious	0.996	Probably damaging	4.12e-06	0	0	0	0	0	9.114e-06	0	0	0.0018	1	0	242740	0	0	0	0	0	1	0	0	0	1	15112	33268	9498	17194	22100	109716	5394	30458
p.D436N	c.1306G>A	chr22:51063797:C>T	p.D436N	Benign	1	Shukla 2011		Missense variant	Unknown	Benign	Benign		32.939		0	Deleterious	1	Probably damaging
p.L433V	c.1297C>G	chr22:51063806:G>C	p.L433V	Benign	1	Wang 2019	Likely benign	Missense variant	Unknown	Benign	Benign		48.3038		0.05	Tolerated	1	Probably damaging	0.000277	0	0	0	0.00383453	0	0	0	0.000186358	-0.0005	67	0.00028	241568	0	0	0	66	0	0	1	0	36	31	15114	33204	9366	17212	22012	109066	5366	30228
p.D432Y	c.1294G>T	chr22:51063809:C>A	p.D432Y	Severe	2	Narayanan 2019; Shukla 2011		Missense variant	Unknown	Severe	Severe		0.392443		0	Deleterious	1	Probably damaging	4.16e-06	0	0	0	0	0	0	3.3293e-05	0	0.0009	1	0	240470	0	0	0	0	0	0	0	1	1	0	15072	33146	9236	17200	21930	108514	5336	30036
p.Y431C	c.1292A>G	chr22:51063811:T>C	p.Y431C	Benign	0			Missense variant	Unknown	Benign	Benign		19.8586		0	Deleterious	0.978	Probably damaging	4.16e-06	0	0	0	0	0	9.209e-06	0	0	0.0032	1	0	240666	0	0	0	0	0	1	0	0	1	0	15078	33172	9268	17202	21932	108588	5336	30090
p.Y431S	c.1292A>C	chr22:51063811:T>G	p.Y431S	Severe	1	Eng 2003	Not provided	Missense variant	Unknown	Severe	Severe		1.20153		0	Deleterious	0.936	Probably damaging	1.25e-05	0	0	0	0	0	2.7627e-05	0	0	0.0032	3	1e-05	240666	0	0	0	0	0	3	0	0	1	2	15078	33172	9268	17202	21932	108588	5336	30090
p.L430P	c.1289T>C	chr22:51063814:A>G	p.L430P	Severe	2	Cesani 2016; Grossi 2008	Not provided	Missense variant	Unknown	Severe	Severe		0.0358241		0	Deleterious	0.999	Probably damaging
p.L430F	c.1288C>T	chr22:51063815:G>A	p.L430F	Benign	0			Missense variant	Unknown	Benign	Benign		62.0019		0	Deleterious	0.996	Probably damaging	8.36e-06	0	0	0	5.8139e-05	0	0	3.3485e-05	0	0.0003	2	1e-05	239254	0	0	0	1	0	0	0	1	2	0	15020	33042	9062	17200	21824	107936	5306	29864
p.L429P	c.1286T>C	chr22:51063817:A>G	p.L429P	Benign	0		Uncertain significance	Missense variant	Unknown	Benign	Benign		55.0644		0	Deleterious	0.999	Probably damaging	4.18e-06	0	0	0	0	0	0	3.3545e-05	0	0.0011	1	0	239118	0	0	0	0	0	0	0	1	1	0	15018	33036	9030	17194	21832	107890	5308	29810
p.P428L	c.1283C>T	chr22:51063820:G>A	p.P428L	Severe	117	Berná 2004; Böhringer 2017; Cesani 2016; Chen 2016; Coulter-Mackie 1998; Draghia 1997; Elgün 2019; Eng 2003; Hong 2020; Kappler 1992; Ługowska 2009; Luzi 2013; Narayanan 2019; Olkhovich 2003; Polten 1991; Rafi 2003; Regis 2002; Saute 2016; Sessa 2016; van Rappard 2016	Pathogenic	Missense variant	Moderate	Severe	Severe	Benign	0.0366063		0	Deleterious	1	Probably damaging	0.000408	0.000200186	0	6.0653e-05	0	0.00087485	0.000634091	0	0.000946969	0.003	97	0.00041	237842	3	2	0	0	19	68	5	0	56	41	14986	32974	8908	17194	21718	107240	5280	29542
p.P427S	c.1279C>T	chr22:51063824:G>A	p.P427S	Unknown	1	Luzi 2013		Missense variant	Unknown
p.E426G	c.1277A>G	chr22:51063826:T>C	p.E426G	Benign	0			Missense variant	Unknown	Benign	Benign		13.4884		0.03	Deleterious	0.238	Benign	4.23e-06	6.6916e-05	0	0	0	0	0	0	0	-0.0008	1	0	236544	1	0	0	0	0	0	0	0	1	0	14944	32898	8770	17194	21622	106646	5248	29222
p.H425R	c.1274A>G	chr22:51063829:T>C	p.H425R	Unknown	1	Böhringer 2017	Pathogenic	Missense variant	Unknown
p.H425Y	c.1273C>T	chr22:51063830:G>A	p.H425Y	Benign	0			Missense variant	Unknown	Benign	Benign		22.71		0	Deleterious	1	Probably damaging	4.23e-06	0	0	0	0	0	0	3.431e-05	0	0.0034	1	0	236272	0	0	0	0	0	0	0	1	1	0	14962	32884	8754	17194	21580	106524	5228	29146
p.H425D	c.1273C>G	chr22:51063830:G>C	p.H425D	Severe	0			Missense variant	Unknown	Severe	Severe		0.648039		0	Deleterious	1	Probably damaging	4.23e-06	0	0	0	0	0	9.387e-06	0	0	0.0034	1	0	236272	0	0	0	0	0	1	0	0	1	0	14962	32884	8754	17194	21580	106524	5228	29146
p.A424V	c.1271C>T	chr22:51063832:G>A	p.A424V	Benign	0			Missense variant	Unknown	Benign	Benign		29.9886		0.53	Tolerated	0.007	Benign	4.23e-06	0	0	0	0	0	9.385e-06	0	0	-0.0001	1	0	236364	0	0	0	0	0	1	0	0	0	1	14992	32886	8774	17190	21584	106546	5228	29164
p.L422P	c.1265T>C	chr22:51063838:A>G	p.L422P	Benign	0			Missense variant	Unknown	Benign	Benign		36.1394		0.02	Deleterious	0.981	Probably damaging	4.25e-06	0	0	0	0	0	0	3.4714e-05	0	0.0029	1	0	235040	0	0	0	0	0	0	0	1	0	1	14954	32902	8620	17196	21428	105926	5208	28806
p.L422X	c.1264delC	chr22:51063839:G>-	p.L422X	Severe	0			Stop-gained	Severe										4.254e-06	0	0	0	0	0	0	0	0.000192	0.0029	1	0	235040	0	0	0	0	0	0	1	0	0	1	14954	32902	8620	17196	21428	105926	5208	28806
p.S421C	c.1262C>G	chr22:51063841:G>C	p.S421C	Benign	0			Missense variant	Unknown	Benign	Benign		66.5262		0.05	Tolerated	0.494	Possibly damaging	4.25e-06	0	0.00011609	0	0	0	0	0	0	-0.0012	1	0	235286	0	0	1	0	0	0	0	0	1	0	14958	32926	8614	17200	21442	106022	5222	28902
p.S420R	c.1258A>C	chr22:51063845:T>G	p.S420R	Benign	0		Uncertain significance	Missense variant	Unknown	Benign	Benign		24.8935		0.28	Tolerated	0.177	Benign	2.13e-05	0.000334761	0	0	0	0	0	0	0	-0.0012	5	2e-05	234362	5	0	0	0	0	0	0	0	0	5	14936	32906	8520	17200	21378	105538	5204	28680
p.A418T	c.1252G>A	chr22:51063851:C>T	p.A418T	Benign	0			Missense variant	Unknown	Benign	Benign		14.8594		0.6	Tolerated	0.087	Benign	2.57e-05	0	0	3.0463e-05	5.8153e-05	0	1.9051e-05	7.0462e-05	0	-0.0004	6	3e-05	233134	0	1	0	1	0	2	0	2	6	0	14890	32826	8394	17196	21290	104978	5176	28384
p.D413G	c.1238A>G	chr22:51063865:T>C	p.D413G	Severe	1	Chen 2018		Missense variant	Unknown	Severe	Severe		-0.00049946		0	Deleterious	1	Probably damaging
c.1223_1231delGTGATACCA	c.1223_1231delGTGATACCA	chr22:51063872:TGGTATCAC>-	p.S408_T410del	Severe	10	Biffi 2008; Cesani 2016; Galla 2013; Sessa 2016; van Rappard 2016		In-frame deletion	Severe	Severe	Severe		0.226402						8.53e-06	0	0	3.0189e-05	0	0	9.499e-06	0	0	0.0005	2	1e-05	234566	0	1	0	0	0	1	0	0	2	0	14760	33124	8646	17204	21390	105264	5236	28942
p.T410I	c.1229C>T	chr22:51063874:G>A	p.T410I	Moderate	0		Pathogenic	Missense variant	Unknown	Moderate	Moderate		2.90679		0.1	Tolerated	0.071	Benign	4.26e-06	0	0	0	0	0	9.504e-06	0	0	0.0041	1	0	234532	0	0	0	0	0	1	0	0	1	0	14742	33124	8662	17204	21408	105216	5230	28946
c.1228_1229delAC	c.1228_1229delAC	chr22:51063874:GT>-	p.T410HfsX16	Severe	2	Biffi 2008		Frameshift variant	Severe
p.S408T	c.1223G>C	chr22:51063880:C>G	p.S408T	Severe	0			Missense variant	Unknown	Severe	Severe		1.31928		0.04	Deleterious	0.912	Probably damaging	1.7e-05	0.000271739	0	0	0	0	0	0	0	0.0074	4	2e-05	235228	4	0	0	0	0	0	0	0	2	2	14720	33180	8760	17206	21440	105480	5238	29204
p.S408N	c.1223G>A	chr22:51063880:C>T	p.S408N	Severe	0			Missense variant	Unknown	Severe	Severe		1.27298		0.01	Deleterious	0.962	Probably damaging	4.25e-06	0	0	0	0	0	9.48e-06	0	0	0.0074	1	0	235228	0	0	0	0	0	1	0	0	0	1	14720	33180	8760	17206	21440	105480	5238	29204
c.1222del9	c.1222del9	chr22:51063881:T>-	p.S408VfsX15	Unknown	1	Rafi 2003		Frameshift variant	Unknown
p.S408G	c.1222A>G	chr22:51063881:T>C	p.S408G	Severe	1	Bertelli 2006; Biffi 2008	Not provided	Missense variant	Unknown	Severe	Severe		0.0215377		0.01	Deleterious	0.959	Probably damaging
p.A406S	c.1216G>T	chr22:51063887:C>A	p.A406S	Benign	0			Missense variant	Unknown	Benign	Benign		120.739		0.4	Tolerated	0	Benign	4.24e-06	0	0	3.0089e-05	0	0	0	0	0	-0.0006	1	0	235756	0	1	0	0	0	0	0	0	1	0	14634	33234	8834	17212	21460	105788	5250	29344
p.S405F	c.1214C>T	chr22:51063889:G>A	p.S405F	Severe	0			Missense variant	Unknown	Severe	Severe		0.143601		0	Deleterious	0.993	Probably damaging	8.45e-06	0.000137005	0	0	0	0	0	0	0	-0.0015	2	1e-05	236630	2	0	0	0	0	0	0	0	2	0	14598	33280	8978	17210	21524	106126	5280	29634
p.S405P	c.1213T>C	chr22:51063890:A>G	p.S405P	Severe	0			Missense variant	Unknown	Severe	Severe		0.115873		0.01	Deleterious	0.961	Probably damaging	4.22e-06	0	0	0	0	0	9.412e-06	0	0	0.0003	1	0	236892	0	0	0	0	0	1	0	0	1	0	14608	33322	8998	17210	21556	106246	5298	29654
c.1211-3C>T	c.1211-3C>T	chr22:51063895:G>A		Benign	0			Splice region variant	Unknown	Benign		Benign		116.685					3.79e-05	0	0	0	5.81e-05	0	0	0.000267	0	0.0003	9	4e-05	237706	0	0	0	1	0	0	0	8	6	3	14604	33358	9068	17202	21626	106600	5320	29928
c.1211-4C>T	c.1211-4C>T	chr22:51063896:G>A		Benign	0			Splice region variant	Unknown	Benign		Benign		46.6087					2.52e-05	0	0	0	0	0	0	0.0002	0	-0.0007	6	3e-05	237910	0	0	0	0	0	0	0	6	3	3	14616	33368	9114	17208	21656	106694	5320	29934
c.1211-5C>T	c.1211-5C>T	chr22:51063897:G>A		Unknown	0			Splice region variant	Unknown										1.2593e-05	0	0	8.9879e-05	0	0	0	0	0	0.0043	3	1e-05	238214	0	3	0	0	0	0	0	0	2	1	14606	33378	9138	17202	21694	106862	5342	29992
c.1211-5C>G	c.1211-5C>G	chr22:51063897:G>C		Benign	0			Splice region variant	Unknown	Benign		Benign		41.1279					4.2e-06	6.85e-05	0	0	0	0	0	0	0	0.0043	1	0	238214	1	0	0	0	0	0	0	0	0	1	14606	33378	9138	17202	21694	106862	5342	29992
c.1211-8C>T	c.1211-8C>T	chr22:51063900:G>A		Benign	0			Splice region variant	Unknown	Benign		Benign		58.2873					4.19e-06	0	0	0	0	0	0	3.32e-05	0	0.0004	1	0	238550	0	0	0	0	0	0	0	1	0	1	14644	33370	9164	17202	21734	107018	5338	30080
c.1210+49G>A	c.1210+49G>A	chr22:51063958:C>T		Benign	0			Intron variant	Unknown	Benign		Benign		176.633					1.64e-05	6.73e-05	0	2.98e-05	5.82e-05	0	9.12e-06	0	0	0.0064	4	2e-05	243294	1	1	0	1	0	1	0	0	2	2	14854	33518	9730	17196	22258	109600	5430	30708
c.1210+29C>A	c.1210+29C>A	chr22:51063978:G>T		Unknown	0			Intron variant	Unknown										3.6724e-05	0	0	0	0.000522344	0	0	0	0	0.0088	9	4e-05	245066	0	0	0	9	0	0	0	0	5	4	15162	33560	9806	17230	22286	110786	5464	30772
c.1210+1G>T	c.1210+1G>T	chr22:51064006:C>A		Unknown	0		Likely pathogenic	Splice donor variant	Unknown										4.066e-06	0	0.000101584	0	0	0	0	0	0	0.0008	1	0	245924	0	0	1	0	0	0	0	0	0	1	15272	33576	9844	17242	22300	111438	5476	30776
c.1210+1G>A	c.1210+1G>A	chr22:51064006:C>T		Severe	6	Fluharty 1991; Ługowska 2009	Pathogenic	Splice donor variant	Severe	Severe		Severe		0.000661503					4.07e-06	0	0	0	0	0	8.97e-06	0	0	0.0008	1	0	245924	0	0	0	0	0	1	0	0	1	0	15272	33576	9844	17242	22300	111438	5476	30776
p.Q403E	c.1207C>G	chr22:51064010:G>C	p.Q403E	Benign	0			Missense variant	Unknown	Benign	Benign		30.8841		0.2	Tolerated	0.104	Benign	4.07e-06	0	0	0	0	0	8.971e-06	0	0	-0.0006	1	0	245958	0	0	0	0	0	1	0	0	0	1	15280	33578	9844	17242	22300	111458	5476	30780
p.F401L	c.1201T>C	chr22:51064016:A>G	p.F401L	Benign	0			Missense variant	Unknown	Benign	Benign		18.7595		0.02	Deleterious	0.597	Possibly damaging	4.06e-06	0	0	2.9781e-05	0	0	0	0	0	0.0014	1	0	246016	0	1	0	0	0	0	0	0	0	1	15284	33578	9844	17246	22300	111508	5476	30780
p.F400F	c.1200C>T	chr22:51064017:G>A	p.F400F	Unknown	2	van Rappard 2016		Missense variant	Unknown
p.H399Q	c.1197C>G	chr22:51064020:G>C	p.H399Q	Benign	0			Missense variant	Unknown	Benign	Benign		20.7237		0	Deleterious	0.996	Probably damaging	4.06e-06	0	0	0	0	0	8.966e-06	0	0	-0.0006	1	0	246034	0	0	0	0	0	1	0	0	0	1	15290	33578	9840	17246	22300	111524	5476	30780
p.H399Y	c.1195C>T	chr22:51064022:G>A	p.H399Y	Severe	3	Böhringer 2017; Coulter-Mackie 1998; van Rappard 2016	Conflicting interpretations of pathogenicity	Missense variant	Unknown	Severe	Severe		1.24766		0	Deleterious	0.997	Probably damaging	4.06e-06	0	0	0	0	0	8.965e-06	0	0	-0.0008	1	0	246052	0	0	0	0	0	1	0	0	1	0	15286	33580	9840	17246	22300	111544	5476	30780
p.G394R	c.1180G>A	chr22:51064037:C>T	p.G394R	Benign	2	Narayanan 2019		Missense variant	Unknown	Benign	Benign		46.6548		0.04	Deleterious	0.901	Possibly damaging	4.06e-06	6.5393e-05	0	0	0	0	0	0	0	0.0003	1	0	246100	1	0	0	0	0	0	0	0	0	1	15292	33582	9844	17246	22300	111576	5478	30782
p.T393S	c.1178C>G	chr22:51064039:G>C	p.T393S	Benign	11	Hettiarachchi 2019; Shukla 2011; Álvarez-Pabón 2019; Önder 2009	Benign	Missense variant	Benign	Benign	Benign		14.6883		0.42	Tolerated	0	Benign	0.481525	0.384857	0.42278	0.418012	0.29172	0.593049	0.540918	0.423462	0.506757	0.0326	118483	0.48152	246058	5886	14036	4161	5031	13225	60334	2775	13035	65319	53164	15294	33578	9842	17246	22300	111540	5476	30782
p.T393A	c.1177A>G	chr22:51064040:T>C	p.T393A	Benign	0			Missense variant	Unknown	Benign	Benign		71.4677		0.46	Tolerated	0	Benign	1.22e-05	6.5376e-05	0	2.9777e-05	0	0	8.963e-06	0	0	-0.0003	3	1e-05	246094	1	1	0	0	0	1	0	0	2	1	15296	33582	9844	17246	22300	111564	5480	30782
p.R392L	c.1175G>T	chr22:51064042:C>A	p.R392L	Mild	0			Missense variant	Unknown	Mild	Mild		9.33454		0	Deleterious	1	Probably damaging	4.06e-06	0	0	2.9777e-05	0	0	0	0	0	0.0004	1	0	246102	0	1	0	0	0	0	0	0	1	0	15298	33582	9844	17246	22300	111570	5480	30782
p.R392Q	c.1175G>A	chr22:51064042:C>T	p.R392Q	Benign	4	Cesani 2016; Coulter-Mackie 1998; Hong 2020	Conflicting interpretations of pathogenicity	Missense variant	Unknown	Benign	Benign		41.5529		0	Deleterious	1	Probably damaging	2.03e-05	6.5368e-05	0.000101584	0	0	0	2.6888e-05	0	0	0.0004	5	2e-05	246102	1	0	1	0	0	3	0	0	3	2	15298	33582	9844	17246	22300	111570	5480	30782
p.R392W	c.1174C>T	chr22:51064043:G>A	p.R392W	Severe	12	Cesani 2016; Coulter-Mackie 1998; Draghia 1997; Grossi 2008; Liaw 2015; Narayanan 2019; Shukla 2011; van Rappard 2016	Conflicting interpretations of pathogenicity	Missense variant	Severe	Severe	Severe		0.20378		0	Deleterious	1	Probably damaging	1.63e-05	0	0	2.9777e-05	0	0	8.963e-06	6.4973e-05	0	0.0005	4	2e-05	246086	0	1	0	0	0	1	0	2	2	2	15290	33582	9842	17244	22300	111568	5478	30782
p.R392G	c.1174C>G	chr22:51064043:G>C	p.R392G	Mild	0			Missense variant	Unknown	Mild	Mild		9.48482		0	Deleterious	1	Probably damaging	4.06e-06	0	0	0	0	0	8.963e-06	0	0	0.0005	1	0	246086	0	0	0	0	0	1	0	0	1	0	15290	33582	9842	17244	22300	111568	5478	30782
p.V391G	c.1172T>G	chr22:51064045:A>C	p.V391G	Unknown	3	Chen 2018		Missense variant	Unknown
p.F389S	c.1166T>C	chr22:51064051:A>G	p.F389S	Mild	0			Missense variant	Unknown	Mild	Mild		6.53536		0	Deleterious	0.999	Probably damaging	8.13e-06	0	0	0	0	0	1.7925e-05	0	0	0.0007	2	1e-05	246106	0	0	0	0	0	2	0	0	0	2	15298	33580	9848	17248	22300	111572	5478	30782
p.G387V	c.1160G>T	chr22:51064057:C>A	p.G387V	Unknown	1	Chen 2018		Missense variant	Unknown
p.G387A	c.1160G>C	chr22:51064057:C>G	p.G387A	Mild	0			Missense variant	Unknown	Mild	Mild		7.18522		0.01	Deleterious	0.99	Probably damaging	4.06e-06	0	0	0	0	0	8.962e-06	0	0	0	1	0	246096	0	0	0	0	0	1	0	0	0	1	15294	33580	9846	17246	22300	111570	5478	30782
p.R386H	c.1157G>A	chr22:51064060:C>T	p.R386H	Severe	1	Böhringer 2017		Missense variant	Unknown	Severe	Severe		0.273411		0.68	Tolerated	0	Benign	2.84e-05	0	0	0	5.7991e-05	0	8.963e-06	0.000162432	0	0.0014	7	3e-05	246080	0	0	0	1	0	1	0	5	5	2	15292	33580	9846	17244	22300	111558	5478	30782
p.R386C	c.1156C>T	chr22:51064061:G>A	p.R386C	Benign	1	Draghia 1997	Not provided	Missense variant	Unknown	Benign	Benign		13.5032		0.15	Tolerated	0.634	Possibly damaging	1.22e-05	0	0	0	5.7991e-05	0	1.7928e-05	0	0	0.0019	3	1e-05	246078	0	0	0	1	0	2	0	0	2	1	15292	33580	9846	17244	22300	111556	5478	30782
p.R386G	c.1156C>G	chr22:51064061:G>C	p.R386G	Benign	0			Missense variant	Unknown	Benign	Benign		31.5342		0.28	Tolerated	0.17	Benign	4.06e-06	0	0	2.9779e-05	0	0	0	0	0	0.0019	1	0	246078	0	1	0	0	0	0	0	0	0	1	15292	33580	9846	17244	22300	111556	5478	30782
c.1153delG	c.1153delG	chr22:51064064:C>-	p.V385SfsX38	Severe	2	Narayanan 2019		Frameshift variant	Severe
p.E384K	c.1150G>A	chr22:51064067:C>T	p.E384K	Benign	8	Cesani 2016; Coulter-Mackie 1998; Hong 2020; Ługowska 2009; Luzi 2013; Sessa 2016; van Rappard 2016	Pathogenic / likely pathogenic	Missense variant	Moderate	Benign	Benign	Benign	70.2201	18.2998	0.61	Tolerated	0.01	Benign	1.63e-05	6.5402e-05	0	5.9559e-05	0	0	8.965e-06	0	0	0.0002	4	2e-05	246058	1	2	0	0	0	1	0	0	2	2	15290	33580	9846	17244	22300	111538	5478	30782
p.D383E	c.1149C>G	chr22:51064068:G>C	p.D383E	Unknown	1	Olkhovich 2003		Missense variant	Unknown
p.Y381Y	c.1143C>T	chr22:51064074:G>A	p.Y381Y	Unknown	3	Böhringer 2017		Missense variant	Unknown
p.Y381H	c.1141T>C	chr22:51064076:A>G	p.Y381H	Benign	0			Missense variant	Unknown	Benign	Benign		90.5365		0.56	Tolerated	0.345	Benign	4.06e-06	0	0	0	0	0	8.967e-06	0	0	0.0005	1	0	246016	0	0	0	0	0	1	0	0	0	1	15282	33578	9842	17244	22300	111508	5480	30782
p.P379L	c.1136C>T	chr22:51064081:G>A	p.P379L	Mild	5	Coulter-Mackie 1998; Gort 1999; Hong 2020	Pathogenic	Missense variant	Moderate	Mild	Mild		12.1026		0.01	Deleterious	0.993	Probably damaging	4.07e-06	0	0	0	0	0	8.97e-06	0	0	0.0029	1	0	245972	0	0	0	0	0	1	0	0	1	0	15278	33576	9842	17246	22300	111472	5476	30782
p.P379Q	c.1136C>A	chr22:51064081:G>T	p.P379Q	Benign	0			Missense variant	Unknown	Benign	Benign		89.5353		0.01	Deleterious	0.988	Probably damaging	4.07e-06	6.5453e-05	0	0	0	0	0	0	0	0.0029	1	0	245972	1	0	0	0	0	0	0	0	1	0	15278	33576	9842	17246	22300	111472	5476	30782
p.Y378N	c.1132T>A	chr22:51064085:A>T	p.Y378N	Severe	2	Grossi 2008	Not provided	Missense variant	Unknown	Severe	Severe		0.0556837		0	Deleterious	1	Probably damaging
c.1130_1132delTCT	c.1130_1132delTCT	chr22:51064085:AGA>-	p.F377delF	Unknown	2	Chen 2018		In-frame deletion	Unknown
c.1125_1126delCT	c.1125_1126delCT	chr22:51064091:AG>-	p.F376LfsX33	Severe	2	van Rappard 2016		Frameshift variant	Severe
c.1124_1126delTCT	c.1124_1126delTCT	chr22:51064091:AGA>-	p.F377delF	Severe	1	Narayanan 2019		In-frame deletion	Unknown
c.1122delT	c.1122delT	chr22:51064095:A>-	p.L375SfsX48	Unknown	0			Frameshift variant	Unknown										4.068e-06	0	0	0	0	0	8.981e-06	0	0	0.001	1	0	245820	0	0	0	0	0	1	0	0	1	0	15274	33574	9834	17246	22298	111340	5474	30780
c.1118_1120delTCT	c.1118_1120delTCT	chr22:51064097:ACT>-		Severe	1	Narayanan 2019		In-frame deletion	Unknown
p.Q373P	c.1118A>C	chr22:51064099:T>G	p.Q373P	Benign	0			Missense variant	Unknown	Benign	Benign		89.9829		0.01	Deleterious	0.241	Benign	8.14e-06	6.5505e-05	0	2.9786e-05	0	0	0	0	0	-0.0001	2	1e-05	245722	1	1	0	0	0	0	0	0	0	2	15266	33572	9838	17242	22298	111256	5470	30780
p.R372Q	c.1115G>A	chr22:51064102:C>T	p.R372Q	Benign	6	Böhringer 2017; Coulter-Mackie 1998; Hettiarachchi 2019; wu 2021	Uncertain significance	Missense variant	Unknown	Benign	Benign		23.3176		0	Deleterious	0.999	Probably damaging	4.07e-06	0	0	0	0	0	8.989e-06	0	0	-0.0002	1	0	245684	0	0	0	0	0	1	0	0	1	0	15256	33572	9840	17236	22296	111236	5468	30780
p.R372W	c.1114C>T	chr22:51064103:G>A	p.R372W	Severe	7	Bertelli 2006; Biffi 2008; Coulter-Mackie 1998; Grossi 2008; Narayanan 2019	Pathogenic / likely pathogenic	Missense variant	Severe	Severe	Severe		0.292933		0	Deleterious	1	Probably damaging	4.07e-06	0	0	0	5.8018e-05	0	0	0	0	0.0008	1	0	245606	0	0	0	1	0	0	0	0	1	0	15254	33570	9836	17236	22298	111172	5460	30780
c.1108-2A>G	c.1108-2A>G	chr22:51064111:T>C		Unknown	4	Cesani 2016; Luzi 2013	Pathogenic	Splice acceptor variant	Unknown
c.1108-3C>G	c.1108-3C>G	chr22:51064112:G>C		Severe	3	Cesani 2016; Grossi 2008; Hong 2020	Uncertain significance	Splice region variant	Unknown	Severe		Severe		0.122085					4.07e-06	0	0	0	0	0	9.01e-06	0	0	-0.0001	1	0	245416	0	0	0	0	0	1	0	0	1	0	15242	33562	9824	17238	22296	111020	5454	30780
c.1108-12C>G	c.1108-12C>G	chr22:51064121:G>C		Unknown	1	Gort 1999		Splice acceptor variant	Unknown
c.1108-20A>G	c.1108-20A>G	chr22:51064129:T>C		Unknown	1	Chen 2018		Splice acceptor variant	Unknown
c.1107+8C>G	c.1107+8C>G	chr22:51064356:G>C		Benign	0			Splice region variant	Unknown	Benign		Benign		27.9126					5.75e-06	0	0	0	0	0	1.38e-05	0	0	0.0106	1	1e-05	173928	0	0	0	0	0	1	0	0	0	1	9918	24796	8464	12862	16496	72610	4214	24568
c.1107+1G>T	c.1107+1G>T	chr22:51064363:C>A		Unknown	1	Liaw 2015		Splice donor variant	Unknown
c.1107_1107delG	c.1107_1107delG	chr22:51064364:C>-	p.S370AfsX53	Severe	1	Narayanan 2019		Frameshift variant	Severe
p.K369N	c.1107G>C	chr22:51064364:C>G	p.K369N	Unknown	1	Draghia 1997	Uncertain significance	Missense variant	Unknown
c.1101_1101delG	c.1101_1101delG	chr22:51064370:T>-		Severe	1	Narayanan 2019		Frameshift variant	Severe
p.L360P	c.1079T>C	chr22:51064392:A>G	p.L360P	Unknown	1	van Rappard 2016	Pathogenic	Missense variant	Unknown
p.D359Y	c.1075G>T	chr22:51064396:C>A	p.D359Y	Severe	0			Missense variant	Unknown	Severe	Severe		0.0636043		0	Deleterious	0.999	Probably damaging	5.62e-06	0	0	0	0	0	0	4.0286e-05	0	0.0101	1	1e-05	177938	0	0	0	0	0	0	0	1	0	1	10222	24844	8500	13176	16716	75368	4290	24822
p.D359N	c.1075G>A	chr22:51064396:C>T	p.D359N	Benign	0			Missense variant	Unknown	Benign	Benign		79.5064		0.03	Deleterious	0.91	Probably damaging	1.12e-05	0	0	8.0502e-05	0	0	0	0	0	0.0101	2	1e-05	177938	0	2	0	0	0	0	0	0	0	2	10222	24844	8500	13176	16716	75368	4290	24822
p.G357V	c.1070G>T	chr22:51064401:C>A	p.G357V	Severe	6	Golchin 2017		Missense variant	Severe
p.D356V	c.1067A>T	chr22:51064404:T>A	p.D356V	Severe	2	Cesani 2016		Missense variant	Unknown	Severe	Severe		0.029532		0	Deleterious	1	Probably damaging
p.T354S	c.1060A>T	chr22:51064411:T>A	p.T354S	Benign	0			Missense variant	Unknown	Benign	Benign		85.6322		0.19	Tolerated	0.045	Benign	1.1e-05	0	0	0	0	0	2.5732e-05	0	0	-0.0094	2	1e-05	181288	0	0	0	0	0	2	0	0	1	1	10496	24988	8558	13364	16840	77722	4316	25004
p.N352S	c.1055A>G	chr22:51064416:T>C	p.N352S	Benign	6	Hettiarachchi 2019; Álvarez-Pabón 2019	Benign / likely benign, other	Missense variant	Benign	Benign	Benign		65.3675		0.28	Tolerated	0.034	Benign	0.164317	0.339137	0.141322	0.298054	0.17312	0.0628767	0.125996	0.148507	0.164592	0.0538	29997	0.16432	182556	3584	7474	1210	2325	1064	9897	714	3729	15618	14379	10568	25076	8562	13430	16922	78550	4338	25110
p.N352H	c.1054A>C	chr22:51064417:T>G	p.N352H	Benign	0			Missense variant	Unknown	Benign	Benign		54.5284		0.02	Deleterious	0.952	Probably damaging	5.48e-06	0	0	0	0	0	0	3.9907e-05	0	-0.0091	1	1e-05	182618	0	0	0	0	0	0	0	1	1	0	10592	25108	8548	13464	16892	78630	4326	25058
p.L350Q	c.1049T>A	chr22:51064422:A>T	p.L350Q	Unknown	1	Chen 2018		Missense variant	Unknown
p.G347R	c.1039G>A	chr22:51064432:C>T	p.G347R	Benign	0			Missense variant	Unknown	Benign	Benign		109.63		0.04	Deleterious	0.88	Possibly damaging	5.37e-06	9.2885e-05	0	0	0	0	0	0	0	-0.008	1	1e-05	186112	1	0	0	0	0	0	0	0	1	0	10766	25290	8632	13592	17144	80998	4384	25306
p.A344D	c.1031C>A	chr22:51064440:G>T	p.A344D	Unknown	2	Hettiarachchi 2019		Missense variant	Unknown
p.L342V	c.1024C>G	chr22:51064447:G>C	p.L342V	Benign	0			Missense variant	Unknown	Benign	Benign		78.3016		0.1	Tolerated	0.072	Benign	5.19e-06	0	0	0	7.2014e-05	0	0	0	0	0.0075	1	1e-05	192632	0	0	0	1	0	0	0	0	1	0	11250	25834	8716	13886	17580	85240	4510	25616
p.L338P	c.1013T>C	chr22:51064458:A>G	p.L338P	Unknown	1	Stoeck 2016		Missense variant	Unknown
p.D337V	c.1010A>T	chr22:51064461:T>A	p.D337V	Severe	2	Böhringer 2017; Eng 2003	Pathogenic / likely pathogenic	Missense variant	Unknown	Severe	Severe		0.018263		0	Deleterious	1	Probably damaging	4.02e-05	0	0	0	0	0	7.8579e-05	0	0.000216356	-0.0049	8	4e-05	198848	0	0	0	0	0	7	1	0	3	5	11766	26514	8806	14152	17944	89082	4622	25962
p.E331R	c.991_992delGAinsAG	chr22:51064479:TC>CT	p.E331R	Unknown	1	Rafi 2003		Missense variant	Unknown
p.E331X	c.991G>T	chr22:51064480:C>A	p.E331X	Severe	1	Bertelli 2006		Stop-gained	Severe
p.H330R	c.989A>G	chr22:51064482:T>C	p.H330R	Benign	0			Missense variant	Unknown	Benign	Benign		16.2848		0.18	Tolerated	0.034	Benign	9.58e-06	0	0	0	0	0	1.0566e-05	3.7344e-05	0	-0.0032	2	1e-05	208866	0	0	0	0	0	1	0	1	2	0	12428	28036	8994	14668	18544	94638	4780	26778
p.T329I	c.986C>T	chr22:51064485:G>A	p.T329I	Benign	5	Gort 1999	Pathogenic / likely pathogenic	Missense variant	Severe	Benign	Benign		25.4365		0	Deleterious	0.991	Probably damaging
p.G327D	c.980G>A	chr22:51064491:C>T	p.G327D	Unknown	2	Böhringer 2017		Missense variant	Unknown
c.980-1G>A	c.980-1G>A	chr22:51064492:C>T		Unknown	2	Cesani 2016; Sessa 2016		Splice acceptor variant	Unknown
c.980-2A>C	c.980-2A>C	chr22:51064493:T>G		Severe	0		Likely pathogenic	Splice acceptor variant	Unknown	Severe		Severe		0.229111					4.69e-06	0	0	0	0	0	1.03e-05	0	0	-0.0035	1	0	213386	0	0	0	0	0	1	0	0	1	0	12760	28768	9072	14888	18980	96862	4858	27198
c.980-6C>G	c.980-6C>G	chr22:51064497:G>C		Mild	0			Splice region variant	Unknown	Mild		Mild		12.2323					9.32e-06	0	0	0	0	0	2.05e-05	0	0	-0.0026	2	1e-05	214692	0	0	0	0	0	2	0	0	1	1	12866	29018	9080	15020	19100	97448	4854	27306
c.979+8C>T	c.979+8C>T	chr22:51064574:G>A		Unknown	0			Splice region variant	Unknown										2.7671e-05	0	0	0	0.00019836	0	2.0458e-05	3.5868e-05	0	-0.0029	6	3e-05	216832	0	0	0	3	0	2	0	1	2	4	12950	29518	9160	15124	19528	97760	4912	27880
c.979+1G>A	c.979+1G>A	chr22:51064581:C>T		Unknown	2	Eng 2003; Narayanan 2019	Likely pathogenic	Splice donor variant	Unknown
p.G327S	c.979G>A	chr22:51064582:C>T	p.G327S	Benign	2	Cesani 2016; Eng 2003	Pathogenic	Missense variant	Unknown	Benign	Benign		77.4449		0.01	Deleterious	0.994	Probably damaging	1.37e-05	7.6057e-05	0	0	0	0	1.0116e-05	3.5554e-05	0	-0.0021	3	1e-05	219214	1	0	0	0	0	1	0	1	2	1	13148	29914	9192	15318	19718	98844	4954	28126
p.A325T	c.973G>A	chr22:51064588:C>T	p.A325T	Benign	0			Missense variant	Unknown	Benign	Benign	Benign	71.4824	108.799	0.76	Tolerated	0	Benign	8.99e-06	0	0	0	0	0	9.962e-06	3.5174e-05	0	-0.001	2	1e-05	222488	0	0	0	0	0	1	0	1	2	0	13380	30502	9262	15572	19974	100372	4996	28430
p.I324T	c.971T>C	chr22:51064590:A>G	p.I324T	Benign	0		Uncertain significance	Missense variant	Unknown	Benign	Benign		40.0766		0	Deleterious	1	Probably damaging	8.9e-06	0	0	6.4804e-05	0	0	0	0	0	-0.0018	2	1e-05	224652	0	2	0	0	0	0	0	0	1	1	13552	30862	9306	15720	20168	101368	5036	28640
p.I324V	c.970A>G	chr22:51064591:T>C	p.I324V	Benign	0			Missense variant	Unknown	Benign	Benign		33.8389		0.05	Tolerated	0.997	Probably damaging
c.955_962delTTCTGGCC	c.955_962delTTCTGGCC	chr22:51064599:GGCCAGAA>-	p.F319RfsX38	Severe	0			Frameshift variant	Severe										4.387e-06	0	0	0	0	0	9.725e-06	0	0	0.0021	1	0	227940	0	0	0	0	0	1	0	0	0	1	13868	31430	9380	15974	20444	102820	5084	28940
p.W320C	c.960G>T	chr22:51064601:C>A	p.W320C	Unknown	2	Önder 2009		Missense variant	Unknown
p.W320X	c.959G>A	chr22:51064602:C>T	p.W320X	Severe	6	Chen 2018; Liaw 2015; Wang 2007; Yang 2020	Pathogenic	Stop-gained	Severe										1.7532e-05	0	0	0	0.000249532	0	0	0	0	0.0022	4	2e-05	228150	0	0	0	4	0	0	0	0	2	2	13898	31472	9374	16030	20442	102878	5076	28980
p.W320G	c.958T>G	chr22:51064603:A>C	p.W320G	Severe	0			Missense variant	Unknown	Severe	Severe		1.97784		0.03	Deleterious	0.999	Probably damaging	1.31e-05	0	0	0	0	0	0	0.000103085	0	0.0019	3	1e-05	229804	0	0	0	0	0	0	0	3	3	0	13990	31728	9388	16154	20580	103758	5104	29102
p.F319C	c.956T>G	chr22:51064605:A>C	p.F319C	Benign	0			Missense variant	Unknown	Benign	Benign		21.0726		0.01	Deleterious	0.888	Possibly damaging	4.33e-06	0	0	0	6.1675e-05	0	0	0	0	0.0017	1	0	230770	0	0	0	1	0	0	0	0	0	1	14070	31912	9410	16214	20668	104204	5112	29180
p.L317F	c.951G>T	chr22:51064610:C>A	p.L317F	Benign	0			Missense variant	Unknown	Benign	Benign		111.333		0.07	Tolerated	0.066	Benign
p.A316D	c.947C>A	chr22:51064614:G>T	p.A316D	Unknown	1	Liaw 2015	Uncertain significance	Missense variant	Unknown
p.A316T	c.946G>A	chr22:51064615:C>T	p.A316T	Benign	2	Draghia 1997	Uncertain significance	Missense variant	Unknown	Benign	Benign		55.6958		0	Deleterious	0.992	Probably damaging
p.E314D	c.942G>C	chr22:51064619:C>G	p.E314D	Benign	2	Böhringer 2017; Luzi 2013	Likely pathogenic	Missense variant	Unknown	Benign	Benign		14.68		0.22	Tolerated	0.776	Possibly damaging	2.1e-05	0	0	0	0	0	4.7e-05	0	0	0.0014	5	2e-05	236482	0	0	0	0	0	5	0	0	4	1	14484	32718	9548	16672	21148	106824	5216	29872
p.R313P	c.938G>C	chr22:51064623:C>G	p.R313P	Unknown	1	Cesani 2016		Missense variant	Unknown
p.R313Q	c.938G>A	chr22:51064623:C>T	p.R313Q	Severe	5	Biffi 2008; Hettiarachchi 2019; Liaw 2015; Shukla 2011	Likely pathogenic	Missense variant	Severe	Severe	Severe		0.096081		0	Deleterious	1	Probably damaging	8.42e-06	0	0	0	0	0	9.315e-06	3.3333e-05	0	0.0019	2	1e-05	237464	0	0	0	0	0	1	0	1	1	1	14510	32774	9570	16774	21260	107346	5230	30000
p.R313X	c.937C>T	chr22:51064624:G>A	p.R313X	Severe	18	Chen 2016; Luzi 2013; Narayanan 2019; Rafi 2003	Pathogenic	Stop-gained	Severe										1.26e-05	0	0	0	0	0	2.7877e-05	0	0	0.007	3	1e-05	238086	0	0	0	0	0	3	0	0	1	2	14570	32896	9588	16828	21302	107614	5252	30036
p.G311A	c.932G>C	chr22:51064629:C>G	p.G311A	Unknown	1	Narayanan 2019		Missense variant	Unknown
p.G311D	c.932G>A	chr22:51064629:C>T	p.G311D	Unknown	4	Narayanan 2019	Uncertain significance	Missense variant	Unknown
p.G311S	c.931G>A	chr22:51064630:C>T	p.G311S	Severe	12	Berná 2004; Böhringer 2017; Cesani 2016; Hong 2020; Kreysing 1993; Luzi 2013; Sessa 2016	Conflicting interpretations of pathogenicity	Missense variant	Severe	Severe	Severe		0.277914		0	Deleterious	1	Probably damaging	2.92e-05	0	0	3.0227e-05	0	0	2.7695e-05	9.941e-05	0	0.0011	7	3e-05	239620	0	1	0	0	0	3	0	3	6	1	14700	33082	9644	16924	21460	108320	5312	30178
p.G310V	c.929G>T	chr22:51064632:C>A	p.G310V	Unknown	1	Liaw 2015	Pathogenic	Missense variant	Unknown
p.G310D	c.929G>A	chr22:51064632:C>T	p.G310D	Unknown	1	Gort 1999	Uncertain significance	Missense variant	Unknown
p.E309X	c.925G>T	chr22:51064636:C>A	p.E309X	Severe	2	Grossi 2008; Narayanan 2019	Likely pathogenic	Missense variant	Unknown
p.E309Q	c.925G>C	chr22:51064636:C>G	p.E309Q	Unknown	1	Cesani 2016		Missense variant	Unknown										4.139e-06	0	0	0	0	0	9.154e-06	0	0	0.0035	1	0	241578	0	0	0	0	0	1	0	0	1	0	14898	33272	9706	17048	21676	109236	5352	30390
p.E309K	c.925G>A	chr22:51064636:C>T	p.E309K	Severe	11	Biffi 2008; Böhringer 2017; Cesani 2016; Chen 2018; Narayanan 2019; Önder 2009	Pathogenic	Missense variant	Severe	Severe	Severe		1.36272		0	Deleterious	0.937	Probably damaging	4.14e-06	0	0	0	5.8657e-05	0	0	0	0	0.0035	1	0	241578	0	0	0	1	0	0	0	0	1	0	14898	33272	9706	17048	21676	109236	5352	30390
p.Y308Y	c.924C>T	chr22:51064637:G>A	p.Y308Y	Unknown	1	Böhringer 2017		Missense variant	Unknown
p.Y308H	c.922T>C	chr22:51064639:A>G	p.Y308H	Unknown	1	Eng 2003	Uncertain significance	Missense variant	Unknown
p.T306M	c.917C>T	chr22:51064644:G>A	p.T306M	Severe	3	Biffi 2008; Chen 2018; Roi 2016	Conflicting interpretations of pathogenicity	Missense variant	Unknown	Severe	Severe		0.0871452		0.03	Deleterious	1	Probably damaging
p.K304N	c.912G>C	chr22:51064649:C>G	p.K304N	Unknown	1	Grossi 2008	Not provided	Missense variant	Unknown
p.K304M	c.911A>T	chr22:51064650:T>A	p.K304M	Unknown	1	Chen 2018		Missense variant	Unknown
p.K304R	c.911A>G	chr22:51064650:T>C	p.K304R	Unknown	2	Dehghan 2017		Frameshift variant	Unknown
p.G303R	c.907G>A	chr22:51064654:C>T	p.G303R	Severe	2	Liaw 2015; Luzi 2013		Missense variant	Unknown	Severe	Severe		0.0515733		0	Deleterious	0.999	Probably damaging
p.R301P	c.902G>C	chr22:51064659:C>G	p.R301P	Unknown	2	Narayanan 2019		Missense variant	Unknown
p.R301Q	c.902G>A	chr22:51064659:C>T	p.R301Q	Mild	0		Uncertain significance	Missense variant	Unknown	Mild	Mild		9.83503		0.02	Deleterious	0.872	Possibly damaging	2.46e-05	6.6269e-05	0	0	0.000174886	0	1.8106e-05	0	0	0.0029	6	2e-05	243980	1	0	0	3	0	2	0	0	4	2	15090	33498	9778	17154	21934	110456	5416	30654
p.R301W	c.901C>T	chr22:51064660:G>A	p.R301W	Severe	5	Cesani 2016; Narayanan 2019; Rafi 2003		Missense variant	Unknown	Severe	Severe		0.00904433		0	Deleterious	0.995	Probably damaging
p.R301G	c.901C>G	chr22:51064660:G>C	p.R301G	Severe	0		Uncertain significance	Missense variant	Unknown	Severe	Severe		1.20809		0	Deleterious	0.954	Probably damaging
p.L300F	c.900G>C	chr22:51064661:C>G	p.L300F	Benign	0			Missense variant	Unknown	Benign	Benign		36.1375		0.08	Tolerated	0.766	Possibly damaging	4.1e-06	0	0	0	5.8261e-05	0	0	0	0	0.0221	1	0	244118	0	0	0	1	0	0	0	0	1	0	15106	33500	9780	17164	21972	110494	5426	30676
p.L300S	c.899T>C	chr22:51064662:A>G	p.L300S	Unknown	1	Liaw 2015	Pathogenic	Missense variant	Unknown
p.L299P	c.896T>C	chr22:51064665:A>G	p.L299P	Benign	0			Missense variant	Unknown	Benign	Benign		54.004		0.16	Tolerated	0.059	Benign	4.1e-06	0	0	0	0	0	0	3.2592e-05	0	0.0096	1	0	244122	0	0	0	0	0	0	0	1	1	0	15088	33502	9782	17164	21968	110512	5424	30682
p.L299F	c.895C>T	chr22:51064666:G>A	p.L299F	Unknown	2	Narayanan 2019		Missense variant	Unknown
p.G298V	c.893G>T	chr22:51064668:C>A	p.G298V	Unknown	2	Chen 2018; wu 2021		Missense variant	Unknown
p.G298S	c.892G>A	chr22:51064669:C>T	p.G298S	Mild	0			Missense variant	Unknown	Mild	Mild		11.2333		0	Deleterious	1	Probably damaging	1.23e-05	0	0	0	5.8275e-05	0	0	6.5206e-05	0	0.0009	3	1e-05	244034	0	0	0	1	0	0	0	2	2	1	15074	33500	9788	17160	21926	110496	5418	30672
p.C296Y	c.887G>A	chr22:51064674:C>T	p.C296Y	Unknown	1	Berná 2004	Not provided	Missense variant	Unknown
p.G295D	c.884G>A	chr22:51064677:C>T	p.G295D	Unknown	1	Gallo 2004	Uncertain significance	Missense variant	Unknown
p.G295C	c.883G>T	chr22:51064678:C>A	p.G295C	Severe	2	Ługowska 2009		Missense variant	Unknown	Severe	Severe		0.144288		0	Deleterious	1	Probably damaging
p.G295S	c.883G>A	chr22:51064678:C>T	p.G295S	Severe	5	Berná 2004; Biffi 2008; Narayanan 2019	Pathogenic / likely pathogenic	Missense variant	Severe	Severe	Severe		0.169911		0	Deleterious	1	Probably damaging	1.23e-05	0	0	0	0	0	2.7129e-05	0	0	0.0005	3	1e-05	244212	0	0	0	0	0	3	0	0	2	1	15096	33518	9796	17174	21926	110582	5424	30696
p.R293Q	c.878G>A	chr22:51064683:C>T	p.R293Q	Benign	0			Missense variant	Unknown	Benign	Benign		64.9556		0.07	Tolerated	0.088	Benign	2.46e-05	0	0	2.9838e-05	0.000232883	0	9.041e-06	0	0	0.0037	6	2e-05	244116	0	1	0	4	0	1	0	0	3	3	15112	33514	9786	17176	21816	110600	5426	30686
p.R293X	c.877C>T	chr22:51064684:G>A	p.R293X	Severe	1	Liaw 2015	Pathogenic / likely pathogenic	Stop-gained	Severe
p.S292F	c.875C>T	chr22:51064686:G>A	p.S292F	Benign	0			Missense variant	Unknown	Benign	Benign		114.021		0.41	Tolerated	0.023	Benign	4.1e-06	0	0	0	0	4.5938e-05	0	0	0	0.0012	1	0	244110	0	0	0	0	1	0	0	0	0	1	15126	33514	9794	17180	21768	110598	5430	30700
p.R290H	c.869G>A	chr22:51064692:C>T	p.R290H	Mild	6	Cesani 2016; Gort 1999; Hong 2020; Rafi 2003	Pathogenic / likely pathogenic	Missense variant	Mild	Mild	Mild		5.05624		0.07	Tolerated	0.932	Probably damaging	0.000123	0	0.000102165	2.9847e-05	5.8241e-05	0	0.000208231	6.5244e-05	0.000368731	0	30	0.00012	243626	0	1	1	1	0	23	2	2	15	15	15064	33504	9788	17170	21568	110454	5424	30654
p.R290C	c.868C>T	chr22:51064693:G>A	p.R290C	Severe	3	Bertelli 2006; Cesani 2016; Wang 2007	Pathogenic / likely pathogenic	Missense variant	Unknown	Severe	Severe		0.62745		0.02	Deleterious	0.978	Probably damaging
p.R290S	c.868C>A	chr22:51064693:G>T	p.R290S	Unknown	1	Luzi 2013		Missense variant	Unknown
p.M289T	c.866T>C	chr22:51064695:A>G	p.M289T	Moderate	0			Missense variant	Unknown	Moderate	Moderate		2.54314		0.37	Tolerated	0.069	Benign	1.23e-05	0	0	2.9838e-05	0	0	9.05e-06	3.2594e-05	0	0.0003	3	1e-05	243684	0	1	0	0	0	1	0	1	2	1	15076	33514	9790	17172	21534	110494	5424	30680
p.T288N	c.863C>A	chr22:51064698:G>T	p.T288N	Moderate	0			Missense variant	Unknown	Moderate	Moderate		3.69961		0	Deleterious	0.836	Possibly damaging	8.23e-06	0	0	2.9848e-05	5.8241e-05	0	0	0	0	0.0003	2	1e-05	243120	0	1	0	1	0	0	0	0	1	1	15026	33502	9778	17170	21248	110334	5408	30654
p.T288P	c.862A>C	chr22:51064699:T>G	p.T288P	Benign	0		Pathogenic	Missense variant	Unknown	Benign	Benign		80.6632		0.01	Deleterious	0.883	Possibly damaging	7.81e-05	0	0	0	0	0	0	0.00061978	0	0.0096	19	8e-05	243182	0	0	0	0	0	0	0	19	15	4	15032	33496	9780	17170	21286	110356	5406	30656
p.E287Q	c.859G>C	chr22:51064702:C>G	p.E287Q	Moderate	0			Missense variant	Unknown	Moderate	Moderate		2.26776		0.16	Tolerated	0.953	Probably damaging	8.24e-06	0	0	0	0.000116563	0	0	0	0	0	2	1e-05	242748	0	0	0	2	0	0	0	0	2	0	15008	33498	9774	17158	21084	110178	5400	30648
p.P286S	c.856C>T	chr22:51064705:G>A	p.P286S	Unknown	1	Luzi 2013		Missense variant	Unknown
p.P286T	c.856C>A	chr22:51064705:G>T	p.P286T	Severe	0			Missense variant	Unknown	Severe	Severe		0.140041		0	Deleterious	0.997	Probably damaging	4.13e-06	0	0	0	0	0	0	3.2656e-05	0	0.0002	1	0	242242	0	0	0	0	0	0	0	1	1	0	14974	33466	9762	17140	20852	110038	5388	30622
c.855-1G>A	c.855-1G>A	chr22:51064707:C>T		Severe	4	Biffi 2008; Cesani 2016; Galla 2013; Sessa 2016	Pathogenic	Splice acceptor variant	Unknown	Severe		Severe		0.28729					8.27e-06	0	0	0	0	0	1.82e-05	0	0	0.0018	2	1e-05	241984	0	0	0	0	0	2	0	0	1	1	14952	33466	9748	17142	20756	109924	5384	30612
c.855-8T>A	c.855-8T>A	chr22:51064714:A>T		Severe	0			Splice region variant	Unknown	Severe		Severe		1.07596					4.17e-06	0	0	2.99e-05	0	0	0	0	0	-0.0005	1	0	239938	0	1	0	0	0	0	0	0	1	0	14804	33410	9706	17068	19904	109194	5334	30518
c.854+40G>A	c.854+40G>A	chr22:51064979:C>T		Benign	0			Intron variant	Unknown	Benign		Benign		67.5681					0.001589	6.66e-05	0	2.98e-05	0.000291	0	7.26e-05	0.011754	0.000925	0.014	381	0.00159	239732	1	1	0	5	0	8	5	361	272	109	15008	33514	9790	17160	17876	110262	5408	30714
c.854+1G>A	c.854+1G>A	chr22:51065018:C>T		Unknown	1	Hong 2020	Pathogenic / likely pathogenic	Splice donor variant	Unknown
p.N284K	c.852T>G	chr22:51065021:A>C	p.N284K	Unknown	1	Böhringer 2017		Missense variant	Unknown
p.N284S	c.851A>G	chr22:51065022:T>C	p.N284S	Severe	2	Galla 2013; Grossi 2008	Not provided	Missense variant	Unknown	Severe	Severe		0.00889067		0	Deleterious	0.814	Possibly damaging
p.D283E	c.849C>G	chr22:51065024:G>C	p.D283E	Unknown	3	Chen 2018; Dehghan 2017		Missense variant	Unknown
p.D283N	c.847G>A	chr22:51065026:C>T	p.D283N	Unknown	3	Hettiarachchi 2019		Missense variant	Unknown
p.T281I	c.842C>T	chr22:51065031:G>A	p.T281I	Benign	0			Missense variant	Unknown	Benign	Benign		31.9027		0	Deleterious	0.994	Probably damaging
p.I279M	c.837C>G	chr22:51065036:G>C	p.I279M	Benign	0			Missense variant	Unknown	Benign	Benign		95.1408		0.03	Deleterious	0.847	Possibly damaging	4.07e-06	0	0	2.9784e-05	0	0	0	0	0	0.0003	1	0	245554	0	1	0	0	0	0	0	0	1	0	15262	33574	9842	17242	21948	111430	5480	30776
p.I279K	c.836_837delTCinsAG	chr22:51065036:GA>CT	p.I279K	Unknown	1	van Rappard 2016		Missense variant	Unknown
p.V278F	c.832G>T	chr22:51065041:C>A	p.V278F	Benign	0			Missense variant	Unknown	Benign	Benign		79.7127		0.07	Tolerated	0.892	Possibly damaging	8.14e-06	0	0	0	0	0	0	6.4985e-05	0	0.0001	2	1e-05	245676	0	0	0	0	0	0	0	2	1	1	15272	33576	9844	17242	22024	111462	5480	30776
p.L277P	c.830T>C	chr22:51065043:A>G	p.L277P	Unknown	1	Chen 2018		Missense variant	Unknown
p.T276M	c.827C>T	chr22:51065046:G>A	p.T276M	Severe	12	Bertelli 2006; Biffi 2008; Cesani 2016; Chen 2018; Kavecan 2018; Narayanan 2019; Sessa 2016	Pathogenic / likely pathogenic	Missense variant	Severe	Severe	Severe		0.0980117		0	Deleterious	1	Probably damaging	4.07e-06	0	0	0	0	0	0	0	0.000182481	0.0015	1	0	245818	0	0	0	0	0	0	1	0	0	1	15276	33576	9840	17240	22134	111498	5480	30774
p.T276S	c.826A>T	chr22:51065047:T>A	p.T276S	Benign	0			Missense variant	Unknown	Benign	Benign		20.3217		0.02	Deleterious	1	Probably damaging	1.63e-05	0.000130924	0	0	0	0	1.7936e-05	0	0	0.0002	4	2e-05	245836	2	0	0	0	0	2	0	0	2	2	15276	33576	9842	17236	22144	111504	5480	30778
p.E274K	c.820G>A	chr22:51065053:C>T	p.E274K	Benign	0			Missense variant	Unknown	Benign	Benign		96.386		0.35	Tolerated	0.003	Benign
p.L272Q	c.815T>A	chr22:51065058:A>T	p.L272Q	Benign	0			Missense variant	Unknown	Benign	Benign		69.0902		0	Deleterious	0.988	Probably damaging	4.07e-06	0	0	0	0	0	8.966e-06	0	0	0.0002	1	0	245926	0	0	0	0	0	1	0	0	0	1	15288	33576	9842	17240	22200	111522	5478	30780
p.G271R	c.811G>C	chr22:51065062:C>G	p.G271R	Benign	0			Missense variant	Unknown	Benign	Benign		77.5804		0.03	Deleterious	0.983	Probably damaging
p.G268V	c.803G>T	chr22:51065070:C>A	p.G268V	Benign	0			Missense variant	Unknown	Benign	Benign		98.5324		0.11	Tolerated	0.218	Benign
p.G268R	c.802G>A	chr22:51065071:C>T	p.G268R	Benign	0			Missense variant	Unknown	Benign	Benign		104.087		0.48	Tolerated	0.006	Benign	4.07e-06	0	0	2.9779e-05	0	0	0	0	0	0.0009	1	0	245974	0	1	0	0	0	0	0	0	0	1	15280	33580	9842	17238	22232	111540	5482	30780
p.I267T	c.800T>C	chr22:51065073:A>G	p.I267T	Benign	0			Missense variant	Unknown	Benign	Benign		33.582		0	Deleterious	0.855	Possibly damaging	8.13e-06	0	0	5.9559e-05	0	0	0	0	0	0.0004	2	1e-05	245982	0	2	0	0	0	0	0	0	0	2	15282	33580	9842	17240	22240	111538	5480	30780
p.I267V	c.799A>G	chr22:51065074:T>C	p.I267V	Benign	0			Missense variant	Unknown	Benign	Benign		79.0683		0.26	Tolerated	0.001	Benign	2.85e-05	0	0	0	0	0	0	0.000227435	0	0.0001	7	3e-05	245992	0	0	0	0	0	0	0	7	5	2	15280	33578	9842	17240	22242	111552	5480	30778
p.G261R	c.781G>C	chr22:51065092:C>G	p.G261R	Benign	0			Missense variant	Unknown	Benign	Benign		40.9582		0	Deleterious	1	Probably damaging
p.G261R	c.781G>A	chr22:51065092:C>T	p.G261R	Benign	0		Uncertain significance	Missense variant	Unknown	Benign	Benign		43.794		0	Deleterious	1	Probably damaging	8.13e-06	0	0	0	0	0	8.965e-06	0	0.000182415	0.0006	2	1e-05	245994	0	0	0	0	0	1	1	0	1	1	15274	33574	9842	17242	22262	111538	5482	30780
p.D257E	c.771T>A	chr22:51065102:A>T	p.D257E	Severe	0			Missense variant	Unknown	Severe	Severe		0.399291		0	Deleterious	0.999	Probably damaging
p.D257H	c.769G>C	chr22:51065104:C>G	p.D257H	Severe	7	Gort 1999	Pathogenic	Missense variant	Severe	Severe	Severe		0.0121503		0	Deleterious	1	Probably damaging	8.13e-06	0	0	5.9562e-05	0	0	0	0	0	0.0009	2	1e-05	246066	0	2	0	0	0	0	0	0	1	1	15282	33578	9842	17246	22280	111572	5484	30782
p.D257N	c.769G>A	chr22:51065104:C>T	p.D257N	Moderate	0			Missense variant	Unknown	Moderate	Moderate		3.38532		0	Deleterious	1	Probably damaging	8.13e-06	0	0	0	0	0	1.7925e-05	0	0	0.0009	2	1e-05	246066	0	0	0	0	0	2	0	0	2	0	15282	33578	9842	17246	22280	111572	5484	30782
p.E255L	c.763_764delGAinsCT	chr22:51065109:TC>AG	p.E255L	Unknown	1	Cesani 2016		Missense variant	Unknown
p.E255K	c.763G>A	chr22:51065110:C>T	p.E255K	Severe	4	Biffi 2008; Galla 2013; Grossi 2008; Regis 2002	Pathogenic / likely pathogenic	Missense variant	Unknown	Severe	Severe		0.126631		0	Deleterious	1	Probably damaging	4.06e-06	0	0	0	0	0	8.963e-06	0	0	0.0005	1	0	246056	0	0	0	0	0	1	0	0	0	1	15284	33578	9844	17246	22278	111562	5482	30782
p.M254T	c.761T>C	chr22:51065112:A>G	p.M254T	Benign	0			Missense variant	Unknown	Benign	Benign		130.194		0.51	Tolerated	0.421	Benign	4.06e-06	0	0	2.9779e-05	0	0	0	0	0	0.0012	1	0	246074	0	1	0	0	0	0	0	0	1	0	15288	33580	9844	17244	22284	111570	5482	30782
c.758dupT	c.758dupT	chr22:51065115:->A	p.M254DfsX21	Severe	1	Shukla 2011		Frameshift variant	Severe
p.L253V	c.757C>G	chr22:51065116:G>C	p.L253V	Moderate	0			Missense variant	Unknown	Moderate	Moderate		3.93437		0.11	Tolerated	1	Probably damaging	4.06e-06	6.5427e-05	0	0	0	0	0	0	0	0.0019	1	0	246078	1	0	0	0	0	0	0	0	1	0	15284	33580	9846	17248	22276	111580	5482	30782
p.S252Y	c.755C>A	chr22:51065118:G>T	p.S252Y	Unknown	1	Draghia 1997	Not provided	Missense variant	Unknown
p.S252P	c.754T>C	chr22:51065119:A>G	p.S252P	Unknown	1	Chen 2018		Missense variant	Unknown
c.752_753insT	c.752_753insT	chr22:51065121:->A	p.S252LfsX23	Severe	2	Narayanan 2019		Frameshift variant	Severe
p.F249C	c.746T>G	chr22:51065127:A>C	p.F249C	Unknown	1	Narayanan 2019		Missense variant	Unknown
p.F249S	c.746T>C	chr22:51065127:A>G	p.F249S	Severe	3	Liaw 2015; Luzi 2013; Olkhovich 2003	Pathogenic	Missense variant	Unknown	Severe	Severe		0.101565		0	Deleterious	0.994	Probably damaging	1.22e-05	0	0	0	0	0	1.7928e-05	3.2486e-05	0	0.0003	3	1e-05	246058	0	0	0	0	0	2	0	1	2	1	15290	33578	9844	17246	22284	111552	5482	30782
p.G247R	c.739G>A	chr22:51065134:C>T	p.G247R	Severe	2	Liaw 2015; Shukla 2011	Pathogenic / likely pathogenic	Missense variant	Unknown	Severe	Severe		0.226206		0	Deleterious	1	Probably damaging	8.13e-06	0	0	0	0	0	8.965e-06	3.2488e-05	0	0.0181	2	1e-05	246030	0	0	0	0	0	1	0	1	2	0	15284	33580	9844	17246	22280	111534	5482	30780
p.R246R	c.738C>A	chr22:51065135:G>T	p.R246R	Unknown	1	Böhringer 2017		Missense variant	Unknown
p.R246H	c.737G>A	chr22:51065136:C>T	p.R246H	Severe	7	Cesani 2016; Draghia 1997; Narayanan 2019; Sessa 2016	Pathogenic / likely pathogenic	Missense variant	Severe	Severe	Severe		0.128656		0	Deleterious	0.997	Probably damaging	1.22e-05	0	0	0	5.7984e-05	0	1.793e-05	0	0	0.0033	3	1e-05	246032	0	0	0	1	0	2	0	0	3	0	15284	33578	9844	17246	22274	111542	5482	30782
p.R246C	c.736C>T	chr22:51065137:G>A	p.R246C	Severe	6	Cesani 2016; Draghia 1997; Luzi 2013; Sessa 2016	Pathogenic / likely pathogenic	Missense variant	Severe	Severe	Severe		0.006047		0	Deleterious	0.999	Probably damaging	8.13e-06	0	0	0	0	0	1.7931e-05	0	0	0.0003	2	1e-05	246030	0	0	0	0	0	2	0	0	2	0	15290	33576	9844	17244	22278	111536	5480	30782
p.G245S	c.733G>A	chr22:51065140:C>T	p.G245S	Unknown	4	Elgün 2019; Narayanan 2019		Missense variant	Unknown
p.S244L	c.731C>T	chr22:51065142:G>A	p.S244L	Severe	0			Missense variant	Unknown	Severe	Severe		0.481444		0	Deleterious	0.999	Probably damaging	4.06e-06	0	0	0	0	0	0	3.2486e-05	0	0.0036	1	0	246042	0	0	0	0	0	0	0	1	1	0	15296	33578	9844	17246	22272	111542	5482	30782
p.R243H	c.728G>A	chr22:51065145:C>T	p.R243H	Benign	0		Uncertain significance	Missense variant	Unknown	Benign	Benign		13.2176		0.49	Tolerated	0.001	Benign	9.35e-05	0.000130753	0	0.000208457	0	0	8.9671e-05	0	0.00072966	0	23	9e-05	246020	2	7	0	0	0	10	4	0	9	14	15296	33580	9840	17246	22282	111518	5482	30776
p.R243C	c.727C>T	chr22:51065146:G>A	p.R243C	Benign	0			Missense variant	Unknown	Benign	Benign		86.9348		0.07	Tolerated	0.699	Possibly damaging	0.000122	0	0	0	0	0	0.000251229	6.4973e-05	0	0	30	0.00012	245940	0	0	0	0	0	28	0	2	18	12	15286	33578	9842	17244	22276	111452	5480	30782
p.Q238E	c.712C>G	chr22:51065161:G>C	p.Q238E	Benign	0			Missense variant	Unknown	Benign	Benign		114.699		0.81	Tolerated	0	Benign	8.13e-06	0	0	0	0	0	0	6.4981e-05	0	0.0059	2	1e-05	245868	0	0	0	0	0	0	0	2	1	1	15290	33572	9834	17246	22276	111392	5480	30778
p.F235L	c.703T>C	chr22:51065170:A>G	p.F235L	Severe	0			Missense variant	Unknown	Severe	Severe		0.0686597		0	Deleterious	0.94	Probably damaging	4.07e-06	0	0	0	0	0	8.981e-06	0	0	0.0046	1	0	245792	0	0	0	0	0	1	0	0	1	0	15288	33574	9826	17244	22276	111338	5478	30768
p.Q234R	c.701A>G	chr22:51065172:T>C	p.Q234R	Severe	0			Splice donor variant	Unknown	Severe	Severe		-0.00554738		0.01	Deleterious	0.999	Probably damaging
p.P233A	c.697C>G	chr22:51065176:G>C	p.P233A	Severe	0			Missense variant	Unknown	Severe	Severe		0.165701		0	Deleterious	0.993	Probably damaging	8.14e-06	0	0	0	0	0	0	6.5002e-05	0	0.0038	2	1e-05	245672	0	0	0	0	0	0	0	2	2	0	15294	33560	9820	17246	22254	111256	5474	30768
p.H231Q	c.693C>A	chr22:51065180:G>T	p.H231Q	Severe	6	Issa 2018		Missense variant	Severe
p.H229Y	c.685C>T	chr22:51065188:G>A	p.H229Y	Unknown	1	Gort 1999	Not provided	Missense variant	Unknown
c.685-2A>G	c.685-2A>G	chr22:51065190:T>C		Severe	0			Splice acceptor variant	Unknown	Severe		Severe		0.0861117					4.08e-06	0	0	0	0	0	0	3.25e-05	0	0.0043	1	0	245384	0	0	0	0	0	0	0	1	1	0	15292	33540	9778	17244	22218	111092	5466	30754
c.685-7C>T	c.685-7C>T	chr22:51065195:G>A		Benign	0			Splice region variant	Unknown	Benign		Benign		86.1517					4.08e-06	0	0	2.98e-05	0	0	0	0	0	0.0027	1	0	245294	0	1	0	0	0	0	0	0	1	0	15298	33540	9770	17246	22178	111052	5472	30738
c.685-8G>A	c.685-8G>A	chr22:51065196:C>T		Unknown	0			Splice region variant	Unknown										4.077e-06	0	0	0	0	0	9.008e-06	0	0	0.0025	1	0	245238	0	0	0	0	0	1	0	0	0	1	15298	33534	9746	17244	22206	111010	5466	30734
c.685-31A>C	c.685-31A>C	chr22:51065219:T>G		Unknown	0			Intron variant	Unknown										8.148e-06	0	0	0	0	0	1.799e-05	0	0	0.0033	2	1e-05	245450	0	0	0	0	0	2	0	0	1	1	15296	33562	9778	17244	22194	111168	5470	30738
c.684+26G>A	c.684+26G>A	chr22:51065236:C>T		Benign	0			Intron variant	Unknown	Benign		Benign		110.738					4.07e-06	0	0	0	0	0	8.99e-06	0	0	0.0002	1	0	245544	0	0	0	0	0	1	0	0	1	0	15296	33558	9790	17246	22210	111214	5474	30756
c.684+4A>C	c.684+4A>C	chr22:51065258:T>G		Benign	0			Splice region variant	Unknown	Benign		Benign		72.9438					4.07e-06	0	0	0	0	0	8.99e-06	0	0	0.0039	1	0	245728	0	0	0	0	0	1	0	0	1	0	15294	33564	9830	17246	22242	111296	5484	30772
c.684+2T>C	c.684+2T>C	chr22:51065260:A>G		Unknown	1			Splice donor variant	Unknown	Unknown	Unknown
c.684+1G>A	c.684+1G>A	chr22:51065261:C>T		Benign	2	Kavecan 2018; Roi 2016	Pathogenic	Splice donor variant	Unknown	Benign		Benign		48.6193					8.14e-06	0	0	0	0	0	1.8e-05	0	0	0.0041	2	1e-05	245738	0	0	0	0	0	2	0	0	2	0	15292	33566	9826	17246	22236	111322	5484	30766
c.684C>T	c.684C>T	chr22:51065262:G>A	p.H228H	Benign	0			Splice region variant	Unknown	Benign		Benign		136.655					2.03e-05	0	0	0	0	0	8.98e-06	0.00013	0	0.004	5	2e-05	245766	0	0	0	0	0	1	0	4	4	1	15286	33572	9824	17246	22250	111334	5478	30776
p.H228D	c.682C>G	chr22:51065264:G>C	p.H228D	Benign	0			Missense variant	Unknown	Benign	Benign	Benign	18.0738	23.0378	0.02	Deleterious	0.997	Probably damaging	4.07e-06	0	0	0	0	0	8.982e-06	0	0	0.0043	1	0	245760	0	0	0	0	0	1	0	0	1	0	15288	33572	9820	17246	22246	111332	5480	30776
p.S227C	c.680C>G	chr22:51065266:G>C	p.S227C	Benign	0			Missense variant	Unknown	Benign	Severe	Benign	0.0629831	158.141	0.17	Tolerated	0.999	Probably damaging	5.29e-05	0.000850451	0	0	0	0	0	0	0	0.0041	13	5e-05	245780	13	0	0	0	0	0	0	0	3	10	15286	33574	9826	17246	22248	111344	5482	30774
p.A226V	c.677C>T	chr22:51065269:G>A	p.A226V	Mild	0		Conflicting interpretations of pathogenicity	Missense variant	Unknown	Mild	Mild		7.87623		0.01	Deleterious	0.98	Probably damaging	4.07e-06	6.5402e-05	0	0	0	0	0	0	0	0.0026	1	0	245796	1	0	0	0	0	0	0	0	0	1	15290	33564	9822	17246	22258	111366	5478	30772
p.Y225C	c.674A>G	chr22:51065272:T>C	p.Y225C	Benign	1	Böhringer 2017	Conflicting interpretations of pathogenicity	Missense variant	Unknown	Benign	Benign		93.1933		0	Deleterious	0.998	Probably damaging	6.1e-05	0	0	0	5.7984e-05	0	0	0.000454899	0	0.0005	15	6e-05	245840	0	0	0	1	0	0	0	14	12	3	15286	33578	9818	17246	22258	111398	5480	30776
p.Y224C	c.671A>G	chr22:51065275:T>C	p.Y224C	Mild	0			Missense variant	Unknown	Mild	Mild		9.91671		0	Deleterious	1	Probably damaging	4.07e-06	0	0	0	0	0	0	3.2494e-05	0	-0.0001	1	0	245924	0	0	0	0	0	0	0	1	1	0	15288	33576	9830	17246	22260	111472	5478	30774
p.F221I	c.661T>A	chr22:51065285:A>T	p.F221I	Unknown	3	Dehghan 2017; Galla 2013		Missense variant	Unknown
p.P220L	c.659C>T	chr22:51065287:G>A	p.P220L	Benign	0		Conflicting interpretations of pathogenicity	Missense variant	Benign	Benign	Benign		17.1092		0	Deleterious	0.997	Probably damaging	0.002863	0.000130855	0	0	0	0.0279224	0.000538444	0	0.00364964	0.0203	704	0.00286	245900	2	0	0	0	622	60	20	0	387	317	15284	33576	9828	17244	22276	111432	5480	30780
p.P220S	c.658C>T	chr22:51065288:G>A	p.P220S	Benign	0			Missense variant	Unknown	Benign	Benign		80.936		0.03	Deleterious	0.848	Possibly damaging	8.13e-06	0	0	0	0	0	1.7947e-05	0	0	0.0004	2	1e-05	245896	0	0	0	0	0	2	0	0	1	1	15274	33576	9830	17246	22274	111434	5480	30782
p.P220T	c.658C>A	chr22:51065288:G>T	p.P220T	Benign	0			Missense variant	Unknown	Benign	Benign		47.176		0	Deleterious	0.904	Possibly damaging	5.69e-05	0.00091659	0	0	0	0	0	0	0	0.0004	14	6e-05	245896	14	0	0	0	0	0	0	0	4	10	15274	33576	9830	17246	22274	111434	5480	30782
p.R219H	c.656G>A	chr22:51065290:C>T	p.R219H	Benign	1	Grossi 2008	Uncertain significance	Missense variant	Unknown	Benign	Benign		17.1849		0.07	Tolerated	0.015	Benign	4.88e-05	0.000523697	0	2.9788e-05	0	0	1.7952e-05	3.2488e-05	0	0.0004	12	5e-05	245858	8	1	0	0	0	2	0	1	7	5	15276	33570	9830	17246	22274	111404	5478	30780
p.R219C	c.655C>T	chr22:51065291:G>A	p.R219C	Benign	0			Missense variant	Unknown	Benign	Benign		56.8837		0.03	Deleterious	0.699	Possibly damaging	4.07e-06	0	0	0	0	0	8.974e-06	0	0	-0.0001	1	0	245902	0	0	0	0	0	1	0	0	1	0	15278	33576	9832	17244	22280	111428	5482	30782
p.R216H	c.647G>A	chr22:51065299:C>T	p.R216H	Benign	0			Missense variant	Unknown	Benign	Benign		31.8916		0.18	Tolerated	0.005	Benign	8.14e-06	0	0	0	0	0	8.978e-06	3.2488e-05	0	0.0004	2	1e-05	245828	0	0	0	0	0	1	0	1	1	1	15272	33574	9824	17240	22284	111374	5480	30780
p.R216C	c.646C>T	chr22:51065300:G>A	p.R216C	Benign	0			Missense variant	Unknown	Benign	Benign		20.4989		0.02	Deleterious	0.793	Possibly damaging	4.07e-06	0	0	0	0	0	8.977e-06	0	0	0	1	0	245854	0	0	0	0	0	1	0	0	1	0	15272	33576	9826	17238	22284	111394	5482	30782
p.Q215H	c.645G>C	chr22:51065301:C>G	p.Q215H	Benign	0			Missense variant	Unknown	Benign	Benign		46.8401		0.07	Tolerated	0.007	Benign	4.07e-06	0	0	0	0	0	8.975e-06	0	0	0.0005	1	0	245882	0	0	0	0	0	1	0	0	0	1	15272	33576	9828	17240	22286	111418	5480	30782
p.Q215X	c.643C>T	chr22:51065303:G>A	p.Q215X	Severe	1	Narayanan 2019		Stop-gained	Severe
p.A214V	c.641C>T	chr22:51065305:G>A	p.A214V	Severe	8	Cesani 2016; Draghia 1997; Eng 2003; Gort 1999; Luzi 2013; van Rappard 2016	Pathogenic	Missense variant	Severe	Severe	Severe		0.453382		0.19	Tolerated	0.489	Possibly damaging	2.03e-05	0	0	0	0	0	4.4879e-05	0	0	0.0004	5	2e-05	245880	0	0	0	0	0	5	0	0	3	2	15272	33576	9826	17240	22294	111410	5482	30780
p.A214D	c.641C>A	chr22:51065305:G>T	p.A214D	Severe	0			Missense variant	Unknown	Severe	Severe		0.156611		0.34	Tolerated	0.526	Possibly damaging	8.13e-06	0	0	0	0	0	0	6.4977e-05	0	0.0004	2	1e-05	245880	0	0	0	0	0	0	0	2	2	0	15272	33576	9826	17240	22294	111410	5482	30780
p.A214P	c.640G>C	chr22:51065306:C>G	p.A214P	Severe	7	Biffi 2008; Cesani 2016; Galla 2013; Grossi 2008; Luzi 2013; van Rappard 2016	Not provided	Missense variant	Severe	Severe	Severe		0.143608		0.18	Tolerated	0.927	Probably damaging
p.A214T	c.640G>A	chr22:51065306:C>T	p.A214T	Severe	1	Chen 2018	Uncertain significance	Missense variant	Unknown	Severe	Severe		1.24952		0.4	Tolerated	0.192	Benign	8.14e-06	0	0	0	0	0	8.978e-06	3.2488e-05	0	0.0005	2	1e-05	245838	0	0	0	0	0	1	0	1	2	0	15270	33576	9824	17236	22292	111378	5482	30780
p.D213N	c.637G>A	chr22:51065309:C>T	p.D213N	Benign	0			Missense variant	Unknown	Benign	Benign		57.2015		0.22	Tolerated	0.276	Benign	3.66e-05	6.5496e-05	0	2.9784e-05	5.8011e-05	0	5.3875e-05	0	0	-0.0002	9	4e-05	245832	1	1	0	1	0	6	0	0	3	6	15268	33574	9824	17238	22298	111368	5482	30780
p.M211I	c.633G>A	chr22:51065313:C>T	p.M211I	Benign	0			Missense variant	Unknown	Benign	Benign		83.4572		1	Tolerated	0.001	Benign	4.07e-06	0	0	0	0	0	8.977e-06	0	0	0.0001	1	0	245850	0	0	0	0	0	1	0	0	0	1	15264	33574	9828	17240	22296	111386	5482	30780
p.L210P	c.629T>C	chr22:51065317:A>G	p.L210P	Unknown	1	Chen 2018		Missense variant	Unknown
p.L210H	c.629T>A	chr22:51065317:A>T	p.L210H	Benign	0			Missense variant	Unknown	Benign	Benign		28.1799		0	Deleterious	0.888	Possibly damaging	1.63e-05	0	0	0	0	0	8.977e-06	9.7465e-05	0	0	4	2e-05	245850	0	0	0	0	0	1	0	3	3	1	15268	33572	9822	17236	22296	111392	5484	30780
c.622delC	c.622delC	chr22:51065324:G>-	p.H208MfsX46	Severe	2	Liaw 2015		Frameshift variant	Severe
p.H208Y	c.622C>T	chr22:51065324:G>A	p.H208Y	Benign	0			Missense variant	Unknown	Benign	Benign		106.14		0.55	Tolerated	0.023	Benign	4.07e-06	0	0	0	5.8018e-05	0	0	0	0	0	1	0	245772	0	0	0	1	0	0	0	0	1	0	15246	33576	9824	17236	22292	111340	5480	30778
p.A207D	c.620C>A	chr22:51065326:G>T	p.A207D	Severe	0			Missense variant	Unknown	Severe	Severe		1.20245		0	Deleterious	0.993	Probably damaging	4.07e-06	0	0	0	0	0	0	3.2488e-05	0	0.001	1	0	245742	0	0	0	0	0	0	0	1	1	0	15248	33576	9820	17238	22292	111306	5482	30780
p.A207T	c.619G>A	chr22:51065327:C>T	p.A207T	Benign	0			Missense variant	Unknown	Benign	Benign		85.4369		0.04	Deleterious	0.906	Possibly damaging	7.73e-05	0.000524865	0	0.000297849	0	0	8.987e-06	0	0	0.0005	19	8e-05	245684	8	10	0	0	0	1	0	0	7	12	15242	33574	9820	17236	22290	111260	5482	30780
p.F206V	c.616T>G	chr22:51065330:A>C	p.F206V	Benign	0			Missense variant	Unknown	Benign	Benign		25.3068		0.29	Tolerated	0.885	Possibly damaging	4.07e-06	0	0	2.9783e-05	0	0	0	0	0	0.0002	1	0	245728	0	1	0	0	0	0	0	0	1	0	15246	33576	9820	17236	22294	111298	5480	30778
p.Y203C	c.608A>G	chr22:51065338:T>C	p.Y203C	Moderate	9	Bertelli 2006; Biffi 2008; Cesani 2016; Grossi 2008	Likely pathogenic	Missense variant	Severe	Moderate	Moderate		3.55571		0	Deleterious	0.999	Probably damaging
p.Y203H	c.607T>C	chr22:51065339:A>G	p.Y203H	Moderate	3	Galla 2013; Hettiarachchi 2019	Pathogenic	Missense variant	Unknown	Moderate	Moderate		2.67188		0	Deleterious	0.999	Probably damaging
p.R202H	c.605G>A	chr22:51065341:C>T	p.R202H	Benign	0			Missense variant	Unknown	Benign	Benign		72.6357		0.13	Tolerated	0.079	Benign	0.000122	6.5737e-05	0	0.000476559	0	0	5.3995e-05	3.249e-05	0.00109489	0	30	0.00012	245498	1	16	0	0	0	6	6	1	17	13	15212	33574	9818	17222	22294	111120	5480	30778
p.R202C	c.604C>T	chr22:51065342:G>A	p.R202C	Benign	1	Cesani 2016	Uncertain significance	Missense variant	Unknown	Benign	Benign		22.1395		0.02	Deleterious	0.901	Possibly damaging	1.63e-05	0	0	2.9784e-05	0	4.4863e-05	8.998e-06	3.249e-05	0	0.0034	4	2e-05	245512	0	1	0	0	1	1	0	1	1	3	15216	33574	9816	17224	22290	111134	5480	30778
p.A201V	c.602C>T	chr22:51065344:G>A	p.A201V	Benign	0			Missense variant	Unknown	Benign	Benign		80.1432		0.28	Tolerated	0.09	Benign	4.07e-06	0	0	0	0	0	9.002e-06	0	0	0	1	0	245454	0	0	0	0	0	1	0	0	1	0	15212	33574	9818	17218	22292	111082	5480	30778
p.A201S	c.601G>T	chr22:51065345:C>A	p.A201S	Benign	0			Missense variant	Unknown	Benign	Benign		101.732		0.71	Tolerated	0.078	Benign	0.000236	0	0	0	0	0.000313929	0.000432307	0	0.000547645	-0.0002	58	0.00024	245380	0	0	0	0	7	48	3	0	29	29	15188	33572	9814	17220	22298	111032	5478	30778
c.594_600del	c.594_600del	chr22:51065346:CTCTAGT>-	p.L199PfsX53	Severe	1	Hong 2020		Frameshift variant	Severe
p.G198R	c.592G>A	chr22:51065354:C>T	p.G198R	Benign	0		Uncertain significance	Missense variant	Unknown	Benign	Benign		46.4658		0.53	Tolerated	0.682	Possibly damaging	3.67e-05	6.6181e-05	0	0	5.8112e-05	0	3.6097e-05	9.7484e-05	0	0.001	9	4e-05	245018	1	0	0	1	0	4	0	3	6	3	15110	33560	9804	17208	22280	110812	5470	30774
c.588dup	c.588dup	chr22:51065358:->C	p.P197AfsX13	Severe	1	van Rappard 2016		Frameshift variant	Severe
p.W195C	c.585G>T	chr22:51065361:C>A	p.W195C	Benign	2	Dehghan 2017	Benign	Missense variant	Benign	Benign	Benign		22.8612		0.05	Deleterious	0.903	Possibly damaging	0.053275	0.0126691	0.0747091	0.0272944	0.000174337	0.0753591	0.0767778	0.0221926	0.0627745	0.0198	13042	0.05327	244806	191	916	732	3	1679	8495	343	683	7229	5813	15076	33560	9798	17208	22280	110644	5464	30776
p.W195X	c.584G>A	chr22:51065362:C>T	p.W195X	Severe	1	Gort 1999		Stop-gained	Severe
c.583delT	c.583delT	chr22:51065363:A>-	p.W195GfsX5	Severe	1	Cesani 2016		Frameshift variant	Severe
c.582delC	c.582delC	chr22:51065364:G>-	p.W195GfsX5	Severe	2	Narayanan 2019		Frameshift variant	Severe
p.P194L	c.581C>T	chr22:51065365:G>A	p.P194L	Severe	0			Missense variant	Unknown	Severe	Severe		0.92652		0.22	Tolerated	0.058	Benign	4.09e-06	0	0	0	0	0	9.046e-06	0	0	0.0006	1	0	244644	0	0	0	0	0	1	0	0	0	1	15044	33560	9794	17210	22266	110540	5456	30774
p.P194R	c.581C>G	chr22:51065365:G>C	p.P194R	Unknown	3	Elgün 2019; wu 2021		Missense variant	Unknown
p.P194A	c.580C>G	chr22:51065366:G>C	p.P194A	Benign	0			Missense variant	Unknown	Benign	Benign		93.8596		0.53	Tolerated	0	Benign	4.09e-06	0	0	0	0	0	9.041e-06	0	0	0.0018	1	0	244726	0	0	0	0	0	1	0	0	0	1	15048	33556	9794	17214	22284	110598	5458	30774
p.P193T	c.577C>A	chr22:51065369:G>T	p.P193T	Severe	0		Not provided	Missense variant	Unknown	Severe	Severe		0.635351		0	Deleterious	0.999	Probably damaging	8.18e-06	0	0	0	0	0	1.8098e-05	0	0	0.0003	2	1e-05	244608	0	0	0	0	0	2	0	0	0	2	15054	33554	9790	17204	22272	110504	5458	30772
p.A191V	c.572C>T	chr22:51065374:G>A	p.A191V	Benign	0			Missense variant	Unknown	Benign	Benign		77.114		0.09	Tolerated	0.001	Benign	1.64e-05	0	0	0	0	0	0	0.000129996	0	0.0008	4	2e-05	244348	0	0	0	0	0	0	0	4	2	2	14996	33550	9780	17202	22266	110324	5460	30770
p.V189M	c.565G>A	chr22:51065381:C>T	p.V189M	Benign	0			Missense variant	Unknown	Benign	Benign		78.8215		0	Deleterious	0.603	Possibly damaging	3.69e-05	0	0	5.9616e-05	0.000290832	0	1.8155e-05	0	0	-0.0002	9	4e-05	244152	0	2	0	5	0	2	0	0	4	5	14986	33548	9788	17192	22256	110158	5454	30770
p.S188A	c.562T>G	chr22:51065384:A>C	p.S188A	Benign	0			Missense variant	Unknown	Benign	Benign		47.7335		0.43	Tolerated	0.054	Benign	4.09e-06	0	0	2.9811e-05	0	0	0	0	0	0	1	0	244232	0	1	0	0	0	0	0	0	1	0	15028	33544	9792	17192	22264	110188	5454	30770
p.A185S	c.553G>T	chr22:51065393:C>A	p.A185S	Benign	0			Missense variant	Unknown	Benign	Benign		146.792		0.46	Tolerated	0.316	Benign	4.1e-06	0	0	0	0	0	0	3.2501e-05	0	0.0011	1	0	243742	0	0	0	0	0	0	0	1	1	0	14978	33540	9772	17178	22224	109834	5448	30768
p.L184X	c.551T>A	chr22:51065395:A>T	p.L184X	Unknown	0			Stop-gained	Unknown										4.102e-06	0	0	0	0	0	0	3.2503e-05	0	0.0004	1	0	243772	0	0	0	0	0	0	0	1	1	0	14978	33538	9776	17178	22242	109846	5448	30766
p.L183Q	c.548T>A	chr22:51065398:A>T	p.L183Q	Unknown	1	Eng 2003	Not provided	Missense variant	Unknown
p.P182R	c.545C>G	chr22:51065401:G>C	p.P182R	Unknown	1	Böhringer 2017	Pathogenic	Missense variant	Unknown
c.542dupT	c.542dupT	chr22:51065404:->A	p.L183TfsX27	Unknown	0			Frameshift variant	Unknown										4.108e-06	6.69e-05	0	0	0	0	0	0	0	0.0001	1	0	243394	1	0	0	0	0	0	0	0	0	1	14944	33534	9772	17168	22200	109568	5448	30760
p.I181S	c.542T>G	chr22:51065404:A>C	p.I181S	Mild	25	Berná 2004; Böhringer 2017; Cesani 2016; Elgün 2019; Fluharty 1991; Grossi 2008; Ługowska 2009; Luzi 2013; Rafi 2003; Stoeck 2016; van Rappard 2016	Pathogenic	Missense variant	Mild	Mild	Mild		4.32129		0.06	Tolerated	0.92	Probably damaging	0.000226	0	0.00020475	5.9648e-05	0	0.000405624	0.000365096	0	0.000367376	0	55	0.00023	243358	0	2	2	0	9	40	2	0	25	30	14940	33530	9768	17170	22188	109560	5444	30758
p.P180H	c.539C>A	chr22:51065407:G>T	p.P180H	Unknown	2	Narayanan 2019		Missense variant	Unknown
p.V179G	c.536T>G	chr22:51065410:A>C	p.V179G	Mild	0			Missense variant	Unknown	Mild	Mild		10.7974		0.02	Deleterious	0.932	Probably damaging
p.V179D	c.536T>A	chr22:51065410:A>T	p.V179D	Unknown	1	Luzi 2013		Missense variant	Unknown
p.G177D	c.530G>A	chr22:51065416:C>T	p.G177D	Benign	0		Likely benign	Missense variant	Unknown	Benign	Benign		52.1989		0.22	Tolerated	0.015	Benign
p.Q176X	c.526C>T	chr22:51065420:G>A	p.Q176X	Severe	1	Liaw 2015	Pathogenic / likely pathogenic	Stop-gained	Severe										8.263e-06	0	0	0	0.000116686	0	0	0	0	0.0005	2	1e-05	242026	0	0	0	2	0	0	0	0	0	2	14792	33508	9730	17140	22076	108628	5404	30748
p.C174R	c.520T>C	chr22:51065426:A>G	p.C174R	Benign	0			Missense variant	Unknown	Benign	Benign		45.1177		0	Deleterious	1	Probably damaging	8.29e-06	0	0	0	0	0	1.8486e-05	0	0	-0.0002	2	1e-05	241328	0	0	0	0	0	2	0	0	0	2	14690	33496	9694	17118	22036	108186	5386	30722
p.G172C	c.514G>T	chr22:51065432:C>A	p.G172C	Benign	0			Missense variant	Unknown	Benign	Benign		17.6962		0.06	Tolerated	0.988	Probably damaging	1.66e-05	0	0	0	0.000233808	0	0	0	0	0.0025	4	2e-05	240682	0	0	0	4	0	0	0	0	1	3	14632	33480	9682	17108	21928	107756	5384	30712
p.G172S	c.514G>A	chr22:51065432:C>T	p.G172S	Benign	1	Shukla 2011	Uncertain significance	Missense variant	Unknown	Benign	Benign		78.9781		0.18	Tolerated	0.196	Benign	8.31e-06	0	0	0	0	0	0	3.256e-05	0.000185735	0.0025	2	1e-05	240682	0	0	0	0	0	0	1	1	2	0	14632	33480	9682	17108	21928	107756	5384	30712
p.D171N	c.511G>A	chr22:51065435:C>T	p.D171N	Benign	0		Conflicting interpretations of pathogenicity	Missense variant	Unknown	Benign	Benign		42.429		0.32	Tolerated	0.009	Benign	0.000208	0.000136836	0	8.9637e-05	0.00228043	0	0	9.7675e-05	0.00055762	0.002	50	0.00021	240470	2	3	0	39	0	0	3	3	18	32	14616	33468	9668	17102	21896	107626	5380	30714
p.C170X	c.510C>A	chr22:51065436:G>T	p.C170X	Severe	1	Biffi 2008		Stop-gained	Severe
c.495_501delGCCGGCC	c.495_501delGCCGGCC	chr22:51065445:GGCCGGC>-	p.P166LfsX32	Severe	0			Frameshift variant	Severe										1.253e-05	0	0	0	0	0	2.8044e-05	0	0	-0.0012	3	1e-05	239418	0	0	0	0	0	3	0	0	1	2	14514	33456	9636	17064	21722	106972	5358	30696
p.A167V	c.500C>T	chr22:51065446:G>A	p.A167V	Severe	0			Missense variant	Unknown	Severe	Severe		1.48091		0.31	Tolerated	0.029	Benign	4.18e-06	0	0	2.9897e-05	0	0	0	0	0	0.0029	1	0	239080	0	1	0	0	0	0	0	0	0	1	14482	33448	9640	17066	21614	106796	5350	30684
p.A167S	c.499G>T	chr22:51065447:C>A	p.A167S	Benign	0		Uncertain significance	Missense variant	Unknown	Benign	Benign		84.1543		0.54	Tolerated	0.003	Benign	8.37e-06	0.000138484	0	0	0	0	0	0	0	0.0027	2	1e-05	238876	2	0	0	0	0	0	0	0	0	2	14442	33440	9628	17062	21578	106710	5348	30668
p.P166L	c.497C>T	chr22:51065449:G>A	p.P166L	Benign	0			Missense variant	Unknown	Benign	Benign		89.2936		0	Deleterious	0.967	Probably damaging	4.19e-06	0	0	0	0	0	9.392e-06	0	0	0.0024	1	0	238526	0	0	0	0	0	1	0	0	1	0	14398	33436	9618	17058	21546	106466	5342	30662
c.489_495del	c.489_495del	chr22:51065451:CGGGAAG>-	p.F164RfsX34	Unknown	2	Eng 2003		Frameshift variant	Unknown
p.F164L	c.492C>G	chr22:51065454:G>C	p.F164L	Benign	0			Missense variant	Unknown	Benign	Benign		16.6954		0.03	Deleterious	0.989	Probably damaging	8.4e-06	0.000139295	0	0	0	0	0	0	0	-0.0004	2	1e-05	238038	2	0	0	0	0	0	0	0	1	1	14358	33420	9582	17056	21452	106170	5336	30664
p.T162S	c.485C>G	chr22:51065461:G>C	p.T162S	Benign	0			Missense variant	Unknown	Benign	Benign		58.0544		0.13	Tolerated	0.038	Benign	1.26e-05	0	0	8.9868e-05	0	0	0	0	0	-0.0008	3	1e-05	237238	0	3	0	0	0	0	0	0	1	2	14278	33382	9560	17044	21320	105698	5326	30630
p.L161P	c.482T>C	chr22:51065464:A>G	p.L161P	Unknown	1	Chen 2018		Missense variant	Unknown
p.Q159H	c.477G>C	chr22:51065469:C>G	p.Q159H	Benign	0			Missense variant	Unknown	Benign	Benign		89.9679		0.19	Tolerated	0.139	Benign	4.25e-06	0	0	0	0	0	9.552e-06	0	0	-0.0014	1	0	235552	0	0	0	0	0	1	0	0	0	1	14128	33314	9488	17016	21076	104684	5294	30552
p.Q159X	c.475C>T	chr22:51065471:G>A	p.Q159X	Severe	0			Stop-gained	Severe										4.244e-06	0	0	3.0001e-05	0	0	0	0	0	0.0071	1	0	235608	0	1	0	0	0	0	0	0	1	0	14148	33332	9492	17006	21116	104670	5284	30560
c.466_475delCGCCTCAGGGCCCCTGCC	c.466_475delCGCCTCAGGGCCCCTGCC	chr22:51065471:GGCAGGGGCC>-		Unknown	0			Frameshift variant	Unknown									Splice acceptor variant	0	0	0	0	4.7384e-05	0	0	0	0	1	0	235688	0	0	0	0	1	0	0	0	1	0	14128	33328	9510	17020	21104	104730	5290	30578	130356
p.C158X	c.474C>A	chr22:51065472:G>T	p.C158X	Severe	2	Hong 2020; Luzi 2013	Pathogenic	Stop-gained	Severe	Severe	Severe		0.342406						3.83e-05	0	0	0.000270075	0	0	0	0	0	0.004	9	4e-05	235118	0	9	0	0	0	0	0	0	2	7	14076	33324	9466	17004	21036	104398	5268	30546
p.C158F	c.473G>T	chr22:51065473:C>A	p.C158F	Severe	0			Missense variant	Unknown	Severe	Severe		1.33898		0	Deleterious	0.998	Probably damaging	4.26e-06	7.1255e-05	0	0	0	0	0	0	0	0.004	1	0	234716	1	0	0	0	0	0	0	0	1	0	14034	33310	9436	17008	20994	104150	5256	30528
p.C158R	c.472T>C	chr22:51065474:A>G	p.C158R	Unknown	3	Berná 2004; Narayanan 2019	Not provided	Missense variant	Unknown
p.P157L	c.470C>T	chr22:51065476:G>A	p.P157L	Unknown	1	Eng 2003	Uncertain significance	Missense variant	Unknown
p.G156D	c.467G>A	chr22:51065479:C>T	p.G156D	Severe	2	Grossi 2008; Kappler 1994	Pathogenic	Missense variant	Unknown	Severe	Severe		0.0179783		0.57	Tolerated	1	Probably damaging
p.G156R	c.466G>C	chr22:51065480:C>G	p.G156R	Unknown	1	Chen 2018		Missense variant	Unknown
c.466-7G>C	c.466-7G>C	chr22:51065487:C>G		Benign	0		Conflicting interpretations of pathogenicity	Splice region variant	Benign	Benign		Benign		208.709					0.002389	0.000448	0.00011	0.000937	0	0.000652	0.004073	0.002392	0.002572	0.0164	544	0.00239	227706	6	31	1	0	13	408	13	72	326	218	13396	33078	9052	16920	19930	100178	5054	30098
c.466-7G>A	c.466-7G>A	chr22:51065487:C>T		Unknown	0			Splice region variant	Unknown										8.783e-06	0	0	0	5.9101e-05	0	0	3.3224e-05	0	0.0164	2	1e-05	227706	0	0	0	1	0	0	0	1	1	1	13396	33078	9052	16920	19930	100178	5054	30098
c.466-8C>T	c.466-8C>T	chr22:51065488:G>A		Moderate	0			Splice region variant	Unknown	Moderate		Moderate		2.08508					8.72e-06	0	0	0	0	0	1.98e-05	0	0	0.012	2	1e-05	229334	0	0	0	0	0	2	0	0	1	1	13512	33116	9132	16950	20270	101032	5112	30210
c.466-8C>G	c.466-8C>G	chr22:51065488:G>C		Unknown	0			Splice region variant	Unknown										8.72e-06	0	0	0	0	0	1.9795e-05	0	0	0.012	2	1e-05	229334	0	0	0	0	0	2	0	0	1	1	13512	33116	9132	16950	20270	101032	5112	30210
c.466-11G>C	c.466-11G>C	chr22:51065491:C>G		Benign	0			Intron variant	Unknown	Benign		Benign		168.493					8.78e-06	0	0	6.05e-05	0	0	0	0	0	-0.0027	2	1e-05	227822	0	2	0	0	0	0	0	0	1	1	13478	33062	9006	16950	19924	100350	5066	29986
c.466-18G>C	c.466-18G>C	chr22:51065498:C>G		Severe	0			Intron variant	Unknown	Severe		Severe		-4.32006					8.68e-06	0	0	0	0	0	0	6.71e-05	0	0.0052	2	1e-05	230344	0	0	0	0	0	0	0	2	1	1	13966	33086	8974	17018	20534	101772	5176	29818
c.466-44G>T	c.466-44G>T	chr22:51065524:C>A		Benign	0			Intron variant	Benign										0.0131528	0.003658	0.00714286	0.00381889	0.00723104	0.024958	0.0176091	0.0096517	0.014393	0.0143	2979	0.01315	226492	52	125	60	123	505	1765	73	276	1670	1309	14216	32732	8400	17010	20234	100232	5072	28596
c.465+44G>A	c.465+44G>A	chr22:51065550:C>T		Benign	0			Intron variant	Unknown	Benign		Benign		89.548					8.71e-06	0	0	0	0.000117	0	0	0	0	-0.0026	2	1e-05	229566	0	0	0	2	0	0	0	0	2	0	14696	32766	8526	17082	20908	101576	5114	28898
c.465+42A>C	c.465+42A>C	chr22:51065552:T>G		Benign	0			Intron variant	Unknown	Benign		Benign		158.12					4.34e-06	0	0	0	0	0	9.82e-06	0	0	-0.0025	1	0	230280	0	0	0	0	0	1	0	0	1	0	14704	32818	8602	17106	21020	101856	5134	29040
c.465+6A>G	c.465+6A>G	chr22:51065588:T>C		Benign	0			Splice region variant	Unknown	Benign		Benign		82.8081					4.22e-06	0	0	0	0	0	0	3.28e-05	0	-0.0041	1	0	236994	0	0	0	0	0	0	0	1	0	1	14924	33354	9414	17156	21624	104706	5300	30516
c.465+1G>A	c.465+1G>A	chr22:51065593:C>T		Severe	186	Berná 2004; Bertelli 2006; Biffi 2008; Böhringer 2017; Cesani 2016; Chen 2018; Coulter-Mackie 1998; Draghia 1997; Elgün 2019; Eng 2003; Fluharty 1991; Galla 2013; Gort 1999; Grossi 2008; Hong 2020; Kappler 1994; Liaw 2015; Luzi 2013; Narayanan 2019; Polten 1991; Rafi 2003; Sessa 2016; Shukla 2011; Sonowal 2019; van Rappard 2016	Pathogenic	Splice donor variant	Severe										0.000636148	0.000335	0	0.000119853	0	0.000322788	0.00120985	6.5569e-05	0.001131	-0.0033	151	0.00064	237366	5	4	0	0	7	127	6	2	84	67	14930	33374	9448	17150	21686	104972	5304	30502
p.Q155H	c.465G>T	chr22:51065594:C>A	p.Q155H	Severe	1	Liaw 2015	Not provided	Missense variant	Unknown	Severe	Severe		0.273294		0.03	Deleterious	0.607	Possibly damaging	4.21e-06	0	0	0	0	0	9.521e-06	0	0	-0.0021	1	0	237504	0	0	0	0	0	1	0	0	1	0	14926	33370	9474	17152	21692	105028	5304	30558
p.D154H	c.460G>C	chr22:51065599:C>G	p.D154H	Severe	0			Missense variant	Unknown	Severe	Severe		0.0594887		0	Deleterious	0.999	Probably damaging
p.D154N	c.460G>A	chr22:51065599:C>T	p.D154N	Moderate	0			Missense variant	Unknown	Moderate	Moderate		2.25481		0.01	Deleterious	0.992	Probably damaging	8.42e-06	0	0	0	0	9.2472e-05	0	0	0	-0.0017	2	1e-05	237492	0	0	0	0	2	0	0	0	2	0	14900	33398	9494	17160	21628	105034	5304	30574
p.S152T	c.454T>A	chr22:51065605:A>T	p.S152T	Benign	0			Missense variant	Unknown	Benign	Benign		25.7261		0.08	Tolerated	0.306	Benign	4.2e-06	0	0	0	0	0	9.477e-06	0	0	-0.0013	1	0	238260	0	0	0	0	0	1	0	0	1	0	14896	33454	9594	17164	21690	105512	5326	30624
c.449delC	c.449delC	chr22:51065610:G>-	p.P150RfsX12	Severe	1	Kreysing 1993		Frameshift variant	Unknown
p.P150L	c.449C>T	chr22:51065610:G>A	p.P150L	Severe	6	Bertelli 2006; Biffi 2008; Böhringer 2017; Elgün 2019; Hong 2020	Pathogenic / likely pathogenic	Missense variant	Severe	Severe	Severe		0.0845373		0	Deleterious	1	Probably damaging	4.2e-06	0	0	2.9907e-05	0	0	0	0	0	0.0046	1	0	238354	0	1	0	0	0	0	0	0	1	0	14886	33436	9612	17168	21662	105602	5320	30668
p.P150R	c.449C>G	chr22:51065610:G>C	p.P150R	Severe	6	Cesani 2016; Doherty 2019; Sessa 2016	Likely pathogenic	Missense variant	Severe	Severe	Severe		-0.00012185		0.03	Deleterious	1	Probably damaging
p.I149T	c.446T>C	chr22:51065613:A>G	p.I149T	Benign	0			Missense variant	Unknown	Benign	Benign		60.9695		0.08	Tolerated	0.896	Possibly damaging	4.19e-06	0	0	2.9886e-05	0	0	0	0	0	-0.0022	1	0	238558	0	1	0	0	0	0	0	0	1	0	14882	33460	9612	17170	21666	105764	5334	30670
c.445_446insT	c.445_446insT	chr22:51065614:->A	p.Y151VfsX25	Severe	2	Narayanan 2019		Frameshift variant	Severe
p.G148R	c.442G>C	chr22:51065617:C>G	p.G148R	Severe	0			Missense variant	Unknown	Severe	Severe		0.043051		0	Deleterious	0.997	Probably damaging	4.19e-06	0	0	0	5.8281e-05	0	0	0	0	-0.0018	1	0	238630	0	0	0	1	0	0	0	0	1	0	14864	33430	9616	17158	21644	105916	5334	30668
p.G148S	c.442G>A	chr22:51065617:C>T	p.G148S	Severe	1	Hong 2020	Likely pathogenic	Missense variant	Unknown	Severe	Severe		0.156334		0	Deleterious	0.906	Possibly damaging
p.F146L	c.436T>C	chr22:51065623:A>G	p.F146L	Mild	0			Missense variant	Unknown	Mild	Mild		5.95788		0.02	Deleterious	0.72	Possibly damaging	4.19e-06	0	0.000103842	0	0	0	0	0	0	-0.0033	1	0	238570	0	0	1	0	0	0	0	0	0	1	14836	33438	9630	17148	21588	105928	5330	30672
p.R145Q	c.434G>A	chr22:51065625:C>T	p.R145Q	Benign	0		Uncertain significance	Missense variant	Unknown	Benign	Benign		95.0734		0.52	Tolerated	0.029	Benign	3.78e-05	0.000405405	0	5.9865e-05	0	0	0	0	0.000188253	0.0029	9	4e-05	238046	6	2	0	0	0	0	1	0	8	1	14800	33408	9618	17134	21522	105614	5312	30638
p.F143L	c.427T>C	chr22:51065632:A>G	p.F143L	Unknown	1	Chen 2018		Missense variant	Unknown
p.Q141X	c.421C>T	chr22:51065638:G>A	p.Q141X	Severe	2	Cesani 2016	Likely pathogenic	Stop-gained	Severe
p.Q141K	c.421C>A	chr22:51065638:G>T	p.Q141K	Unknown	1	Narayanan 2019		Missense variant	Unknown
c.418dupC	c.418dupC	chr22:51065641:->G	p.H140PfsX36	Severe	1	Eng 2003		Frameshift variant	Unknown
p.H140Y	c.418C>T	chr22:51065641:G>A	p.H140Y	Benign	0			Missense variant	Unknown	Benign	Benign		71.5323		0.07	Tolerated	0.006	Benign	8.46e-06	0	0	0	0	0	9.531e-06	3.2827e-05	0	0.0326	2	1e-05	236344	0	0	0	0	0	1	0	1	2	0	14552	33240	9578	17054	21250	104910	5298	30462
p.H140D	c.418C>G	chr22:51065641:G>C	p.H140D	Benign	1	Biffi 2008	Conflicting interpretations of pathogenicity	Missense variant	Unknown	Benign	Benign		39.0722		0.02	Deleterious	0.159	Benign	1.27e-05	0	0	3.0084e-05	0	0	9.531e-06	3.2827e-05	0	0.0326	3	1e-05	236344	0	1	0	0	0	1	0	1	0	3	14552	33240	9578	17054	21250	104910	5298	30462
c.415_417delCCC	c.415_417delCCC	chr22:51065642:GGG>-	p.P139delP	Unknown	1	Grossi 2008		In-frame deletion	Unknown
p.P139L	c.416C>T	chr22:51065643:G>A	p.P139L	Benign	0			Missense variant	Unknown	Benign	Benign		97.7319		0.37	Tolerated	0.439	Benign	4.22e-06	0	0	0	0	0	0	3.2743e-05	0	0.0069	1	0	237178	0	0	0	0	0	0	0	1	1	0	14632	33308	9612	17102	21326	105372	5286	30540
p.P139T	c.415C>A	chr22:51065644:G>T	p.P139T	Unknown	1	Narayanan 2019		Missense variant	Unknown
p.P138L	c.413C>T	chr22:51065646:G>A	p.P138L	Mild	0		Uncertain significance	Missense variant	Unknown	Mild	Mild		6.62291		0	Deleterious	0.994	Probably damaging	4.24e-06	0	0	0	5.8775e-05	0	0	0	0	-0.0093	1	0	235908	0	0	0	1	0	0	0	0	0	1	14508	33208	9588	17014	21164	104694	5258	30474
p.P138S	c.412C>T	chr22:51065647:G>A	p.P138S	Mild	2	Gort 1999; Olkhovich 2003	Not provided	Missense variant	Unknown	Mild	Mild		5.58017		0.01	Deleterious	0.786	Possibly damaging	8.49e-06	0	0	0	0	0	1.9121e-05	0	0	0.0074	2	1e-05	235704	0	0	0	0	0	2	0	0	1	1	14494	33192	9586	17010	21134	104594	5254	30440
p.P138T	c.412C>A	chr22:51065647:G>T	p.P138T	Severe	2	Liaw 2015		Missense variant	Unknown	Severe	Severe		1.12072		0	Deleterious	0.97	Probably damaging	4.24e-06	0	0	0	0	0	9.56e-06	0	0	0.0074	1	0	235704	0	0	0	0	0	1	0	0	1	0	14494	33192	9586	17010	21134	104594	5254	30440
p.A135D	c.404C>A	chr22:51065655:G>T	p.A135D	Benign	0			Missense variant	Unknown	Benign	Benign		44.193		0.1	Tolerated	0.02	Benign	4.36e-06	0	0	0	6.0197e-05	0	0	0	0	0.0089	1	0	229140	0	0	0	1	0	0	0	0	1	0	13776	32464	9444	16612	20540	101106	5130	30068
p.E133K	c.397G>A	chr22:51065662:C>T	p.E133K	Benign	0			Missense variant	Unknown	Benign	Benign		84.8213		0.07	Tolerated	0.005	Benign	4.39e-06	0	0	0	6.0834e-05	0	0	0	0	0.0089	1	0	228004	0	0	0	1	0	0	0	0	1	0	13668	32244	9426	16438	20418	100732	5080	29998
p.G129R	c.385G>A	chr22:51065674:C>T	p.G129R	Severe	2	Narayanan 2019		Missense variant	Unknown	Severe	Severe		0.0422803		0	Deleterious	1	Probably damaging	1.35e-05	0	0	0	0	0	1.0182e-05	6.7563e-05	0	-0.0026	3	1e-05	222706	0	0	0	0	0	1	0	2	3	0	13196	31546	9312	15942	19908	98206	4994	29602
p.L128R	c.383T>G	chr22:51065676:A>C	p.L128R	Unknown	2	Cesani 2016; Sessa 2016		Missense variant	Unknown
p.L128P	c.383T>C	chr22:51065676:A>G	p.L128P	Unknown	1	Chen 2018		Missense variant	Unknown
p.W126X	c.377G>A	chr22:51065682:C>T	p.W126X	Severe	1	Grossi 2008		Stop-gained	Severe
p.G124C	c.370G>T	chr22:51065689:C>A	p.G124C	Severe	2	Ługowska 2009		Missense variant	Unknown	Severe	Severe		-0.0156578		0	Deleterious	1	Probably damaging
p.G124S	c.370G>A	chr22:51065689:C>T	p.G124S	Severe	0		Conflicting interpretations of pathogenicity	Missense variant	Unknown	Severe	Severe		0.155252		0.01	Deleterious	1	Probably damaging	1.41e-05	0	0	0	6.5694e-05	0	1.0679e-05	3.463e-05	0	-0.0033	3	1e-05	213482	0	0	0	1	0	1	0	1	1	2	12342	30302	9140	15222	19128	93638	4834	28876
p.G121G	c.363A>T	chr22:51065696:T>A	p.G121G	Unknown	0			Synonymous variant	Unknown										4.746e-06	0	0	0	0	5.291e-05	0	0	0	0.0049	1	0	210682	0	0	0	0	1	0	0	0	0	1	12154	29866	9094	15040	18900	92254	4770	28604
p.G121R	c.361G>A	chr22:51065698:C>T	p.G121R	Unknown	1	Draghia 1997	Not provided	Missense variant	Unknown
p.G117V	c.350G>T	chr22:51065709:C>A	p.G117V	Severe	2	Cesani 2016		Missense variant	Unknown	Severe	Severe		0.864893		0	Deleterious	0.95	Probably damaging
p.G117D	c.350G>A	chr22:51065709:C>T	p.G117D	Benign	0			Missense variant	Unknown	Benign	Benign		80.0426		0	Deleterious	0.861	Possibly damaging	1e-05	0	0	0	0	0	0	7.2254e-05	0	-0.006	2	1e-05	199408	0	0	0	0	0	0	0	2	2	0	11202	28468	8908	14102	17954	86494	4600	27680
p.R116X	c.346C>T	chr22:51065713:G>A	p.R116X	Severe	8	Hettiarachchi 2019; Ługowska 2009; Narayanan 2019	Pathogenic	Stop-gained	Severe
p.R116G	c.346C>G	chr22:51065713:G>C	p.R116G	Benign	0			Missense variant	Unknown	Benign	Benign		59.2471		0.37	Tolerated	0.251	Benign	5.07e-06	0	0	0	0	0	0	3.6387e-05	0	0.0067	1	1e-05	197372	0	0	0	0	0	0	0	1	0	1	11098	28266	8890	13954	17808	85318	4556	27482
p.L113P	c.338T>C	chr22:51065721:A>G	p.L113P	Severe	2	Shahzad 2017		Missense variant	Unknown	Severe	Severe		0.129233		0	Deleterious	0.999	Probably damaging	5.1e-06	0	0	0	0	0	0	3.6568e-05	0	-0.0061	1	1e-05	196066	0	0	0	0	0	0	0	1	1	0	10992	28102	8876	13880	17668	84668	4534	27346
p.A110T	c.328G>A	chr22:51065731:C>T	p.A110T	Benign	0			Missense variant	Unknown	Benign	Benign		37.4402		0	Deleterious	0.866	Possibly damaging	2.09e-05	0	0	0	0.000292226	0	0	0	0	-0.0062	4	2e-05	191560	0	0	0	4	0	0	0	0	1	3	10594	27812	8772	13688	17112	82108	4478	26996
p.V109M	c.325G>A	chr22:51065734:C>T	p.V109M	Benign	0		Uncertain significance	Missense variant	Unknown	Benign	Benign		43.8465		0.05	Tolerated	0.012	Benign	3.13e-05	9.484e-05	0	3.5893e-05	0	0	1.2177e-05	0.000111144	0	-0.006	6	3e-05	191548	1	1	0	0	0	1	0	3	3	3	10544	27860	8766	13756	17028	82118	4484	26992
c.302_303insG	c.302_303insG	chr22:51065757:->C	p.L102PfsX32	Severe	1	Chen 2018		Frameshift variant	Severe
c.302dupG	c.302dupG	chr22:51065757:->C	p.L102PfsX32	Severe	1	Ługowska 2009		Frameshift variant	Severe
p.G101V	c.302G>T	chr22:51065757:C>A	p.G101V	Severe	13	Bertelli 2006; Chen 2018; Gort 1999; Liaw 2015; Wang 2007; Wang 2016; wu 2021	Pathogenic	Missense variant	Severe	Severe	Severe		0.069499		0	Deleterious	1	Probably damaging
p.R99P	c.296G>C	chr22:51065763:C>G	p.R99P	Benign	0		Uncertain significance	Missense variant	Unknown	Benign	Benign		86.2114		0.24	Tolerated	0.575	Possibly damaging	4.97e-05	9.0057e-05	0	0.000202265	0	0	3.441e-05	0	0	0.0155	10	5e-05	201048	1	6	0	0	0	3	0	0	2	8	11104	29664	8924	14770	16976	87182	4658	27770
p.R99Q	c.296G>A	chr22:51065763:C>T	p.R99Q	Benign	0		Uncertain significance	Missense variant	Unknown	Benign	Benign		108.964		0.57	Tolerated	0.007	Benign	4.97e-05	0	0.00112057	0	0	0	0	0	0	0.0155	10	5e-05	201048	0	0	10	0	0	0	0	0	6	4	11104	29664	8924	14770	16976	87182	4658	27770
p.S98F	c.293C>T	chr22:51065766:G>A	p.S98F	Severe	9	Cesani 2016; Rafi 2003; van Rappard 2016		Missense variant	Severe	Severe	Severe		0.061126		0	Deleterious	0.999	Probably damaging	2.93e-05	0	0	0	0	0	6.7346e-05	0	0	-0.0023	6	3e-05	204684	0	0	0	0	0	6	0	0	3	3	11342	30134	8980	15110	17236	89092	4732	28058
p.S98L	c.292_293delTCinsCT	chr22:51065766:GA>AG	p.S98L	Unknown	2	Böhringer 2017		Missense variant	Unknown
c.292delTinsCC	c.292delTinsCC	chr22:51065767:A>GG	p.S98PfsX36	Severe	1	Cesani 2016		Frameshift variant	Severe
p.S97N	c.290G>A	chr22:51065769:C>T	p.S97N	Unknown	1	Draghia 1997	Not provided	Missense variant	Unknown
p.P96A	c.286C>G	chr22:51065773:G>C	p.P96A	Unknown	1	Gort 1999	Not provided	Missense variant	Unknown
p.V95M	c.283G>A	chr22:51065776:C>T	p.V95M	Benign	0			Missense variant	Unknown	Benign	Benign		13.8326		0.24	Tolerated	0.325	Benign	9.53e-06	0	0	0	0	0	2.1693e-05	0	0	-0.0038	2	1e-05	209934	0	0	0	0	0	2	0	0	1	1	11748	30840	9070	15550	17340	92192	4822	28372
p.L94V	c.280C>G	chr22:51065779:G>C	p.L94V	Benign	0			Missense variant	Unknown	Benign	Benign		35.2449		0.08	Tolerated	0.422	Benign	1.42e-05	0	0	0	0	0	3.2177e-05	0	0	0.0055	3	1e-05	211866	0	0	0	0	0	3	0	0	2	1	11864	31036	9108	15696	17520	93232	4880	28530
p.G92D	c.275G>A	chr22:51065784:C>T	p.G92D	Benign	0			Missense variant	Unknown	Benign	Benign		14.8316		0.11	Tolerated	0.954	Probably damaging	1.4e-05	8.2372e-05	0	0	0	0	1.0534e-05	0	0.000203915	-0.0026	3	1e-05	214888	1	0	0	0	0	1	1	0	1	2	12140	31432	9148	15928	17656	94926	4904	28754
p.Y90C	c.269A>G	chr22:51065790:T>C	p.Y90C	Benign	0			Missense variant	Unknown	Benign	Benign		18.6673		0.01	Deleterious	0.999	Probably damaging
p.R86L	c.257G>T	chr22:51065802:C>A	p.R86L	Unknown	1	Luzi 2013	Uncertain significance	Missense variant	Unknown
p.R86Q	c.257G>A	chr22:51065802:C>T	p.R86Q	Moderate	15	Bertelli 2006; Cesani 2016; Chen 2018; Grossi 2008; Kappler 1992; Rafi 2003; Wang 2007; van Rappard 2016	Pathogenic	Missense variant	Moderate	Moderate	Moderate		2.13032		0	Deleterious	1	Probably damaging	8.09e-05	0	0	0	0.000121418	0.000273942	9.091e-05	6.8138e-05	0	-0.0025	18	8e-05	222552	0	0	0	2	5	9	0	2	11	7	12746	32360	9332	16472	18252	98998	5040	29352
p.R86W	c.256C>T	chr22:51065803:G>A	p.R86W	Mild	14	Bertelli 2006; Biffi 2008; Cesani 2016; Galla 2013; Gort 1999; Hettiarachchi 2019	Conflicting interpretations of pathogenicity	Missense variant	Moderate	Mild	Mild		7.85635		0	Deleterious	1	Probably damaging
p.P84L	c.251C>T	chr22:51065808:G>A	p.P84L	Severe	5	Biffi 2008; Böhringer 2017; Hettiarachchi 2019; van Rappard 2016	Uncertain significance	Missense variant	Severe	Severe	Severe		1.14377		0.03	Deleterious	0.994	Probably damaging	1.77e-05	0	0	0	0	0	3.9556e-05	0	0	-0.0027	4	2e-05	226452	0	0	0	0	0	4	0	0	3	1	13102	32804	9388	16674	18598	101122	5084	29680
p.P84Q	c.251C>A	chr22:51065808:G>T	p.P84Q	Unknown	1	Chen 2018		Missense variant	Unknown
p.L83P	c.248T>C	chr22:51065811:A>G	p.L83P	Unknown	1	Luzi 2013		Missense variant	Unknown
p.R82P	c.245G>C	chr22:51065814:C>G	p.R82P	Severe	0			Missense variant	Unknown	Severe	Severe		0.0820707		0	Deleterious	1	Probably damaging	4.38e-06	0	0	0	0	0	9.806e-06	0	0	0.0054	1	0	228096	0	0	0	0	0	1	0	0	0	1	13254	32928	9448	16756	18726	101976	5126	29882
p.R82W	c.244C>T	chr22:51065815:G>A	p.R82W	Unknown	2	Chen 2018; Yang 2020		Missense variant	Unknown
p.G81R	c.241G>C	chr22:51065818:C>G	p.G81R	Severe	0			Missense variant	Unknown	Severe	Severe		0.171833		0	Deleterious	1	Probably damaging	4.35e-06	0	0	0	0	0	0	3.3295e-05	0	0.0081	1	0	229732	0	0	0	0	0	0	0	1	1	0	13444	33024	9492	16830	18884	102850	5174	30034
p.G81S	c.241G>A	chr22:51065818:C>T	p.G81S	Benign	0			Missense variant	Unknown	Benign	Benign		22.5494		0	Deleterious	1	Probably damaging	4.35e-06	0	0	0	0	0	9.722e-06	0	0	0.0081	1	0	229732	0	0	0	0	0	1	0	0	1	0	13444	33024	9492	16830	18884	102850	5174	30034
c.240dupC	c.240dupC	chr22:51065819:->G	p.G81RfsX53	Unknown	0			Frameshift variant	Unknown										4.352e-06	0	0	0	0	0	0	3.3295e-05	0	0.0081	1	0	229732	0	0	0	0	0	0	0	1	1	0	13444	33024	9492	16830	18884	102850	5174	30034
p.A77P	c.229G>C	chr22:51065830:C>G	p.A77P	Unknown	1	Böhringer 2017	Pathogenic	Missense variant	Unknown
c.225-3C>G	c.225-3C>G	chr22:51065837:G>C		Unknown	0			Splice region variant	Unknown										4.32e-06	0	0	0	5.9087e-05	0	0	0	0	0.0037	1	0	231452	0	0	0	1	0	0	0	0	0	1	13670	33164	9516	16924	18786	103952	5202	30238
c.224+8G>A	c.224+8G>A	chr22:51065976:C>T		Benign	0		Likely benign	Splice region variant	Unknown	Benign		Benign		82.8804					4.37e-05	0	0	0	0.000611	0	0	0	0	-0.0119	7	4e-05	160188	0	0	0	7	0	0	0	0	4	3	8652	24902	8364	11456	15728	63032	4022	24032
c.222T>C	c.222T>C	chr22:51065986:A>G	p.S74S	Severe	0		Likely benign	Splice region variant	Unknown	Severe		Severe		-0.895078					1.87e-05	0	0	0	0	0	4.73e-05	0	0	-0.0113	3	2e-05	160624	0	0	0	0	0	3	0	0	3	0	8680	24914	8370	11432	15710	63432	4032	24054
p.P73L	c.218C>T	chr22:51065990:G>A	p.P73L	Unknown	1	Chen 2018		Missense variant	Unknown
p.C71X	c.213C>A	chr22:51065995:G>T	p.C71X	Severe	0			Stop-gained	Unknown	Severe	Severe		0.5791
c.211del2	c.211del2	chr22:51065997:A>-	p.C71AfsX9	Severe	2	Eng 2003		Frameshift variant	Severe
p.L70P	c.209T>C	chr22:51065999:A>G	p.L70P	Unknown	2	Gort 1999	Not provided	Missense variant	Unknown
p.V66A	c.197T>C	chr22:51066011:A>G	p.V66A	Benign	0			Missense variant	Unknown	Benign	Benign		82.2087		0.49	Tolerated	0.026	Benign	6.11e-06	0	0	0	0	0	1.5303e-05	0	0	-0.0098	1	1e-05	163688	0	0	0	0	0	1	0	0	0	1	8922	25266	8420	11790	15736	65344	4060	24150
p.Y65X	c.195delC	chr22:51066013:G>-	p.Y65X	Severe	0			Frameshift variant	Severe										6.101e-06	0	0	0	0	0	1.5275e-05	0	0	-0.0093	1	1e-05	163892	0	0	0	0	0	1	0	0	0	1	8940	25288	8430	11798	15708	65466	4074	24188
c.195C>T	c.195C>T	chr22:51066013:G>A	p.Y65Y	Unknown	0			Synonymous variant	Unknown										7.9426e-05	0.000112	0	0	0	0.000701262	0	0	0.000246	0.0106	13	8e-05	163674	1	0	0	0	11	0	1	0	9	4	8924	25264	8422	11782	15686	65382	4062	24152
c.188_189insA	c.188_189insA	chr22:51066020:->T	p.D63EfsX13	Severe	2	Narayanan 2019		Frameshift variant	Severe
c.185_186dupCA	c.185_186dupCA	chr22:51066023:->TG	p.D63QfsX18	Severe	1	Wang 2007		Frameshift variant	Severe										6.046e-06	0	0	0	8.3977e-05	0	0	0	0	-0.0098	1	1e-05	165376	0	0	0	1	0	0	0	0	1	0	9034	25368	8448	11908	15778	66466	4106	24268
p.F61L	c.181T>C	chr22:51066027:A>G	p.F61L	Benign	0			Missense variant	Unknown	Benign	Benign		43.4524		0.15	Tolerated	0.129	Benign	1.21e-05	0	0	7.8895e-05	0	0	0	0	0	-0.0108	2	1e-05	164830	0	2	0	0	0	0	0	0	2	0	8982	25350	8470	11848	15720	66162	4086	24212
c.179_180insCA	c.179_180insCA	chr22:51066029:->TG	p.F61SfsX20	Severe	1	Chen 2018		Frameshift variant	Severe
p.R60W	c.178C>T	chr22:51066030:G>A	p.R60W	Severe	0			Missense variant	Unknown	Severe	Severe		0.0337542		0.01	Deleterious	0.994	Probably damaging
p.L54P	c.161T>C	chr22:51066047:A>G	p.L54P	Severe	1	Bertelli 2006; Biffi 2008	Not provided	Missense variant	Unknown	Severe	Severe		0.00748567		0	Deleterious	0.999	Probably damaging
p.L54V	c.160C>G	chr22:51066048:G>C	p.L54V	Benign	0			Missense variant	Unknown	Benign	Benign		121.529		0.03	Deleterious	0.423	Benign	6.07e-06	0	0	3.9472e-05	0	0	0	0	0	-0.0108	1	1e-05	164816	0	1	0	0	0	0	0	0	0	1	8968	25334	8450	11936	15754	66202	4094	24078
p.Q53X	c.157C>T	chr22:51066051:G>A	p.Q53X	Severe	2	Luzi 2013	Pathogenic	Stop-gained	Severe
p.T48I	c.143C>T	chr22:51066065:G>A	p.T48I	Severe	0			Missense variant	Unknown	Severe	Severe		0.4513		0	Deleterious	1	Probably damaging	6.21e-06	0	0	0	0	0	1.5628e-05	0	0	-0.0118	1	1e-05	160970	0	0	0	0	0	1	0	0	0	1	8766	24936	8394	11554	15546	63986	4060	23728
p.S46P	c.136T>C	chr22:51066072:A>G	p.S46P	Severe	2	Hong 2020; Luzi 2013		Missense variant	Unknown	Severe	Severe		-0.00143167		0.02	Deleterious	0.997	Probably damaging
p.S45R	c.135C>G	chr22:51066073:G>C	p.S45R	Unknown	1	Rafi 2003		Missense variant	Unknown
p.Y41X	c.123T>A	chr22:51066085:A>T	p.Y41X	Severe	0			Stop-gained	Unknown	Severe	Severe		0.7993
p.Y41C	c.122A>G	chr22:51066086:T>C	p.Y41C	Benign	0			Missense variant	Unknown	Benign	Benign		81.0811		0	Deleterious	0.999	Probably damaging	1.26e-05	0	0	4.0413e-05	0	0	1.5877e-05	0	0	-0.0128	2	1e-05	159060	0	1	0	0	0	1	0	0	1	1	8570	24744	8382	11296	15492	62984	4004	23588
p.G39D	c.116G>A	chr22:51066092:C>T	p.G39D	Severe	0			Missense variant	Unknown	Severe	Severe		1.48387		0.1	Tolerated	0.901	Possibly damaging	6.32e-06	0	0	0	0	0	1.5991e-05	0	0	0.0127	1	1e-05	158208	0	0	0	0	0	1	0	0	1	0	8510	24652	8356	11218	15440	62534	3992	23506
p.G39R	c.115G>C	chr22:51066093:C>G	p.G39R	Benign	0			Missense variant	Unknown	Benign	Benign		32.9989		0.01	Deleterious	0.986	Probably damaging	6.31e-06	0	0	0	0	0	0	4.2527e-05	0	0.0313	1	1e-05	158502	0	0	0	0	0	0	0	1	1	0	8544	24672	8358	11250	15448	62722	3994	23514
p.G39S	c.115G>A	chr22:51066093:C>T	p.G39S	Benign	1	Hong 2020		Missense variant	Unknown	Benign	Benign		125.778		0.2	Tolerated	0.724	Possibly damaging
c.111C>A+c.112_130dup	c.111C>A+c.112_130dup	chr22:51066097:->G		Severe	1	Luzi 2013		Frameshift variant	Severe
p.Y35S	c.104A>C	chr22:51066104:T>G	p.Y35S	Severe	1	Liaw 2015; Shukla 2011		Missense variant	Unknown	Severe	Severe		0.401681		0	Deleterious	0.998	Probably damaging
c.103del8	c.103del8	chr22:51066105:A>-	p.Y35MfsX45	Severe	1	Gort 1999		Frameshift variant	Severe
c.102C>G	c.102C>G	chr22:51066106:G>C	p.G34G	Unknown	0			Synonymous variant	Unknown										1.2638e-05	0	0	0	0.000178348	0	0	0	0	-0.0134	2	1e-05	158246	0	0	0	2	0	0	0	0	1	1	8462	24652	8378	11214	15420	62636	3986	23498
p.G34D	c.101G>A	chr22:51066107:C>T	p.G34D	Unknown	2	Narayanan 2019		Missense variant	Unknown
p.G34S	c.100G>A	chr22:51066108:C>T	p.G34S	Unknown	1	Gort 1999	Not provided	Missense variant	Unknown
p.L33P	c.98T>C	chr22:51066110:A>G	p.L33P	Unknown	1	Böhringer 2017	Pathogenic	Missense variant	Unknown
p.D32H	c.94G>C	chr22:51066114:C>G	p.D32H	Unknown	1	Grossi 2008		Missense variant	Unknown
p.D31E	c.93C>G	chr22:51066115:G>C	p.D31E	Unknown	2	Cesani 2016; Galla 2013		Missense variant	Unknown
p.D31N	c.91G>A	chr22:51066117:C>T	p.D31N	Unknown	1	Berná 2004	Not provided	Missense variant	Unknown
p.A20D	c.59C>A	chr22:51066149:G>T	p.A20D	Unknown	1	Grossi 2008	Not provided	Missense variant	Unknown
p.V19A	c.56T>C	chr22:51066152:A>G	p.V19A	Benign	0			Missense variant	Unknown	Benign	Benign		81.488		1	Tolerated	0	Benign	1.32e-05	0	0	8.2481e-05	0	0	0	0	0	-0.0185	2	1e-05	151672	0	2	0	0	0	0	0	0	0	2	7892	24248	8266	10664	14816	58822	3868	23096
p.A14T	c.40G>A	chr22:51066168:C>T	p.A14T	Benign	0		Likely benign	Missense variant	Unknown	Benign	Benign		27.2531		0.52	Tolerated	0.003	Benign	0.000363	0.00574413	0	0.000374251	0	0	1.741e-05	0	0	0.0224	54	0.00036	148754	44	9	0	0	0	1	0	0	24	30	7660	24048	8232	10414	14166	57438	3834	22962
p.L13Q	c.38T>A	chr22:51066170:A>T	p.L13Q	Severe	2	Luzi 2013		Missense variant	Unknown	Severe	Severe		0.122198		0.09	Tolerated	0.146	Benign
c.34delG	c.34delG	chr22:51066174:C>-	p.A12PfsX16	Unknown	1	Luzi 2013		Frameshift variant	Unknown										6.753e-06	0	0	4.1652e-05	0	0	0	0	0	-0.0244	1	1e-05	148066	0	1	0	0	0	0	0	0	1	0	7632	24008	8230	10362	13980	57140	3826	22888
p.L11P	c.32T>C	chr22:51066176:A>G	p.L11P	Unknown	1	Chen 2018		Missense variant	Unknown
p.L10F	c.28C>T	chr22:51066180:G>A	p.L10F	Benign	0			Missense variant	Unknown	Benign	Benign		92.2789		0.53	Tolerated	0	Benign	6.81e-06	0	0	0	0	0	1.7622e-05	0	0	-0.0269	1	1e-05	146932	0	0	0	0	0	1	0	0	1	0	7546	23966	8212	10276	13538	56746	3802	22846
p.L9F	c.25C>T	chr22:51066183:G>A	p.L9F	Benign	0		Uncertain significance	Missense variant	Unknown	Benign	Benign		98.9315		0.19	Tolerated	0.012	Benign	6.84e-06	0	0	0	9.7694e-05	0	0	0	0	0.024	1	1e-05	146154	0	0	0	1	0	0	0	0	0	1	7484	23950	8210	10236	13214	56438	3794	22828
p.L9V	c.25C>G	chr22:51066183:G>C	p.L9V	Benign	0			Missense variant	Unknown	Benign	Benign		96.4537		0.38	Tolerated	0.007	Benign	6.84e-06	0	0	0	0	0	0	4.3805e-05	0	0.024	1	1e-05	146154	0	0	0	0	0	0	0	1	1	0	7484	23950	8210	10236	13214	56438	3794	22828
p.R7P	c.20G>C	chr22:51066188:C>G	p.R7P	Benign	0			Missense variant	Unknown	Benign	Benign		40.8276		0.35	Tolerated_low_confidence	0.049	Benign	6.91e-06	0	0	0	9.8289e-05	0	0	0	0	0.0253	1	1e-05	144778	0	0	0	1	0	0	0	0	1	0	7370	23920	8200	10174	12506	56024	3782	22802
p.A5V	c.14C>T	chr22:51066194:G>A	p.A5V	Benign	0			Missense variant	Unknown	Benign	Benign		161.165		0.24	Tolerated_low_confidence	0	Benign	0.000104	0.000136091	0	0.000167336	0	0	0.000179526	0	0	0.0265	15	0.0001	143732	1	4	0	0	0	10	0	0	4	11	7348	23904	8200	10140	11870	55702	3770	22798
p.A5T	c.13G>A	chr22:51066195:C>T	p.A5T	Benign	0		Uncertain significance	Missense variant	Unknown	Benign	Benign		80.3213		0.12	Tolerated_low_confidence	0.025	Benign	2.09e-05	0	0	0	0	0	0	0.000131613	0	0.0265	3	2e-05	143506	0	0	0	0	0	0	0	3	2	1	7346	23908	8196	10132	11674	55688	3768	22794
p.G4R	c.10G>C	chr22:51066198:C>G	p.G4R	Benign	0			Missense variant	Unknown	Benign	Benign		99.6407		0.36	Tolerated_low_confidence	0	Benign	6.97e-06	0	0	0	0	0	1.7959e-05	0	0	0.0268	1	1e-05	143458	0	0	0	0	0	1	0	0	0	1	7336	23908	8192	10132	11652	55680	3768	22790
c.del10bpExon8	c.del10bpExon8	chr22:51066207:T>-		Severe	1	Fluharty 1991		Frameshift variant	Severe
c.195delC				Unknown	2			Frameshift variant	Unknown	Unknown	Unknown
c.1109-3C>G	c.1109-3C>G			Unknown	1	Böhringer 2017		Splice acceptor variant	Unknown
c.1344insC	c.1344insC		p.G449RfsX92	Severe	1	Liaw 2015		Frameshift variant	Severe
c.1485_1492del8ins7	c.1485_1492del8ins7			Severe	1	Cesani 2016		Frameshift variant	Severe
c.225+2A>G	c.225+2A>G			Unknown	1	Liaw 2015		Splice donor variant	Unknown
c.749ins8	c.749ins8			Severe	1	Liaw 2015		Frameshift variant	Severe
c.861+1G>A	c.861+1G>A			Unknown	1	Böhringer 2017		Splice donor variant	Unknown
p.G15V			p.G15V	Unknown	1	Chen 2018		Missense variant	Unknown
p.Q550X			p.Q550X	Severe	1	van Rappard 2016		Stop-gained	Severe
p.R204G			p.R204G	Unknown	1	Chen 2018		Missense variant	Unknown
p.Y41F+p.Y151X	c.122A>T+c.453C		p.Y41F+p.Y151X	Severe	1	Luzi 2013		Stop-gained	Severe
c.758insT	c.758insT		p.M254DfsX21	Severe	0	Liaw 2015		Frameshift variant	Severe
p.A457T	c.1369G>A		p.A457T	Benign	0			Missense variant	Unknown	Benign	Benign		85.154		0.1	Tolerated	0.003	Benign	8.16e-06	0	0	0	0	4.4871e-05	9.013e-06	0	0	0.0002	2	1e-05	245148	0	0	0	0	1	1	0	0	1	1	15112	33554	9800	17222	22286	110942	5472	30760
p.A480V	c.1439C>T		p.A480V	Benign	0			Missense variant	Unknown	Benign	Benign		69.4345		0.27	Tolerated	0.021	Benign	4.12e-06	0	0	2.9938e-05	0	0	0	0	0	0.0006	1	0	242458	0	1	0	0	0	0	0	0	1	0	14838	33402	9700	17152	22056	109288	5394	30628
p.D171Y	c.511G>T		p.D171Y	Benign	0			Missense variant	Unknown	Benign	Benign		94.2113		1	Tolerated	0.005	Benign	4.16e-06	0	0	0	0	0	9.291e-06	0	0	0.002	1	0	240470	0	0	0	0	0	1	0	0	1	0	14616	33468	9668	17102	21896	107626	5380	30714
p.I25V	c.74A>G		p.I25V	Benign	0			Missense variant	Unknown	Benign	Benign		94.0392
[truncated: 18 more columns]
