# Supplementary material for: Predicting disease severity in metachromatic leukodystrophy using protein activity and a patient phenotype matrix
Source: Genome Biol. 2023 Jul 21;24:172. doi: 10.1186/s13059-023-03001-z (PMC10360315; doi:10.1186/s13059-023-03001-z)
Supplement: Supplementary file 5 — Additional file 5: Table S4. Enzyme activity of ARSA variants in a CDS construct. Summary of all data used to calculate mean CDS ARSA activity. Variants with negative mean percentage of wild-type activity exhibited lower levels of sulfatide catabolism than the plate blank. ARSA, arylsulfatase A; BCA, bicinchoninic acid; BLA, beta-lactamase; CDS, coding sequence; HGVSc, Human Genome Variation Society coding variant; HGVSp, Human Genome Variation Society protein variant; WT, wild-type. [file 13059_2023_3001_MOESM5_ESM.xlsx]

## Sheet: Table S4
HGVSp	HGVSc	CDS activity severity	Patient-based severity	Mean percent WT activity	Patient count	BCA 1 (µg/µL)	BCA 2 (µg/µL)	BCA 3 (µg/µL)	BLA 1 (nmol/h/mg)	BLA 2 (nmol/h/mg)	BLA 3 (nmol/h/mg)	ARSA activity 1 (nmol/h/mg)	ARSA activity 2 (nmol/h/mg)	ARSA activity 3 (nmol/h/mg)	ARSA normalized to BLA 1	ARSA normalized to BLA 2	ARSA normalized to BLA 3	Percent WT ARSA activity 1 (%)	Percent WT ARSA activity 2 (%)	Percent WT ARSA activity 3 (%)	Standard deviation of percent WT activity
p.A5V	c.14C>T	Benign	Unknown	161.165	0	0.454046	0.471437	0.401007	53.3881	52.0657	59.6253	21.8251	22.9971	27.6034	2.72533	2.94462	3.08632	150.485	162.594	170.417	10.0426
p.A185S	c.553G>T	Benign	Unknown	146.792	0	0.393127	0.448922	0.362314	62.4706	54.584	68.6873	23.638	21.5981	29.0022	2.52258	2.6379	2.8149	139.289	145.657	155.431	8.1303
p.V479M	c.1435G>A	Benign	Unknown	137.152	0	0.447722	0.41788	0.401227	53.9654	57.4906	60.2596	19.3411	23.7688	20.844	2.38932	2.75625	2.30603	131.931	152.192	127.332	13.2267
p.M254T	c.761T>C	Benign	Unknown	130.194	0	0.604177	0.642573	0.425528	592.268	562.007	581.337	22.0236	19.55	27.8112	0.247901	0.231906	0.318933	121.223	113.401	155.957	22.6519
p.G39S	c.115G>A	Benign	Unknown	125.778	1	0.460232	0.610922	0.528694	279.195	171.203	229.694	7.05824	3.58592	6.00431	0.168538	0.139636	0.17427	131.819	109.214	136.302	14.5192
p.G445V	c.1334G>T	Benign	Unknown	123.353	0	0.637651	0.652759	0.620234	517.995	546.885	552.7	19.037	21.3902	20.8105	0.245009	0.260752	0.251016	119.808	127.507	122.746	3.88502
p.L54V	c.160C>G	Benign	Unknown	121.529	0	0.346043	0.361172	0.37665	62.7132	61.1357	57.5885	10.8973	10.9505	11.1722	1.15843	1.19412	1.29333	115.843	119.412	129.333	6.98991
p.A406S	c.1216G>T	Benign	Unknown	120.739	0	0.338424	0.614914	0.23243	559.771	569.314	569.99	20.9946	14.9812	26.9553	0.250037	0.17543	0.315272	122.267	85.7843	154.167	34.2167
p.R498H	c.1493G>A	Benign	Unknown	119.027	2	0.364794	0.648799	0.65016	949.847	670.962	671.715	24.4448	21.3123	22.126	0.17157	0.211759	0.219597	101.612	125.414	130.056	15.2596
p.Q238E	c.712C>G	Benign	Unknown	114.699	0	0.698645	0.628441	0.681096	912.185	920.353	809.919	12.3146	11.8497	9.13345	0.0135002	0.0128752	0.011277	123.375	117.664	103.058	10.4779
p.S292F	c.875C>T	Benign	Unknown	114.021	0	0.373858	0.373879	0.368762	58.4133	56.6969	60.0004	9.14508	9.77506	11.0477	1.04372	1.14939	1.22752	104.372	114.939	122.752	9.22415
p.L317F	c.951G>T	Benign	Unknown	111.333	0	0.467213	0.596599	0.566473	777.096	862.425	768.673	25.8534	22.8213	19.1105	0.221795	0.176412	0.165745	131.358	104.48	98.162	17.6271
p.G347R	c.1039G>A	Benign	Unknown	109.63	0	0.385749	0.519484	0.509464	1133.15	1139.15	1035.9	32.4367	29.8453	31.6327	0.190836	0.174664	0.203576	110.291	100.944	117.654	8.37429
p.R99Q	c.296G>A	Benign	Unknown	108.964	0	0.349972	0.445148	0.516112	64.4315	63.5212	61.923	13.7995	15.1273	13.1058	1.42782	1.58764	1.41098	105.444	117.247	104.2	7.20027
p.H208Y	c.622C>T	Benign	Unknown	106.14	0	0.522932	0.483257	0.426694	74.8621	78.2082	86.4662	15.5809	17.6374	18.4269	1.38752	1.50345	1.42074	102.468	111.03	104.921	4.40909
p.G268R	c.802G>A	Benign	Unknown	104.087	0	0.648186	0.641738	0.648373	545.071	534.624	543.509	17.3065	18.5444	15.9512	0.211672	0.231245	0.195657	103.507	113.078	95.6756	8.7157
p.A201S	c.601G>T	Benign	Unknown	101.732	0	0.620866	0.632401	0.596901	432.762	424.385	576.553	15.2429	14.9347	19.2399	0.234816	0.23461	0.22247	103.578	103.487	98.1317	3.11832
p.G4R	c.10G>C	Benign	Unknown	99.6407	0	0.249782	0.331724	0.324187	70.8401	60.1918	100.53	11.1213	10.342	12.1487	1.04662	1.14545	0.805647	104.365	114.22	80.3365	17.429
p.L9F	c.25C>T	Benign	Unknown	98.9315	0	0.68846	0.552531	0.556479	634.733	682.62	659.215	18.9487	25.2423	22.4764	0.19902	0.246524	0.227305	87.7881	108.742	100.264	10.5402
p.A470T	c.1408G>A	Benign	Unknown	98.6714	0	0.620299	0.631144	0.689101	1049.2	1014.42	813.374	13.8375	12.6814	5.45057	0.0131886	0.0125012	0.00670119	120.527	114.246	61.2408	32.5677
p.G268V	c.803G>T	Benign	Unknown	98.5324	0	0.497017	0.613557	0.612673	801.324	691.696	705.187	18.9098	18.1804	17.6188	0.157322	0.175226	0.166564	93.1733	103.777	98.6469	5.3027
p.P139L	c.416C>T	Benign	Unknown	97.7319	0	0.372524	0.35243	0.414762	64.9816	69.1161	58.404	17.165	18.5958	15.3765	1.76101	1.79368	1.75519	97.238	99.0417	96.9161	1.14566
p.G438S	c.1312G>A	Benign	Unknown	97.0057	0	0.398996	0.365754	0.360146	59.85	66.6804	67.3155	15.5043	16.9595	18.6578	1.72702	1.6956	1.8478	95.3608	93.6261	102.03	4.43692
p.L9V	c.25C>G	Benign	Unknown	96.4537	0	0.507548	0.519211	0.542672	786.782	601.097	684.191	24.381	21.8703	21.2286	0.206588	0.24256	0.206849	91.1264	106.994	91.2412	9.12792
p.E274K	c.820G>A	Benign	Unknown	96.386	0	0.375305	0.592991	0.601421	924.38	552.077	677.077	19.3482	15.2689	16.6882	0.13954	0.184382	0.164316	82.6423	109.2	97.3159	13.303
p.I279M	c.837C>G	Benign	Unknown	95.1408	0	0.735353	0.867349	0.841875	911.04	761.072	808.122	9.59563	8.11194	8.11418	0.0105326	0.0106586	0.0100408	96.2553	97.4065	91.7607	2.98333
p.R145Q	c.434G>A	Benign	Unknown	95.0734	0	0.757878	0.766553	0.715979	433.508	314.616	482.794	14.6995	7.00379	15.195	0.226055	0.148409	0.20982	110.35	72.4464	102.424	19.9922
p.D171Y	c.511G>T	Benign	Unknown	94.2113	0	0.530447	0.52246	0.475548	104.008	105.36	114.791	13.8066	15.1417	16.0807	0.884965	0.958094	0.933911	90.0698	97.5127	95.0514	3.79191
p.I25V	c.74A>G	Benign	Unknown	94.0392	0	0.719625	0.711585	0.637318	500.103	480.624	531.999	16.2048	15.1905	16.9854	0.216019	0.210706	0.212851	95.2864	92.9426	93.8886	1.17916
p.P194A	c.580C>G	Benign	Unknown	93.8596	0	0.622223	0.583621	0.591648	508.981	574.596	488.939	15.9494	18.6033	15.666	0.208907	0.215843	0.213605	92.1489	95.2084	94.2214	1.56151
p.Y225C	c.674A>G	Benign	Unknown	93.1933	1	0.686743	0.687698	0.671338	309.137	508.027	471.402	9.29475	15.2302	12.1922	0.200445	0.199861	0.172424	97.8478	97.5626	84.1693	7.81627
p.G449R	c.1345G>A	Benign	Unknown	92.5392	1	0.658386	0.664216	0.671046	533.629	525.464	439.608	15.0859	14.2008	13.1284	0.188469	0.180169	0.199092	92.1604	88.1017	97.3554	4.63844
p.A486T	c.1456G>A	Benign	Unknown	92.4121	0	0.39884	0.455614	0.374165	258.586	229.778	248.582	12.5784	10.8781	11.4124	0.324286	0.315613	0.306067	95.0392	92.4974	89.6997	2.67076
p.L10F	c.28C>T	Benign	Unknown	92.2789	0	0.788914	0.810696	0.568652	390.05	478.138	563.006	12.6268	14.4808	17.7249	0.215815	0.201905	0.209884	95.1962	89.0606	92.58	3.07886
p.Y381H	c.1141T>C	Benign	Unknown	90.5365	0	0.760522	0.739647	0.720905	458.594	381.108	493.415	12.8303	9.81291	14.6715	0.186517	0.171656	0.19823	91.0489	83.7942	96.7666	6.50134
p.Q373P	c.1118A>C	Benign	Unknown	89.9829	0	0.710717	0.7705	0.678687	504.366	454.6	494.283	16.8759	10.5028	13.0427	0.223064	0.154023	0.175914	108.889	75.1868	85.8727	17.2231
p.Q159H	c.477G>C	Benign	Unknown	89.9679	0	0.753901	0.700206	0.667237	473.591	504.772	495.179	13.4617	14.0991	13.1617	0.189498	0.186211	0.177199	92.5042	90.8995	86.5001	3.10859
p.P379Q	c.1136C>A	Benign	Unknown	89.5353	0	0.564918	0.655359	0.587177	472.779	471.171	520.678	14.4288	11.6594	14.1263	0.203461	0.16497	0.18087	99.4914	80.6697	88.4449	9.45813
p.P166L	c.497C>T	Benign	Unknown	89.2936	0	0.452014	0.454712	0.455492	52.8352	52.3376	52.8714	12.2164	11.6901	14.441	1.54145	1.48906	1.8209	85.1144	82.2217	100.545	9.85043
p.R243C	c.727C>T	Benign	Unknown	86.9348	0	0.759507	0.717813	0.707769	444.447	439.08	480.622	12.9863	11.1958	12.2187	0.194794	0.169989	0.169485	95.0893	82.9804	82.7346	7.06311
p.R99P	c.296G>C	Benign	Unknown	86.2114	0	0.499078	0.48213	0.505756	74.7695	71.6896	58.4905	13.0376	13.7398	9.31735	1.16247	1.27771	1.06198	85.8482	94.359	78.427	7.97221
p.T354S	c.1060A>T	Benign	Unknown	85.6322	0	0.341824	0.351178	0.23009	104.767	86.9539	161.701	12.5963	12.9461	18.9712	0.801547	0.992565	0.782151	79.9276	98.9754	77.9935	11.5959
p.A207T	c.619G>A	Benign	Unknown	85.4369	0	0.469863	0.475158	0.447516	85.2397	82.5184	86.3854	15.7946	14.0429	14.2648	1.23531	1.13452	1.10087	91.2273	83.7844	81.299	5.16632
p.A457T	c.1369G>A	Benign	Unknown	85.154	0	0.469878	0.483312	0.314105	176.628	127.401	277.163	8.72506	4.94068	11.7994	0.32932	0.258537	0.283813	96.5145	75.77	83.1777	10.5125
p.E133K	c.397G>A	Benign	Unknown	84.8213	0	0.681298	0.708735	0.679553	529.894	484.852	506.524	14.9321	13.9581	14.9753	0.187863	0.191922	0.197098	82.8665	84.657	86.9403	2.04186
p.A167S	c.499G>T	Benign	Unknown	84.1543	0	0.585324	0.65788	0.658604	560.916	462.766	443.187	16.3754	12.998	12.662	0.194627	0.187251	0.190469	85.8504	82.5966	84.0159	1.63131
p.M211I	c.633G>A	Benign	Unknown	83.4572	0	0.515016	0.563765	0.34592	507.379	555.578	701.728	13.109	13.2328	17.521	0.172245	0.158787	0.166455	86.6861	79.9132	83.7724	3.39742
p.V66A	c.197T>C	Benign	Unknown	82.2087	0	0.485228	0.465819	0.496554	682.539	579.267	750.55	18.2989	17.8629	19.6794	0.178733	0.205581	0.1748	78.8395	90.682	77.1046	7.38921
p.V19A	c.56T>C	Benign	Unknown	81.488	0	0.564295	0.578209	0.557582	696.782	675.489	593.338	19.3088	18.4619	16.6665	0.184743	0.182208	0.187262	81.4904	80.3723	82.6015	1.11463
p.Y41C	c.122A>G	Benign	Unknown	81.0811	0	0.377332	0.392759	0.393231	57.1652	55.2668	54.3005	6.286	5.85522	8.08851	0.73308	0.706297	0.993056	73.308	70.6297	99.3056	15.8396
p.P220S	c.658C>T	Benign	Unknown	80.936	0	0.443975	0.407199	0.36766	53.8	59.7251	65.7781	11.7478	13.2527	14.4281	1.45573	1.4793	1.46231	80.3813	81.6824	80.7442	0.671381
p.T288P	c.862A>C	Benign	Unknown	80.6632	0	0.646617	0.632393	0.627423	297.212	342.481	432.363	7.30267	8.13621	11.255	0.163804	0.158378	0.173543	79.9615	77.3127	84.7155	3.75099
p.A5T	c.13G>A	Benign	Unknown	80.3213	0	0.687212	0.670651	0.579399	440.013	375.793	571.583	11.7722	9.75538	16.7063	0.178361	0.173063	0.194854	78.6752	76.3382	85.9505	5.01308
p.A201V	c.602C>T	Benign	Unknown	80.1432	0	0.415636	0.39162	0.395468	130.833	133.088	138.079	16.4065	14.4929	16.576	0.836005	0.72598	0.800313	85.0867	73.8886	81.4541	5.71301
p.G117D	c.350G>A	Benign	Unknown	80.0426	0	0.577499	0.629335	0.667823	581.769	537.395	562.987	14.1877	15.5062	15.9978	0.162581	0.192362	0.189439	71.7145	84.8512	83.5619	7.24105
p.V278F	c.832G>T	Benign	Unknown	79.7127	0	0.684648	0.683515	0.711526	949.205	888.311	802.015	9.64204	7.61968	5.96027	0.010158	0.00857772	0.00743163	92.832	78.39	67.9161	12.5105
p.D359N	c.1075G>A	Benign	Unknown	79.5064	0	0.393759	0.347592	0.425866	96.4469	110.562	92.556	12.4091	10.9874	12.1022	0.857747	0.66252	0.8717	85.5318	66.0644	86.9231	11.6619
p.I267V	c.799A>G	Benign	Unknown	79.0683	0	0.780048	0.766972	0.786253	453.057	466.905	441.564	11.5778	11.1721	10.3351	0.170365	0.159519	0.156038	83.1644	77.8699	76.1705	3.64771
p.G172S	c.514G>A	Benign	Unknown	78.9781	1	0.460789	0.455137	0.506747	81.1539	85.2608	76.3027	11.62	13.0416	14.1239	0.954564	1.01974	1.23402	70.4944	75.3077	91.1323	10.7974
p.V189M	c.565G>A	Benign	Unknown	78.8215	0	0.428913	0.454887	0.335312	128.076	106.933	163.182	15.0245	13.4776	17.1592	0.782064	0.840252	0.701025	79.5967	85.519	71.3488	7.11683
p.L342V	c.1024C>G	Benign	Unknown	78.3016	0	0.756104	0.641165	0.654466	570.086	615.573	569.847	12.7852	15.098	13.1405	0.149511	0.163512	0.153732	75.245	82.291	77.3689	3.61444
p.G271R	c.811G>C	Benign	Unknown	77.5804	0	0.525381	0.584089	0.606346	493.521	652.823	604.229	10.3571	11.944	11.8821	0.139908	0.121973	0.131099	82.8603	72.2381	77.643	5.31137
p.G327S	c.979G>A	Benign	Unknown	77.4449	1	0.546625	0.498483	0.486526	111.891	88.8465	95.8572	10.9436	10.1665	10.9388	0.65204	0.762848	0.760768	69.6303	81.4632	81.2412	6.76855
p.A191V	c.572C>T	Benign	Unknown	77.114	0	0.65643	0.705845	0.692429	654.503	570.126	572.443	17.0522	14.9638	15.0951	0.173691	0.174976	0.175797	76.6155	77.1823	77.5443	0.468166
p.A466V	c.1397C>T	Benign	Unknown	73.5791	0	0.468693	0.353862	0.20754	200.698	214.354	231.908	7.39654	7.69569	9.32774	0.245693	0.239345	0.268145	72.0058	70.1456	78.5858	4.4346
p.P452L	c.1355C>T	Benign	Unknown	73.5228	0	0.612088	0.650251	0.507001	589.153	548.665	711.222	14.8683	11.675	15.1211	0.168245	0.141859	0.141739	82.1295	69.2489	69.1901	7.45362
p.R202H	c.605G>A	Benign	Unknown	72.6357	0	0.43963	0.354781	0.480456	85.6167	101.103	69.8496	11.5647	16.6319	9.99	0.9005	1.0967	0.953477	66.5018	80.9913	70.4141	7.49586
p.H140Y	c.418C>T	Benign	Unknown	71.5323	0	0.429646	0.547816	0.540904	612.629	631.788	754.116	16.3682	15.8331	15.9847	0.17812	0.167072	0.141311	78.569	73.6956	62.3323	8.33172
p.A325T	c.973G>A	Benign	Unknown	71.4824	0	0.571274	0.635945	0.567258	636.545	481.213	550.116	15.5699	11.5909	13.4106	0.163066	0.160579	0.162518	71.9287	70.8316	71.6869	0.576412
p.T393A	c.1177A>G	Benign	Unknown	71.4677	0	0.724057	0.671365	0.697285	288.304	285.652	385.793	5.85235	6.39077	8.9543	0.135328	0.149151	0.154734	66.0609	72.8083	75.5339	4.87674
p.A480V	c.1439C>T	Benign	Unknown	69.4345	0	0.611867	0.622184	0.464533	706.356	723.61	649.452	16.1217	15.5387	17.235	0.152158	0.143159	0.176918	67.1172	63.1475	78.0388	7.71133
p.L272Q	c.815T>A	Benign	Unknown	69.0902	0	0.497879	0.6373	0.614902	636.654	567.133	404.07	14.495	13.7387	9.49234	0.151783	0.161499	0.156612	66.9515	71.2373	69.0817	2.14293
p.S421C	c.1262C>G	Benign	Unknown	66.5262	0	0.532843	0.513291	0.441421	182.213	156.22	133.9	14.2556	14.698	14.4633	0.521575	0.627236	0.720107	55.6981	66.9815	76.899	10.6078
p.R293Q	c.878G>A	Benign	Unknown	64.9556	0	0.332107	0.301983	0.297919	83.225	94.9515	119.719	8.06951	9.47186	11.5428	0.646401	0.665031	0.642772	64.457	66.3147	64.0951	1.19086
p.L430F	c.1288C>T	Benign	Unknown	62.0019	0	0.404288	0.40426	0.385756	59.28	59.3204	61.4453	9.76901	10.1774	10.3802	1.09863	1.14377	1.12623	60.663	63.1557	62.187	1.25662
p.T496I	c.1487C>T	Benign	Unknown	61.7084	0	0.708424	0.685608	0.681401	102.415	262.66	451.577	2.4081	5.05681	5.60455	0.156754	0.128349	0.0827403	78.8898	64.5944	41.6409	18.7914
p.I149T	c.446T>C	Benign	Unknown	60.9695	0	0.457669	0.401305	0.368979	52.2197	61.6675	65.6568	9.16591	8.99561	11.5216	1.17017	0.972485	1.16988	64.6135	53.6978	64.5973	6.29753
p.R116G	c.346C>G	Benign	Unknown	59.2471	0	0.707493	0.747006	0.790191	535.722	473.573	427.665	11.0411	9.7863	8.19739	0.137398	0.137766	0.127785	60.6065	60.7685	56.3662	2.49623
p.T162S	c.485C>G	Benign	Unknown	58.0544	0	0.414681	0.399668	0.373208	58.5892	60.6048	64.9174	9.19057	8.88871	11.0095	1.04576	0.977778	1.13061	57.7441	53.99	62.4291	4.2281
p.D213N	c.637G>A	Benign	Unknown	57.2015	0	0.342088	0.525042	0.334144	158.591	102.96	160.532	14.0174	9.00659	12.3686	0.589245	0.583174	0.513651	59.9721	59.3542	52.2783	4.27483
p.R219C	c.655C>T	Benign	Unknown	56.8837	0	0.470955	0.404855	0.426715	114.537	135.239	126.952	9.96005	11.27	10.3101	0.579728	0.555559	0.541415	59.0034	56.5436	55.104	1.97182
p.A316T	c.946G>A	Benign	Unknown	55.6958	2	0.459964	0.563942	0.442717	165.456	281.119	348.568	6.94791	9.42676	13.4718	0.27995	0.223553	0.25766	61.4535	49.0735	56.5605	6.23515
p.L429P	c.1286T>C	Benign	Unknown	55.0644	0	0.638113	0.668374	0.545337	563.512	543.844	625.08	8.7963	9.57643	10.9106	0.104065	0.117392	0.116364	50.8874	57.4041	56.9017	3.6261
p.N352H	c.1054A>C	Benign	Unknown	54.5284	0	0.340822	0.35795	0.347105	155.128	143.713	153.025	12.2905	10.993	13.0639	0.528186	0.50995	0.569141	53.7576	51.9016	57.9259	3.08524
p.L299P	c.896T>C	Benign	Unknown	54.004	0	0.289309	0.235652	0.269956	119.273	142.85	118.103	8.92506	12.3606	9.72589	0.49886	0.576857	0.549006	49.7447	57.5223	54.7451	3.94137
p.G177D	c.530G>A	Benign	Unknown	52.1989	0	0.604703	0.584713	0.662818	957.086	661.987	697.846	11.013	10.0193	9.08572	0.0767122	0.100901	0.0867977	45.4326	59.7585	51.4057	7.19582
p.L433V	c.1297C>G	Benign	Unknown	48.3038	1	0.660087	0.330436	0.601038	72.2325	141.465	97.7438	4.20079	10.5554	6.91811	0.38771	0.497433	0.471853	41.4029	53.1201	50.3884	6.13042
p.S188A	c.562T>G	Benign	Unknown	47.7335	0	0.491837	0.507847	0.536236	598.135	596.819	484.519	15.7205	14.2088	13.4741	0.175217	0.158717	0.185395	48.3146	43.7648	51.1211	3.71238
p.P220T	c.658C>A	Benign	Unknown	47.176	0	0.852603	0.56992	0.674351	144.153	236.757	213.371	1.46643	2.34573	2.08349	0.0101728	0.00990779	0.00976462	48.2399	46.9834	46.3045	0.981963
p.P485S	c.1453C>T	Benign	Unknown	47.0388	0	0.384164	0.293758	0.330147	83.1383	110.522	99.2818	8.33188	9.39371	10.0688	0.668114	0.566629	0.676112	49.3401	41.8455	49.9308	4.50723
p.Q215H	c.645G>C	Benign	Unknown	46.8401	0	0.397076	0.311647	0.399821	69.8915	125.869	83.9157	6.99128	10.4243	8.60709	0.66687	0.552124	0.683789	49.2483	40.7743	50.4977	5.29016
p.E483K	c.1447G>A	Benign	Unknown	46.7955	0	0.692669	0.696482	0.687375	363.322	415.91	437.149	8.17865	10.3905	12.6227	0.150072	0.166551	0.192501	41.3811	45.925	53.0805	5.89809
p.G394R	c.1180G>A	Benign	Unknown	46.6548	2	0.559577	0.516108	0.58628	95.9821	102.544	90.6983	7.49388	6.66653	5.73141	0.520505	0.433409	0.42128	52.9759	44.1114	42.877	5.50895
p.G198R	c.592G>A	Benign	Unknown	46.4658	0	0.654589	0.592814	0.538605	593.759	447.355	426.82	7.97446	6.00341	6.27301	0.0895365	0.0894654	0.0979806	45.0612	45.0254	49.3109	2.46396
p.G475S	c.1423G>A	Benign	Unknown	45.6416	0	0.362221	0.326293	0.314461	100.312	110.064	108.468	9.67804	10.2435	9.60666	0.643196	0.620457	0.590444	47.4999	45.8207	43.6042	1.95403
p.C174R	c.520T>C	Benign	Unknown	45.1177	0	0.472228	0.517716	0.514439	84.0194	73.7332	73.6389	9.22982	6.12631	6.03702	0.732356	0.553917	0.546543	54.0844	40.9067	40.3621	7.77012
p.A135D	c.404C>A	Benign	Unknown	44.193	0	0.64604	0.64781	0.632056	589.317	636.535	477.229	9.00801	9.41365	7.16326	0.101903	0.0985927	0.100067	44.9497	43.4893	44.1399	0.731642
p.V109M	c.325G>A	Benign	Unknown	43.8465	0	0.272795	0.218397	0.248344	140.418	176.082	136.567	15.4638	13.0962	11.2906	0.734178	0.495836	0.55116	54.2189	36.6174	40.7031	9.21217
p.G261R	c.781G>A	Benign	Unknown	43.794	0	0.527751	0.579952	0.520996	102.455	93.3621	104.725	6.99858	6.06479	6.32139	0.455391	0.433066	0.402413	46.3487	44.0765	40.9567	2.70708
p.F61L	c.181T>C	Benign	Unknown	43.4524	0	0.326752	0.323489	0.324224	319.742	322.391	326.606	17.7462	20.6617	21.4198	0.370011	0.42726	0.437219	39.0718	45.117	46.1686	3.83004
p.G482S	c.1444G>A	Benign	Unknown	43.1487	0	0.33236	0.388958	0.315224	160.085	140.129	172.014	10.3225	7.06493	13.0522	0.429877	0.336115	0.505857	43.752	34.209	51.485	8.65378
p.D171N	c.511G>A	Benign	Unknown	42.429	0	0.438097	0.406282	0.403756	55.6423	60.0761	60.002	6.16825	7.79757	6.30813	0.739035	0.865298	0.700879	40.8073	47.7792	38.7005	4.75165
p.R392Q	c.1175G>A	Benign	Unknown	41.5529	4	0.698629	0.672391	0.695648	227.354	212.454	132.878	2.31956	2.98388	1.86799	0.0680161	0.0936319	0.0937199	33.2023	45.7067	45.7496	7.23186
p.G261R	c.781G>C	Benign	Unknown	40.9582	0	0.380081	0.590669	0.614647	779.539	495.72	554.299	6.49829	6.06349	5.84953	0.0555737	0.0815446	0.0703535	32.9134	48.2946	41.6667	7.71502
p.R7P	c.20G>C	Benign	Unknown	40.8276	0	0.668171	0.670833	0.670413	408.953	456.593	444.107	8.84542	9.71504	10.5353	0.144196	0.141848	0.15815	39.7608	39.1134	43.6085	2.43003
p.I324T	c.971T>C	Benign	Unknown	40.0766	0	0.407279	0.409892	0.307388	85.1124	75.3407	92.399	4.51634	4.67433	6.07535	0.353755	0.413617	0.438342	35.2753	41.2445	43.71	4.33698
p.Q460E	c.1378C>G	Benign	Unknown	39.895	0	0.784047	0.732601	0.708451	361.013	420.537	434.006	4.61355	4.86636	5.39278	0.0851964	0.0771453	0.0828373	41.5889	37.6587	40.4373	2.02045
p.H140D	c.418C>G	Benign	Unknown	39.0722	1	0.340268	0.366286	0.364225	71.128	66.594	66.3853	7.33167	7.10511	7.21307	0.687181	0.711286	0.724365	37.9441	39.2751	39.9973	1.04153
p.R498L	c.1493G>T	Benign	Unknown	38.9079	0	0.67292	0.711848	0.65343	402.138	420.714	471.027	8.35705	8.00991	11.152	0.138544	0.126926	0.157839	38.2023	34.9988	43.5227	4.30558
p.H503Y	c.1507C>T	Benign	Unknown	37.8137	0	0.705266	0.727991	0.721348	381.338	297.823	568.187	7.24977	6.61825	11.6349	0.126743	0.148147	0.136514	34.9483	40.8503	37.6426	2.9547
p.A110T	c.328G>A	Benign	Unknown	37.4402	0	0.705606	0.664462	0.690083	873.645	705.551	741.178	4.78734	2.75539	2.1535	0.00547973	0.0039053	0.00290551	50.0781	35.6897	26.5529	11.8599
p.L422P	c.1265T>C	Benign	Unknown	36.1394	0	0.600372	0.573263	0.509979	110.955	82.5445	107.89	5.05449	4.53718	5.58536	0.303695	0.366443	0.345126	32.4311	39.1318	36.8554	3.40725
p.L300F	c.900G>C	Benign	Unknown	36.1375	0	0.30677	0.382205	0.282264	95.0082	73.4338	87.5321	4.81731	4.30277	4.70772	0.338028	0.390626	0.358552	33.707	38.9519	35.7536	2.64345
p.L94V	c.280C>G	Benign	Unknown	35.2449	0	0.514295	0.528945	0.517363	74.8791	70.5433	75.4634	6.06985	5.12541	4.60665	0.540413	0.484375	0.406966	39.9094	35.771	30.0544	4.94854
p.I324V	c.970A>G	Benign	Unknown	33.8389	0	0.566016	0.640475	0.607783	848.975	898.459	878.265	6.86345	8.10491	7.55847	0.0538959	0.0601393	0.0573743	31.9197	35.6174	33.9798	1.85283
p.I267T	c.800T>C	Benign	Unknown	33.582	0	0.590571	0.631711	0.647674	344.328	559.616	565.689	3.82343	5.58309	5.06102	0.0740268	0.066511	0.0596443	37.2556	33.4731	30.0173	3.62036
p.R481Q	c.1442G>A	Benign	Unknown	33.064	0	0.335291	0.291735	0.27849	107.912	119.125	130.783	7.33579	8.39929	8.2375	0.453196	0.470055	0.419906	33.4685	34.7135	31.01	1.88459
p.G39R	c.115G>C	Benign	Unknown	32.9989	0	0.373006	0.371287	0.301645	57.1197	58.1921	72.1662	2.46418	3.35364	3.44404	0.287605	0.384203	0.318158	28.7605	38.4203	31.8158	4.93738
p.D436N	c.1306G>A	Benign	Unknown	32.939	1	0.499697	0.66036	0.678983	893.52	671.18	513.589	3.53617	2.27665	1.77872	0.00395757	0.00339201	0.00346332	36.1674	30.9989	31.6506	2.81485
p.T281I	c.842C>T	Benign	Unknown	31.9027	0	0.538022	0.651329	0.591218	99.8973	121.657	235.734	0.653906	0.622782	1.57714	0.0436386	0.0341276	0.0446022	34.1311	26.6923	34.8848	4.52807
p.R216H	c.647G>A	Benign	Unknown	31.8916	0	0.606273	0.627029	0.643163	506.877	581.533	582.119	10.8423	9.17078	8.66519	0.142603	0.105133	0.0992373	39.3215	28.9895	27.3637	6.48566
p.R386G	c.1156C>G	Benign	Unknown	31.5342	0	0.670124	0.71542	0.694873	497.807	479.75	462.3	4.99128	5.00545	3.98018	0.0668435	0.0695564	0.0573969	32.6299	33.9542	28.0185	3.11587
p.Q403E	c.1207C>G	Benign	Unknown	30.8841	0	0.745771	0.785454	0.759054	452.952	470.454	513.69	7.58277	7.74564	8.83391	0.111605	0.109761	0.114646	30.7741	30.2656	31.6126	0.680205
p.A424V	c.1271C>T	Benign	Unknown	29.9886	0	0.636885	0.304448	0.543152	72.4642	148.543	110.541	2.74364	5.67346	5.56179	0.252414	0.254627	0.335428	26.9548	27.1912	35.8198	5.05135
p.L210H	c.629T>A	Benign	Unknown	28.1799	0	0.465794	0.445652	0.481734	85.5298	85.2366	79.6531	4.67006	5.61131	4.08449	0.36401	0.438882	0.341857	26.8821	32.4114	25.2461	3.75479
p.R498P	c.1493G>C	Benign	Unknown	27.2729	0	0.693991	0.713677	0.708722	358.16	338.839	498.658	5.38277	4.76908	7.68171	0.100193	0.0938317	0.102698	27.6274	25.8734	28.3181	1.26031
p.A14T	c.40G>A	Benign	Unknown	27.2531	0	0.577759	0.584004	0.588287	698.261	507.412	525.494	6.57004	4.75865	4.73757	0.0627276	0.0625218	0.0601031	27.6692	27.5784	26.5116	0.643776
p.S152T	c.454T>A	Benign	Unknown	25.7261	0	0.403341	0.371886	0.415556	60.5331	65.5191	58.1874	4.11674	4.73462	4.03746	0.453388	0.481755	0.462581	25.0347	26.6011	25.5424	0.799167
p.F206V	c.616T>G	Benign	Unknown	25.3068	0	0.386102	0.575706	0.569178	425.072	518.312	586.853	3.95561	3.5737	4.15965	0.0620383	0.0459659	0.0472537	30.3365	22.4771	23.1069	4.36718
p.S420R	c.1258A>C	Benign	Unknown	24.8935	0	0.631922	0.266224	0.506319	91.9435	179.77	121.372	2.78062	6.52367	4.65681	0.201618	0.241927	0.255787	21.5304	25.8349	27.315	3.00503
p.R372Q	c.1115G>A	Benign	Unknown	23.3176	4	0.796494	0.799366	0.801899	448.602	422.209	448.964	3.244	2.65159	3.5843	0.0482091	0.0418685	0.0532233	23.5334	20.4383	25.9811	2.77773
p.G482D	c.1445G>A	Benign	Unknown	23.1559	0	0.322537	0.323384	0.263546	161.949	163.547	199.134	5.44092	4.79023	7.86485	0.223977	0.195265	0.263302	22.7959	19.8736	26.7983	3.47634
p.W195C	c.585G>T	Benign	Unknown	22.8612	2	0.39818	0.390182	0.385176	102.644	103.468	106.302	4.65309	4.62058	5.24219	0.302214	0.297715	0.328762	22.3185	21.9862	24.279	1.23903
p.H425Y	c.1273C>T	Benign	Unknown	22.71	0	0.37237	0.40451	0.401159	65.5409	60.4974	60.4987	3.52915	3.61494	4.32435	0.358977	0.398357	0.476522	19.8217	21.9961	26.3121	3.30361
p.G81S	c.241G>A	Benign	Unknown	22.5494	0	0.356609	0.287261	0.269512	102.44	82.6908	119.361	3.31957	3.08698	3.82243	0.216032	0.248877	0.213494	21.542	24.8172	21.2889	1.96806
p.N440K	c.1320C>G	Benign	Unknown	22.3271	0	0.62193	0.551296	0.525423	129.624	102.73	100.851	3.36756	3.38388	3.54657	0.173197	0.219596	0.234442	18.4954	23.4503	25.0356	3.41173
p.R202C	c.604C>T	Benign	Unknown	22.1395	1	0.316473	0.30561	0.302587	119.368	107.721	122.444	6.75398	4.55089	4.41748	0.377206	0.281646	0.240518	27.8566	20.7995	17.7622	5.17887
p.F319C	c.956T>G	Benign	Unknown	21.0726	0	0.405988	0.317003	0.306575	81.6685	76.6812	118.426	2.25016	2.80067	3.67359	0.183682	0.24349	0.2068	18.3162	24.28	20.6214	3.00742
p.H399Q	c.1197C>G	Benign	Unknown	20.7237	0	0.67514	0.683692	0.673744	526.616	526.748	535.808	3.23334	3.48034	3.38845	0.0409323	0.0440481	0.04216	20.0157	21.5393	20.6161	0.767469
p.R216C	c.646C>T	Benign	Unknown	20.4989	0	0.786946	0.700194	0.690376	423.141	543.864	636.878	3.99435	6.59369	7.5724	0.0629318	0.0808251	0.0792658	17.353	22.2868	21.8569	2.73292
p.T276S	c.826A>T	Benign	Unknown	20.3217	0	0.761903	0.717474	0.709246	425.6	511.964	457.935	4.70253	5.40221	5.29521	0.0736612	0.0703462	0.0770883	20.3114	19.3973	21.2564	0.929567
p.Y431C	c.1292A>G	Benign	Unknown	19.8586	0	0.453874	0.407223	0.432269	53.1175	60.418	55.6	2.71609	3.22415	3.18829	0.340891	0.35576	0.382289	18.823	19.644	21.1089	1.15795
p.S477C	c.1429A>T	Benign	Unknown	19.8418	0	0.736642	0.672568	0.743086	442.82	606.898	417.906	0.958444	1.39729	0.855346	0.00216441	0.00230234	0.00204674	19.7801	21.0406	18.7047	1.16916
p.N442S	c.1325A>G	Benign	Unknown	19.7844	0	0.652208	0.636452	0.596539	493.2	533.604	543.518	2.97777	3.32705	3.22519	0.040251	0.041567	0.0395594	19.6826	20.3261	19.3444	0.498699
p.F401L	c.1201T>C	Benign	Unknown	18.7595	0	0.575657	0.559777	0.544403	94.7142	97.6792	100.612	2.64102	2.68744	2.77145	0.185894	0.183419	0.18364	18.9199	18.668	18.6905	0.139386
p.Y90C	c.269A>G	Benign	Unknown	18.6673	0	0.420666	0.610641	0.642983	892.565	561.427	563.394	5.27958	2.71802	1.93098	0.0394338	0.0322752	0.0228494	23.3546	19.1149	13.5325	4.9263
p.H228D	c.682C>G	Benign	Unknown	18.0738	0	0.666539	0.601822	0.650051	528.823	410.596	519.125	2.92834	2.67464	2.37808	0.0369165	0.0434269	0.0305396	18.052	21.2356	14.9337	3.15099
p.G172C	c.514G>T	Benign	Unknown	17.6962	0	0.450105	0.398319	0.39757	52.904	60.8867	61.0297	2.03339	3.29015	3.15798	0.256236	0.360249	0.344966	14.1486	19.8919	19.048	3.10112
p.R219H	c.656G>A	Benign	Unknown	17.1849	1	0.331276	0.338206	0.306861	65.378	76.8231	75.3639	2.17984	2.67038	2.75932	0.22228	0.231735	0.244088	16.4153	17.1136	18.0259	0.807626
p.P220L	c.659C>T	Benign	Unknown	17.1092	0	0.52517	0.505482	0.368116	518.945	607.518	566.235	3.11541	3.25969	3.44577	0.0400224	0.0357706	0.0405693	17.6539	15.7785	17.8952	1.15875
p.F164L	c.492C>G	Benign	Unknown	16.6954	0	0.374981	0.383137	0.331562	64.9061	63.9486	72.7719	2.25946	2.98353	3.973	0.232074	0.311035	0.363969	12.8144	17.1744	20.0973	3.66498
p.H330R	c.989A>G	Benign	Unknown	16.2848	0	0.301991	0.277016	0.343778	69.3459	84.0975	114.613	1.75832	1.76377	3.11301	0.169038	0.13982	0.181074	16.8559	13.9424	18.0561	2.11552
p.K459E	c.1375A>G	Benign	Unknown	15.013	0	0.673473	0.704571	0.646033	459.193	501.752	516.978	1.96133	1.8434	3.03494	0.028475	0.0244928	0.0391369	13.9242	11.9769	19.1378	3.70253
p.A418T	c.1252G>A	Benign	Unknown	14.8594	0	0.617173	0.282813	0.484126	99.544	238.197	161.097	1.78527	4.7751	3.9687	0.119563	0.133645	0.164236	12.7679	14.2718	17.5385	2.43898
p.G92D	c.275G>A	Benign	Unknown	14.8316	0	0.515079	0.548014	0.540036	70.566	51.3758	62.1031	2.27665	1.18956	2.17103	0.215085	0.154361	0.233056	15.884	11.3995	17.2112	3.0454
p.E314D	c.942G>T	Benign	Unknown	14.6821	2	0.339785	0.263335	0.336103	96.3828	114.316	95.4536	1.60966	2.62909	2.53505	0.111338	0.153323	0.177053	11.1023	15.2888	17.6551	3.3183
p.V95M	c.283G>A	Benign	Unknown	13.8326	0	0.493121	0.530394	0.436334	60.7257	54.9683	61.2108	1.52701	1.73686	1.68605	0.16764	0.21065	0.183633	12.3802	15.5565	13.5613	1.60544
p.R386C	c.1156C>T	Benign	Unknown	13.5032	1	0.702813	0.700322	0.68651	518.409	487.285	510.234	2.23013	1.96415	2.09969	0.0286792	0.026872	0.0274344	13.9998	13.1176	13.3922	0.451451
p.E426G	c.1277A>G	Benign	Unknown	13.4884	0	0.359982	0.310646	0.287359	58.2535	70.071	77.066	1.18573	1.50257	1.45651	0.135697	0.142957	0.125997	13.5697	14.2957	12.5997	0.85092
p.P437T	c.1309C>A	Benign	Unknown	13.3436	0	0.53943	0.54817	0.474941	154.23	114.626	147.656	2.40667	2.53261	2.7361	0.104029	0.147297	0.123535	11.1091	15.7296	13.1921	2.31393
p.R243H	c.728G>A	Benign	Unknown	13.2176	0	0.750732	0.824017	0.802585	423.805	407.847	418.012	1.97852	1.60905	1.49263	0.0311232	0.0263016	0.0238053	15.1929	12.8392	11.6206	1.81594
p.G298S	c.892G>A	Mild	Unknown	11.2333	0	0.297204	0.270848	0.280838	124.471	119.95	120.32	2.10548	1.98219	2.07588	0.11277	0.110168	0.11502	11.2451	10.9855	11.4694	0.242142
p.V179G	c.536T>G	Mild	Unknown	10.7974	0	0.646676	0.789727	0.720411	275.565	264.57	249.673	0.621695	0.48403	0.530984	0.0150405	0.0121966	0.0141781	11.7636	9.53937	11.0891	1.14047
p.Y224C	c.671A>G	Mild	Unknown	9.91671	0	0.719758	0.71744	0.648119	317.248	365.104	371.067	0.924139	1.17007	1.12207	0.0194199	0.0213651	0.0201593	9.47988	10.4295	9.84081	0.479316
p.R301Q	c.902G>A	Mild	Unknown	9.83503	0	0.29871	0.287096	0.287466	78.3144	76.6438	94.7424	1.14036	1.16381	1.38678	0.0970752	0.101231	0.0975825	9.68002	10.0945	9.73061	0.226093
p.R392G	c.1174C>G	Mild	Unknown	9.48482	0	0.718696	0.703757	0.703117	213.62	342.558	405.456	0.650889	0.909852	1.23279	0.020313	0.017707	0.02027	9.91585	8.64373	9.89488	0.728476
p.D484H	c.1450G>C	Mild	Unknown	9.36621	0	0.465571	0.432508	0.483595	115.727	118.246	109.773	1.39199	1.68093	1.66503	0.0801883	0.0947707	0.101119	8.16138	9.64555	10.2917	1.09229
p.R392L	c.1175G>T	Mild	Unknown	9.33454	0	0.723009	0.78298	0.763955	458.05	335.086	391.165	1.41471	1.02565	0.960525	0.0205904	0.0204058	0.0163703	10.0513	9.96114	7.99122	1.16422
p.C491G	c.1471T>G	Mild	Unknown	8.7232	4	0.356224	0.350089	0.388842	293.182	292.282	271.258	2.98921	3.69216	3.89151	0.0679717	0.0842145	0.0956411	7.17755	8.89272	10.0993	1.46824
p.R481W	c.1441C>T	Mild	Unknown	8.25623	0	0.75747	0.768943	0.749932	308.435	293.863	253.414	0.831367	0.707768	0.635307	0.0179696	0.0160567	0.0167133	8.77192	7.83811	8.15865	0.474492
p.A226V	c.677C>T	Mild	Unknown	7.87624	0	0.46339	0.523613	0.540451	630.55	530.35	483.358	1.47605	1.27853	1.20671	0.0156059	0.0160716	0.0166434	7.63122	7.85893	8.13855	0.254106
p.G387A	c.1160G>C	Mild	Unknown	7.18522	0	0.301716	0.325497	0.31149	65.6694	75.483	119.042	1.24953	1.05471	1.28356	0.12685	0.0931519	0.0718832	9.36786	6.87926	5.30855	2.04688
p.P138L	c.413C>T	Mild	Unknown	6.62291	0	0.422947	0.513405	0.492881	242.955	209.524	208.935	2.13612	2.11173	1.9541	0.058615	0.0671915	0.0623512	6.18952	7.09516	6.58405	0.454072
p.F389S	c.1166T>C	Mild	Unknown	6.53536	0	0.400428	0.504095	0.479924	137.737	73.4967	104.783	1.04978	0.80978	1.07464	0.0508109	0.0734527	0.0683724	5.17143	7.47586	6.95879	1.20916
p.F146L	c.436T>C	Mild	Unknown	5.95788	0	0.461598	0.427814	0.339668	118.867	127.446	161.538	1.06292	1.14027	1.36548	0.0596135	0.0596474	0.0563532	6.06733	6.07078	5.73551	0.192582
p.P138S	c.412C>T	Mild	Unknown	5.58017	1	0.416584	0.356012	0.317742	129.407	149.714	162.173	1.1433	1.19934	1.26922	0.0588996	0.0534061	0.0521753	5.99468	5.43555	5.31029	0.364392
p.L253V	c.757C>G	Moderate	Unknown	3.93437	0	0.739975	0.77065	0.726968	270.222	230.996	510.837	0.508507	0.478115	1.26137	0.0125454	0.0137987	0.0164614	3.45918	3.80496	4.53898	0.551412
p.T288N	c.863C>A	Moderate	Unknown	3.69961	0	0.783768	0.646575	0.798507	282.789	372.376	476.611	0.27831	0.478233	0.495468	0.00656106	0.00856183	0.00693043	3.302	4.30893	3.48789	0.535812
p.D257N	c.769G>A	Moderate	Unknown	3.38532	0	0.385032	0.361127	0.417361	63.1865	67.0944	57.3901	0.569299	0.697403	0.46974	0.0600655	0.0692957	0.0545669	3.31661	3.82632	3.01303	0.410976
p.Q478H	c.1434G>C	Moderate	Unknown	3.1634	0	0.775903	0.828036	0.734	268.588	330.874	516.677	0.411937	0.430602	1.20255	0.0102248	0.00867606	0.0155164	2.81946	2.39233	4.2784	0.988958
p.T410I	c.1229C>T	Moderate	Unknown	2.90679	0	0.435389	0.446695	0.395437	56.2075	54.5814	57.5214	0.340938	0.34531	0.649824	0.040438	0.0421768	0.075314	2.23287	2.32889	4.15862	1.08518
p.Y203H	c.607T>C	Moderate	Unknown	2.67188	3	0.534738	0.481701	0.496777	157.966	264.575	218.855	0.298206	0.46497	0.400975	0.0125852	0.0117162	0.0122143	2.76261	2.57185	2.68117	0.095719
p.M289T	c.866T>C	Moderate	Unknown	2.54314	0	0.374789	0.337443	0.447683	92.6073	98.9734	80.1509	0.50537	0.432455	0.454459	0.0363809	0.0291294	0.0378003	2.68673	2.15117	2.79153	0.343476
p.E287Q	c.859G>C	Moderate	Unknown	2.26776	0	0.219876	0.250301	0.277551	66.7159	60.9914	100.094	0.260728	0.215698	0.279192	0.0260536	0.0235769	0.0185954	2.59798	2.35101	1.85427	0.378781
p.D154N	c.460G>A	Moderate	Unknown	2.25481	0	0.38029	0.330548	0.364241	63.1959	74.2572	66.5022	0.398126	0.474917	0.377765	0.0419992	0.0426371	0.0378699	2.31906	2.35429	2.09107	0.14289
p.W320G	c.958T>G	Severe	Unknown	1.97784	0	0.326466	0.270424	0.257779	103.282	74.66	139.4	0.307459	0.261697	0.340618	0.019846	0.0233679	0.0162897	1.97898	2.33017	1.62436	0.352907
p.G438V	c.1313G>T	Severe	Unknown	1.96181	0	0.418638	0.356289	0.328423	57.8055	68.4745	74.4976	0.284267	0.403797	0.385405	0.0327843	0.0393136	0.0344892	1.81024	2.1708	1.90438	0.187017
p.G39D	c.116G>A	Severe	Unknown	1.48387	0	0.371027	0.378582	0.407054	58.242	58.0383	53.661	0.148282	0.123295	0.107708	0.016973	0.0141625	0.0133813	1.6973	1.4162	1.3381	0.188919
p.A167V	c.500C>T	Severe	Unknown	1.48091	0	0.508226	0.516666	0.48564	67.7066	72.2984	61.6774	0.237284	0.233063	0.141582	0.023364	0.0214908	0.0153036	1.72543	1.58711	1.1302	0.311501
p.C158F	c.473G>T	Severe	Unknown	1.33898	0	0.472267	0.394648	0.390088	113.123	137.369	140.209	0.227292	0.241025	0.302336	0.013395	0.0116972	0.0143755	1.36331	1.19052	1.46311	0.137914
p.S408T	c.1223G>C	Severe	Unknown	1.31928	0	0.390787	0.381461	0.430477	62.2024	62.8611	56.2044	0.198698	0.214793	0.232702	0.0212958	0.0227796	0.0276019	1.1759	1.25785	1.5241	0.182048
p.S408N	c.1223G>A	Severe	Unknown	1.27298	0	0.681579	0.667471	0.570348	455.65	450.563	521	0.176105	0.158061	0.227254	0.00257661	0.00233872	0.00290791	1.25778	1.14165	1.41951	0.139548
p.A214T	c.640G>A	Severe	Unknown	1.24951	1	0.258918	0.363439	0.275532	136.801	97.4588	103.96	0.300627	0.286459	0.257523	0.0146503	0.0195952	0.0165143	1.0819	1.44709	1.21956	0.184428
p.H399Y	c.1195C>T	Severe	Unknown	1.24766	3	0.545245	0.608941	0.483843	198.55	178.833	219.627	0.348552	0.354812	0.346443	0.0117032	0.013227	0.0105161	1.23582	1.39672	1.11046	0.143496
p.R301G	c.901C>G	Severe	Unknown	1.20809	0	0.293281	0.618033	0.599167	850.316	553.945	590.015	0.116667	0.0744601	0.0737308	0.0001372	0.00013442	0.00012496	1.25384	1.22844	1.14198	0.05864
p.A207D	c.620C>A	Severe	Unknown	1.20245	0	0.433104	0.470866	0.47785	87.7214	75.6897	73.2158	0.207938	0.176058	0.192601	0.0158029	0.015507	0.0175373	1.16705	1.14519	1.2951	0.080984
p.Y431S	c.1292A>C	Severe	Unknown	1.20153	1	0.581947	0.63957	0.522913	127.536	104.213	103.556	0.195495	0.174932	0.191756	0.0102191	0.0111907	0.0123448	1.09128	1.19503	1.31828	0.11364
p.P138T	c.412C>A	Severe	Unknown	1.12072	2	0.392265	0.402287	0.387893	63.0287	60.5975	62.5674	0.147655	0.199103	0.219309	0.0156178	0.0219044	0.0233678	0.86238	1.20947	1.29031	0.227352
p.P194L	c.581C>T	Severe	Unknown	0.92652	0	0.491038	0.501853	0.383603	70.1104	74.0945	98.4154	0.122214	0.11662	0.229169	0.0116211	0.0104929	0.0155239	0.858209	0.774907	1.14644	0.194961
p.G117V	c.350G>T	Severe	Unknown	0.864893	0	0.20545	0.555541	0.636718	360.118	361.062	285.42	0.231336	0.193853	0.16946	0.00428259	0.00357931	0.00395815	0.940187	0.785648	0.868844	0.077345
p.Y41X	c.123T>A	Severe	Unknown	0.7993	0	0.402169	0.368141	0.326983	53.4376	58.8359	67.801	0.0588625	0.0642913	0.0951049	0.00734345	0.00728481	0.00935137	0.7343	0.7285	0.9351	0.117642
p.H425D	c.1273C>G	Severe	Unknown	0.648039	0	0.595544	0.215941	0.447093	131.601	281.321	200.768	0.108065	0.259374	0.19829	0.00547439	0.00614657	0.00658438	0.584601	0.656382	0.703135	0.059706
p.P193T	c.577C>A	Severe	Unknown	0.635351	0	0.297614	0.391033	0.322463	180.946	137.956	167.451	0.172055	0.135857	0.146267	0.00633911	0.00656521	0.00582325	0.645181	0.668193	0.592678	0.038705
p.R290C	c.868C>T	Severe	Unknown	0.62745	3	0.603372	0.699888	0.667575	473.501	370.715	431.185	0.211212	0.128099	0.213214	0.00297376	0.00230363	0.00329656	0.652841	0.505765	0.723744	0.111186
p.C71X	c.213C>A	Severe	Unknown	0.5791	0	0.42783	0.398052	0.340863	51.2633	55.5816	64.5695	0.0486662	0.0446531	0.0550925	0.00632891	0.00535586	0.00568818	0.6329	0.5356	0.5688	0.049461
p.K459R	c.1376A>G	Severe	Unknown	0.499705	0	0.611034	0.644988	0.592048	559.086	526.246	575.542	0.0957647	0.0840535	0.074155	0.00114192	0.00106482	0.00085896	0.558394	0.520692	0.420028	0.071531
p.S244L	c.731C>T	Severe	Unknown	0.481444	0	0.761342	0.757959	0.714201	298.958	375.895	342.697	0.0838418	0.0857125	0.094994	0.00186964	0.00152015	0.00184797	0.515636	0.419127	0.50957	0.054054
p.T48I	c.143C>T	Severe	Unknown	0.4513	0	0.352383	0.331317	0.247338	60.7604	67.0914	91.7803	0.0628458	0.0320222	0.0476652	0.00689548	0.00318195	0.00346227	0.6895	0.3182	0.3462	0.206762
p.Y35S	c.104A>C	Severe	Unknown	0.401681	2	0.241161	0.337318	0.379555	1943.13	1579.98	1488.25	0.22886	0.161513	0.138047	0.00078519	0.0006815	0.00061839	0.453789	0.393863	0.35739	0.048673
p.D257E	c.771T>A	Severe	Unknown	0.399291	0	0.661336	0.591276	0.581247	694.745	691.122	735.275	0.0904861	0.0674274	0.0555744	0.000868291	0.000650415	0.000503888	0.514242	0.385204	0.298428	0.108595
p.D432Y	c.1294G>T	Severe	Unknown	0.392443	2	0.674563	0.254634	0.510782	95.0296	193.057	165.698	0.0498765	0.123022	0.0814653	0.00349901	0.00424821	0.00327766	0.373653	0.453659	0.350016	0.054316
p.R386H	c.1157G>A	Severe	Unknown	0.273411	1	0.662723	0.676735	0.691339	433.479	455.589	330.654	0.0450791	0.0344634	0.0239403	0.00069329	0.0005043	0.00048269	0.338432	0.246176	0.235627	0.056556
p.Q155H	c.465G>C	Severe	Unknown	0.273294	1	0.479303	0.52704	0.487359	79.3003	61.2065	52.6849	0.0802581	0.0166466	0.0200915	0.00674719	0.00181317	0.00254234	0.498265	0.13389	0.187726	0.196682
p.G247R	c.739G>A	Severe	Unknown	0.226206	4	0.401252	0.320042	0.295488	60.9913	75.0724	83.1114	0.0262963	0.0592702	0.0517683	0.00287432	0.00526338	0.00415252	0.158694	0.290607	0.229316	0.066011
p.G81R	c.241G>C	Severe	Unknown	0.171833	0	0.356818	0.372463	0.394394	61.7739	58.5492	53.9903	0.0278273	0.00823854	0.00983506	0.00300313	0.00093808	0.00121442	0.3003	0.0938	0.1214	0.112108
p.P233A	c.697C>G	Severe	Unknown	0.165701	0	0.658038	0.684081	0.680605	396.698	495.612	471.399	0.0252404	0.0287757	0.0145196	0.00042417	0.00038707	0.00020534	0.207417	0.189276	0.10041	0.057266
p.A214D	c.641C>A	Severe	Unknown	0.156611	0	0.413797	0.3391	0.330742	62.9435	69.9471	81.0523	0.0307799	0.0155598	0.0196828	0.00326005	0.00148301	0.00161894	0.240751	0.109519	0.119563	0.07304
p.G148S	c.442G>A	Severe	Unknown	0.156334	1	0.590121	0.684167	0.663355	764.652	615.343	622.302	0.0200543	0.00852553	0.00699571	2.623e-05	1.385e-05	1.124e-05	0.239711	0.126572	0.10272	0.073184
p.G124S	c.370G>A	Severe	Unknown	0.155252	0	0.339827	0.399046	0.408571	70.9187	61.2294	59.5971	0.030442	0.0249763	0.0255131	0.00286168	0.00271942	0.00285396	0.158031	0.150135	0.15759	0.004437
p.G295C	c.883G>T	Severe	Unknown	0.144288	2	0.662222	0.645016	0.674315	243.583	181.019	193.902	0.0111095	0.00432579	0.00261963	0.000304059	0.000159312	9.00672e-05	0.237815	0.124601	0.0704465	0.0854031
p.S405F	c.1214C>T	Severe	Unknown	0.143601	0	0.39648	0.346994	0.369975	60.2261	69.8146	65.4542	0.0235194	0.0250825	0.0275334	0.00260345	0.00239515	0.00280434	0.14373	0.132245	0.154829	0.011293
p.P286T	c.856C>A	Severe	Unknown	0.140041	0	0.301025	0.252382	0.284629	59.4609	79.9355	64.5073	0.0142882	0.0149004	0.0132416	0.00160197	0.0012427	0.00136849	0.159743	0.123918	0.136461	0.018179
p.L113P	c.338T>C	Severe	Unknown	0.129233	2	0.342259	0.322118	0.287405	60.3056	67.497	76.5895	0.0143458	0.012871	0.0117212	0.0015859	0.00127126	0.00102026	0.1586	0.1271	0.102	0.02836
p.E255K	c.763G>A	Severe	Unknown	0.126631	4	0.382981	0.404385	0.426545	63.9889	60.5232	56.9887	0.0187039	0.0169795	0.0261663	0.00194866	0.0018703	0.00306099	0.107618	0.103256	0.169019	0.036774
p.L13Q	c.38T>A	Severe	Unknown	0.122198	2	0.504976	0.618539	0.547958	862.588	535.103	689.603	0.0514404	0.00928912	0.0109324	0.000397567	0.00011573	0.000105687	0.23546	0.068541	0.062595	0.098132
p.S405P	c.1213T>C	Severe	Unknown	0.115873	0	0.441886	0.42995	0.455446	124.14	126.686	119.775	0.0299712	0.0214976	0.012121	0.00160954	0.00113128	0.00067465	0.163815	0.115139	0.068664	0.04758
p.F249S	c.746T>C	Severe	Unknown	0.101565	2	0.691172	0.707875	0.680296	201.491	211.959	413.355	0.0123851	0.0128845	0.0180075	0.00040978	0.00040525	0.00029043	0.113054	0.111675	0.079965	0.018719
p.T306M	c.917C>T	Severe	Unknown	0.087145	3	0.449888	0.496366	0.598599	717.704	780.424	449.476	0.0328412	0.0130379	0.00168552	0.000305058	0.000111375	2.49997e-05	0.180671	0.065959	0.014806	0.084938
p.R82P	c.245G>C	Severe	Unknown	0.082071	0	0.337157	0.301502	0.393782	90.1336	71.3927	63.4342	0.00485027	0.0113817	0.00996748	0.00035875	0.00106283	0.00104754	0.035773	0.105982	0.104457	0.040102
p.F235L	c.703T>C	Severe	Unknown	0.06866	0	0.595394	0.641201	0.678574	474.736	467.662	579.375	0.0220789	0.0190918	0.0143567	0.00031005	0.00027216	0.0001652	0.08548	0.075002	0.045497	0.020732
p.D359Y	c.1075G>T	Severe	Unknown	0.063604	0	0.701472	0.733062	0.704019	306.087	368.133	405.696	0.0104753	0.0111592	0.0159167	0.00022816	0.00020209	0.00026155	0.062869	0.0557	0.072244	0.008296
p.S227C	c.680C>G	Severe	Unknown	0.062983	0	0.795488	0.806219	0.778384	318.879	420.183	401.923	0.0120166	0.00408375	0.00428363	0.00025123	6.479e-05	7.105e-05	0.122639	0.031627	0.034683	0.051686
p.D154H	c.460G>C	Severe	Unknown	0.059489	0	0.593894	0.658104	0.637848	271.668	297.879	246.859	0.00789921	0.0145516	0.0108335	0.00019385	0.00032567	0.00029257	0.042586	0.071562	0.064318	0.01508
p.Y378N	c.1132T>A	Severe	Unknown	0.055684	2	0.557165	0.490122	0.465015	205.694	167.121	267.219	0.00599969	0.0083256	0.00940804	0.00019445	0.00033212	0.00023471	0.042586	0.072879	0.051586	0.015557
p.G303R	c.907G>A	Severe	Unknown	0.051573	2	0.540138	0.587966	0.711643	547.911	416.972	472.863	0.00293771	0.00330825	0.00172092	5.36e-06	7.93e-06	3.64e-06	0.048984	0.072471	0.033265	0.019731
p.G148R	c.442G>C	Severe	Unknown	0.043051	0	0.424985	0.390934	0.332919	57.1159	63.0619	71.1287	0.00953798	0.00620305	0.00607639	0.00111329	0.00065576	0.00056952	0.061457	0.036222	0.031474	0.016116
p.G129R	c.385G>A	Severe	Unknown	0.04228	2	0.698126	0.705096	0.686649	355.076	286.656	465.183	0.00736766	0.00914308	0.00760618	0.00013833	0.00021264	0.00010901	0.038052	0.058733	0.030056	0.014799
p.L430P	c.1289T>C	Severe	Unknown	0.035824	2	0.643584	0.686129	0.682121	588.17	466.299	540.865	0.00497982	0.00082792	0.00081523	8.47e-06	1.78e-06	1.51e-06	0.077406	0.016267	0.0138	0.036032
p.R60W	c.178C>T	Severe	Unknown	0.033754	0	0.558874	0.540194	0.426855	317.843	311.734	397.927	0.00179234	-0.000307096	0.00587633	3.75939e-05	-6.56749e-06	9.8449e-05	0.0294003	-0.0051386	0.0770008	0.0412424
p.D356V	c.1067A>T	Severe	Unknown	0.029532	2	0.330535	0.334322	0.40047	320.045	360.426	262.604	0.00406148	0.00475732	0.00909437	8.46e-05	8.799e-05	0.00023088	0.018571	0.019317	0.050708	0.018343
p.S408G	c.1222A>G	Severe	Unknown	0.021538	2	0.532412	0.646849	0.424902	212.03	108.715	323.716	0.00165238	0.0038815	0.00021083	5.195e-05	0.00023802	4.34e-06	0.011415	0.052245	0.000953	0.027103
p.D337V	c.1010A>T	Severe	Unknown	0.018263	2	0.278772	0.223602	0.315862	321.96	412.032	298.126	0.00499474	0.0177861	0.00570861	0.00010342	0.00028778	0.00012766	0.010921	0.030388	0.01348	0.010578
p.G156D	c.467G>A	Severe	Unknown	0.017978	3	0.436167	0.552619	0.402108	461.022	273.112	495.699	0.00361822	0.00313064	0.00867761	5.232e-05	7.642e-05	0.00011671	0.011481	0.016771	0.025683	0.007178
p.R301W	c.901C>T	Severe	Unknown	0.009044	4	0.47077	0.523508	0.456298	318.845	316.803	348.695	0.00250237	0.00073085	0.00292523	5.232e-05	1.538e-05	5.593e-05	0.011481	0.003381	0.012271	0.00492
p.N284S	c.851A>G	Severe	Unknown	0.008891	2	0.219143	0.635997	0.550895	442.739	186.016	238.887	0.00467582	0.00139814	3.591e-05	7.041e-05	5.011e-05	1e-06	0.015454	0.010998	0.00022	0.007833
p.L54P	c.161T>C	Severe	Unknown	0.007486	2	0.321546	0.538287	0.607207	477.786	449.052	418.933	0.00458672	0.00143116	0.00107727	6.4e-05	2.125e-05	1.714e-05	0.014049	0.004654	0.003754	0.005702
p.D413G	c.1238A>G	Severe	Unknown	-0.000499	1	0.546429	0.626518	0.556474	1031.86	892.403	969.293	0.00480996	-0.00339301	-0.00120048	3.10762e-05	-2.53474e-05	-8.25672e-06	0.018407	-0.015013	-0.004892	0.017138
p.S46P	c.136T>C	Severe	Unknown	-0.001432	2	0.446838	0.264442	0.376205	388.446	376.372	359.837	0.00146459	-0.00223053	1.325e-05	2.514e-05	-3.951e-05	2.5e-07	0.007356	-0.011723	7.2e-05	0.009628
p.L464P	c.1391T>C	Severe	Unknown	-0.001909	0	0.558151	0.698464	0.643007	870.352	831.963	703.211	-0.00110531	-0.0027388	0.002189	-8.46634e-06	-2.19465e-05	2.07525e-05	-0.005016	-0.013	0.012289	0.012928
p.Q234R	c.701A>G	Severe	Unknown	-0.005547	0	0.568893	0.679721	0.51516	881.142	715.221	955.48	0.00270764	-0.00275331	-0.00328649	2.04859e-05	-2.5664e-05	-2.29308e-05	0.012135	-0.015197	-0.01358	0.015335
p.G124C	c.370G>T	Severe	Unknown	-0.015658	2	0.592197	0.530828	0.708828	518.124	537.94	283.578	-0.00107043	-0.00147969	-8.943e-05	-2.07e-06	-2.75e-06	-3.2e-07	-0.018917	-0.025132	-0.002924	0.011457
p.T329I	c.986C>T	Benign	Severe	25.4365	5	0.510015	0.532422	0.522697	249.184	179.743	232.331	4.42103	3.28188	3.75056	0.11828	0.121725	0.107621	25.9644	26.7206	23.6245	1.61411
p.Y203C	c.608A>G	Moderate	Severe	3.66508	13	0.670388	0.591547	0.727047	157.299	239.06	210.826	0.10389	0.13965	0.171206	0.00440307	0.00488057	0.00477443	3.44378	3.81725	3.73423	0.1961
p.E309K	c.925G>A	Severe	Severe	1.36272	8	0.246782	0.269114	0.23924	88.1609	101.602	103.059	0.198181	0.198425	0.200835	0.0149863	0.0130198	0.0129916	1.49439	1.29829	1.29548	0.114036
p.P84L	c.251C>T	Severe	Severe	1.14377	5	0.371717	0.328381	0.270883	59.3768	65.7211	80.1594	0.125199	0.0729448	0.154593	0.0140571	0.00739943	0.0128572	1.4057	0.7399	1.2857	0.354868
p.A214V	c.641C>T	Severe	Severe	0.453382	8	0.465922	0.515872	0.531667	229.752	201.495	201.87	0.128782	0.129919	0.146717	0.00373684	0.00429852	0.00484528	0.394596	0.453907	0.511643	0.058525
p.C158X	c.474C>A	Severe	Severe	0.342406	1	0.379444	0.436048	0.341953	238.72	211.416	216.054	0.0448163	0.0377028	0.0344851	0.00125157	0.0011889	0.00106409	0.366926	0.348463	0.311829	0.028043
p.R372W	c.1114C>T	Severe	Severe	0.292933	6	0.535867	0.562193	0.608656	198.327	190.865	175.113	0.0713806	0.0836348	0.0788428	0.00239942	0.00292126	0.00300159	0.253369	0.308474	0.316956	0.034525
p.G311S	c.931G>A	Severe	Severe	0.277914	12	0.638428	0.597906	0.708497	692.253	799.421	606.551	0.0546224	0.0687668	0.0280467	0.000526035	0.000573472	0.000308264	0.31154	0.339636	0.182566	0.08376
p.VIP408T	c.1223_1231delGTGATACCA	Severe	Severe	0.226402	10	0.610497	0.657431	0.602092	777.006	714.15	716.455	0.136474	-0.000620963	-0.00196752	0.00117094	-5.79676e-06	-1.8308e-05	0.693486	-0.003435	-0.010844	0.404523
p.R392W	c.1174C>T	Severe	Severe	0.20378	14	0.444027	0.542765	0.580994	234.913	197.789	187.302	0.0542897	0.0529263	0.069249	0.00154071	0.00178393	0.00246479	0.162693	0.188376	0.260272	0.05058
p.G295S	c.883G>A	Severe	Severe	0.169911	5	0.268234	0.280901	0.300122	73.4391	95.2544	93.0724	0.0306848	0.013863	0.0189316	0.00278552	0.00097024	0.00135605	0.277763	0.096749	0.135221	0.095363
p.A214P	c.640G>C	Severe	Severe	0.143608	6	0.580869	0.576852	0.599005	748.37	691.363	621.313	0.0355417	0.0166742	0.0233031	0.000316614	0.000160786	0.000250042	0.187511	0.095227	0.148086	0.046305
p.R246H	c.737G>A	Severe	Severe	0.128656	7	0.418061	0.446674	0.522177	407.535	472.213	386.465	0.0342588	0.011852	-0.00440872	0.000560423	0.000167325	-7.60521e-05	0.331907	0.099101	-0.04504	0.190204
p.T276M	c.827C>T	Severe	Severe	0.098012	13	0.345622	0.381504	0.375298	162.006	144.478	149.223	0.0328894	0.0367841	0.0344417	0.00135342	0.00169734	0.00153872	0.08671	0.108744	0.098581	0.011028
p.R313Q	c.938G>A	Severe	Severe	0.096081	7	0.272707	0.219998	0.260196	94.7609	139.797	120.224	0.0159957	0.0205132	0.0141932	0.00112534	0.00097824	0.00078704	0.112215	0.097547	0.078481	0.016915
p.P150L	c.449C>T	Severe	Severe	0.084537	9	0.42749	0.407318	0.392837	56.8455	60.0805	61.6995	0.0162902	0.0113332	0.0131858	0.00191047	0.00125755	0.00142474	0.105465	0.069463	0.078684	0.018701
p.G101V	c.302G>T	Severe	Severe	0.069499	12	0.350755	0.496503	0.550935	1494.75	1159.62	1007.85	0.0243821	0.0226219	0.0184382	0.00010875	0.00013005	0.00012196	0.062851	0.075161	0.070485	0.006214
p.S98F	c.293C>T	Severe	Severe	0.061126	9	0.48155	0.493183	0.514397	210.919	200.784	204.372	0.0164272	0.0193858	0.0175873	0.00051923	0.00064367	0.0005737	0.054829	0.067969	0.06058	0.006587
p.D257H	c.769G>C	Severe	Severe	0.01215	6	0.568287	0.489814	0.451383	181.875	207.063	202.104	0.00338804	0.00325844	0.00351943	0.00012419	0.00010491	0.00011609	0.013114	0.011078	0.012259	0.001022
p.R246C	c.736C>T	Severe	Severe	0.006047	6	0.283831	0.402743	0.440815	328.694	263.282	235.821	0.00325714	0.00219003	0.00177834	6.606e-05	5.545e-05	5.027e-05	0.006976	0.005856	0.005309	0.00085
p.P150R	c.449C>G	Severe	Severe	-0.000122	6	0.387694	0.664841	0.598669	692.643	484.944	533.787	0.00014702	0.00012031	-0.00026949	2.1e-07	2.5e-07	-5e-07	0.001919	0.002285	-0.004569	0.003856
p.E384K	c.1150G>A	Benign	Moderate	70.2201	8	0.25592	0.324062	0.452986	480.287	389.926	320.298	44.7933	39.1964	32.708	0.621756	0.670151	0.680783	66.3963	71.5643	72.6997	3.35982
p.P379L	c.1136C>T	Mild	Moderate	12.1026	5	0.619006	0.635086	0.611727	536.475	544.448	504.866	2.07197	1.95223	1.86272	0.0257479	0.0239047	0.0245969	12.5906	11.6893	12.0278	0.455278
p.R86W	c.256C>T	Mild	Moderate	7.85635	14	0.632677	0.516412	0.721605	584.56	680.037	475.885	0.482437	0.726643	0.326064	0.0008253	0.00106854	0.00068517	7.54225	9.76517	6.26163	1.77276
p.R86Q	c.257G>A	Moderate	Moderate	2.13032	15	0.239026	0.357031	0.418838	550.973	321.374	325.536	1.55	0.925694	1.06887	0.0187547	0.0192029	0.0218895	2.00278	2.05064	2.33755	0.181051
p.P428L	c.1283C>T	Severe	Moderate	0.036606	116	0.606594	0.665591	0.61261	83.0415	67.5912	65.2311	0.00925155	0.00490094	0.00477503	0.00074273	0.00048339	0.00048801	0.047585	0.030969	0.031265	0.009509
p.R290H	c.869G>A	Mild	Mild	5.05624	6	0.632756	0.57586	0.359167	89.7527	99.5393	151.997	1.33606	1.24392	1.23599	0.0992401	0.0833115	0.0542113	6.35802	5.33752	3.47316	1.46286
p.I181S	c.542T>G	Mild	Mild	4.32129	27	0.439633	0.378051	0.344439	213.903	269.979	274.148	1.21243	1.82519	1.64123	0.0377876	0.0450698	0.0399112	3.99022	4.7592	4.21446	0.395462
p.N352S	c.1055A>G	Benign	Benign	65.3675	6	0.311088	0.280672	0.37352	168.157	181.504	137.707	14.8333	16.1198	15.4221	0.588075	0.592082	0.746613	59.853	60.2608	75.9886	9.20044
p.T393S	c.1178C>G	Benign	Benign	14.6883	8	0.702842	0.72749	0.668395	299.078	441.264	470.211	1.40444	1.83308	2.20542	0.031306	0.0276943	0.0312686	15.2821	13.519	15.2638	1.01267
