# Supplementary material for: Predicting disease severity in metachromatic leukodystrophy using protein activity and a patient phenotype matrix
Source: Genome Biol. 2023 Jul 21;24:172. doi: 10.1186/s13059-023-03001-z (PMC10360315; doi:10.1186/s13059-023-03001-z)
Supplement: Supplementary file 6 — Additional file 6: Table S5. Enzyme activity of ARSA variants in a genomic construct. Summary of all data used to calculate mean genomic ARSA variant activity. Variants with negative mean percentage of wild-type activity had less sulfatide catabolism than the plate blank. While multiple VUS in gnomAD and the literature are implicated as splice variants, testing all mutants was cost-prohibitive. We triaged variants for testing using the criteria listed in ‘Rationale for testing’. These results provide proof-of-concept for screening in genomic constructs and highlight the technique’s utility in identifying cryptic splice variants. ARSA, arylsulfatase A; BCA, bicinchoninic acid; BLA, beta-lactamase; CDS, coding sequence; gnomAD, Genome Aggregation Database; HGVSc, Human Genome Variation Society coding variant; HGVSp, Human Genome Variation Society protein variant; VUS, variant of unknown significance; WT, wild-type. [file 13059_2023_3001_MOESM6_ESM.xlsx]

## Sheet: Table S5
HGVSc	HGVSp	Genomic activity severity	Genomic mean WT activity (%)	Patient-based severity	Patient count	BCA 1 (µg/µL)	BCA 2 (µg/µL)	BCA 3 (µg/µL)	BLA 1 (nmol/h/mg)	BLA 2 (nmol/h/mg)	BLA 3 (nmol/h/mg)	ARSA activity 1 (nmol/h/mg)	ARSA activity 2 (nmol/h/mg)	ARSA activity 3 (nmol/h/mg)	ARSA normalized to BLA 1	ARSA normalized to BLA 2	ARSA normalized to BLA 3	Percent WT ARSA activity 1 (%)	Percent WT ARSA activity 2 (%)	Percent WT ARSA activity 3 (%)	Standard deviation of percent WT activity	Rationale for testing
ARSA_WT_Full_Length		Benign	100	Benign		0.713817	0.469767	0.479401	92.3899	205.157	179.768	0.214	0.418	0.447	0.00232	0.00204	0.00249	101.71	89.1967	109.094	10.0581	Wild-type reference
c.466-7G>C		Benign	208.709	Benign	0	0.297236	0.323166	0.511162	306.792	316.495	255.696	1.65	1.55	1.03	0.00536	0.00488	0.00404	235.114	214.026	176.986	29.4267	Suspected splice variant from literature
c.1150G>A	p.E384K	Benign	18.2998	Moderate	8	0.674193	0.861419	0.312997	293.368	233.318	277.965	0.0487	0.073	0.151	0.000166	0.000313	0.000542	8.9254	16.8218	29.1522	10.1941	MaxENT Hit
c.1210+1G>A		Severe	0.000661503	Severe	6	0.993968	0.679164	0.674193	109.532	146.939	181.894	0.00027	-0.000497	0.000174	2.46e-06	-3.39e-06	9.58e-07	0.132416	-0.181931	0.0514993	0.163223	Suspected splice variant from literature
c.855-1G>A		Severe	0.28729	Severe	4	0.674193	0.672536	0.70236	256.189	243.515	232.08	0.00137	0.00165	0.0009	5.35e-06	6.78e-06	3.91e-06	0.287277	0.364321	0.210272	0.0770246	Suspected splice variant from literature
c.466-18G>C		Severe	-4.32006	Unknown	0	0.46495	0.800519	0.582158	185.712	133.858	163.069	-0.02	-0.0113	-0.0169	-0.000108	-8.47e-05	-0.000103	-4.71228	-3.71445	-4.53345	0.532041	MaxENT Hit
c.222T>C		Severe	-0.895078	Unknown	0	0.630326	0.400727		630.939	820.784		-0.0108	-0.0195		-1.71e-05	-2.37e-05		-0.751364	-1.03879		0.203242	Suspected splice variant from literature
c.685-2A>G		Severe	0.0861117	Unknown	0	0.652654	0.652654	0.685791	211.29	275.101	274.551	0.0014	0.000403	-0.000909	6.65e-06	1.46e-06	-3.31e-06	0.357573	0.0786562	-0.177894	0.267811	Suspected splice variant from literature
c.1108-3C>G		Severe	0.122085	Unknown	3	1.06024	0.874673	0.662595	130.873	144.029	192.77	-0.000326	0.000589	0.001	-2.49e-06	4.09e-06	5.21e-06	-0.133667	0.219879	0.280043	0.223521	Suspected splice variant from literature
c.980-2A>C		Severe	0.229111	Unknown	0	0.523419	0.215243	0.387556	307.281	266.777	295.111	0.00114	0.000973	0.0016	3.73e-06	3.65e-06	5.42e-06	0.20021	0.196035	0.291089	0.0537146	Suspected splice variant from literature
c.855-8T>A		Severe	1.07596	Unknown	0	0.602948	0.654311	0.611232	197.106	188.639	209.695	0.00285	0.00351	0.00566	1.44e-05	1.86e-05	2.7e-05	0.775877	1.0004	1.4516	0.344141	Suspected splice variant from literature
c.466-8C>T		Moderate	2.08508	Unknown	0	0.840658	0.474584	0.358981	102.12	124.52	153.153	0.01	0.0064	-0.0012	9.9e-05	5.17e-05	-7.91e-06	4.33788	2.26394	-0.346586	2.34735	Suspected splice variant from literature
c.980-6C>G		Mild	12.2323	Unknown	0	0.347791	0.571468	0.64934	147.769	205.517	234.721	0.045	0.04	0.043	0.000305	0.000194	0.000183	16.409	10.4324	9.85556	3.62861	Suspected splice variant from literature
c.682C>G	p.H228D	Benign	23.0378	Unknown	0	0.447289	0.551652	0.595003	284.249	299.75	292.303	0.185	0.13	0.15	0.000651	0.000417	0.000509	28.5358	18.2805	22.2971	5.16766	VUS within 6bp of exon boundary
c.1107+8C>G		Benign	27.9126	Unknown	0	1.27563	1.03042	0.64934	72.1055	73.5271	113.626	0.0269	0.0322	0.0848	0.000373	0.000439	0.000747	20.0402	23.5668	40.1308	10.7272	Suspected splice variant from literature
c.1211-5C>G		Benign	41.1279	Unknown	0	0.81834	0.810056		160.088	126.459		0.1	0.114		0.000627	0.000904		33.6972	48.5587		10.5087	Suspected splice variant from literature
c.1211-4C>T		Benign	46.6087	Unknown	0	0.692419	0.558213	0.33785	159.87	208.589	212.773	0.0852	0.148	0.29	0.000533	0.000708	0.00136	28.6247	38.0602	73.141	23.457	Suspected splice variant from literature
c.684+1G>A		Benign	48.6193	Unknown	2	0.358981	0.704183	0.612665	141.577	109.322	120.457	0.265	0.0908	0.0753	0.00187	0.000831	0.000625	82.0523	36.4203	27.3853	29.3041	Suspected splice variant from literature
c.1211-8C>T		Benign	58.2873	Unknown	0	0.650997	0.629458	0.551585	195.365	167.347	151.135	0.172	0.166	0.209	0.000882	0.000991	0.00138	47.4072	53.2841	74.1706	14.0657	Suspected splice variant from literature
c.854+40G>A		Benign	67.5681	Unknown	0	0.642713	1.04699	0.64934	297.791	199.574	352.542	0.351	0.248	0.476	0.00118	0.00124	0.00135	63.3449	66.841	72.5185	4.62987	MaxENT Hit
c.684+4A>C		Benign	72.9438	Unknown	0	0.548441	0.659227	0.601425	148.872	117.006	170.218	0.29	0.222	0.195	0.00195	0.0019	0.00115	85.4266	83.1903	50.2144	19.716	Suspected splice variant from literature
c.465+6A>G		Benign	82.8081	Unknown	0	0.495456	0.583764		693.552	549.137		1.35	1		0.00195	0.00183		85.5862	80.0301		3.92876	Suspected splice variant from literature
c.224+8G>A		Benign	82.8804	Unknown	0	1.19228	0.601425		206.174	452.156		0.377	0.883		0.00183	0.00195		80.204	85.5567		3.78494	Suspected splice variant from literature
c.685-7C>T		Benign	86.1517	Unknown	0	0.612889	0.781889	0.50188	286.051	256.405	269.414	0.412	0.295	0.598	0.00144	0.00115	0.00222	77.3175	61.9209	119.217	29.6519	Suspected splice variant from literature
c.1211-3C>T		Benign	116.685	Unknown	0	0.626144	0.549929		285.139	216.36		0.472	0.716		0.00165	0.00331		77.802	155.569		65.5839	Literature review
c.465+44G>A		Benign	89.548	Unknown	0	0.326869	0.513118	0.831025	331.589	297.704	220.194	0.938	0.602	0.282	0.00283	0.00202	0.00128	123.97	88.5917	56.0824	33.9539	MaxENT Hit
c.973G>A	p.A325T	Benign	108.799	Unknown	0	0.508507	0.412409	0.48034	348.278	330.477	294.424	0.668	0.63	0.662	0.00192	0.00191	0.00225	103.115	102.521	120.762	10.364	VUS within 6bp of exon boundary
c.684+26G>A		Benign	110.738	Unknown	0	0.378248	0.533991		246.403	232.35		0.587	0.621		0.00238	0.00267		104.357	117.119		9.0242	MaxENT Hit
c.684C>T		Benign	136.655	Unknown	0	0.54523	0.569314	0.567708	348.156	388.666	364.353	1.21	1.12	1.09	0.00348	0.00288	0.00298	152.732	126.444	130.789	14.0914	Suspected splice variant from literature
c.465+42A>C		Benign	158.12	Unknown	0	0.376648	0.298856		281.26	303.707		0.952	1.16		0.00339	0.00383		148.402	167.837		13.743	MaxENT Hit
c.680C>G	p.S227C	Benign	158.141	Unknown	0	0.4505	0.391093	0.384671	253.125	267.284	315.637	0.993	1.01	0.986	0.00392	0.00378	0.00312	172.025	165.496	136.901	18.6815	VUS within 6bp of exon boundary
c.466-11G>C		Benign	168.493	Unknown	0	0.280307	0.293152		203.933	282.365		0.831	1.02		0.00408	0.00361		178.667	158.32		14.3873	MaxENT Hit
c.1210+49G>A		Benign	176.633	Unknown	0	0.412409	0.268262		280.558	405.371		1.03	1.17		0.00368	0.00289		197.975	155.292		30.1814	MaxENT Hit
