# Supplementary material for: Predicting disease severity in metachromatic leukodystrophy using protein activity and a patient phenotype matrix
Source: Genome Biol. 2023 Jul 21;24:172. doi: 10.1186/s13059-023-03001-z (PMC10360315; doi:10.1186/s13059-023-03001-z)
Supplement: Supplementary file 7 — Additional file 7: Table S6. Percent reduction of genotypes of unknown significance (GUS) with activity-based severity data. Burdens for each MLD subtype were predicted using allele frequencies from gnomAD and our phenotype matrix. Frequencies of unknown genotypes are reported across various populations. Calculations were performed using patient-based severity, as defined by our variant-severity criteria, and repeated using activity-based severity determined by MS/MS. Both one-in incidences and allele frequencies are provided, and the percent reduction in GUS when activity-based severity data are used instead of patient-based severity is shown. Classifying VUS by activity-based severity greatly reduces the number of genotypes with indeterminant phenotypes. gnomAD, Genome Aggregation Database; GUS, genotypes of unknown significance; MS/MS, tandem mass spectrometry; NFE, non-Finnish European; VUS, variants of unknown significance. [file 13059_2023_3001_MOESM7_ESM.xlsx]

## Sheet: Table S6
	Paient-based severity		Activity-based severity		Reduction in incidence of GUS (%)
Population	Allele frequency	Incidence	Allele frequency	Incidence
All	8.59e-05	1 in 11,636	1.25e-06	1 in 798,907	98.5436
African	0.000667	1 in 1,500	4.66e-07	1 in 2,147,029	99.9302
Ashkenazi Jew	1.01e-05	1 in 98,975	9.38e-08	1 in 10,664,166	99.0719
Latino	3.63e-05	1 in 27,551	3.46e-07	1 in 2,892,784	99.0476
East Asian	0.000265	1 in 3,775	4.85e-06	1 in 206,362	98.1709
Finnish	6.84e-06	1 in 146,251	3.54e-06	1 in 282,508	48.2313
NFE	3.12e-05	1 in 32,069	6.85e-07	1 in 1,459,175	97.8023
South Asian	0.00035	1 in 2,857	4.39e-07	1 in 2,276,710	99.8746
Other	0.000125	1 in 7,990	1.74e-06	1 in 576,126	98.6133
