# Supplementary material for: Predicting disease severity in metachromatic leukodystrophy using protein activity and a patient phenotype matrix
Source: Genome Biol. 2023 Jul 21;24:172. doi: 10.1186/s13059-023-03001-z (PMC10360315; doi:10.1186/s13059-023-03001-z)
Supplement: Supplementary file 8 — Additional file 8: Table S7. ClinVar and variant severity. Tabulation of ClinVar annotations and associated patient-based severity and activity-based severity assignments. [file 13059_2023_3001_MOESM8_ESM.xlsx]

## Sheet: Table S7
ClinVar annotation	Patient-based severity					Activity -based severity
	Benign	Mild	Moderate	Severe	Unknown	Benign	Mild	Moderate	Severe	Unknown	Total
Benign	2	0	0	0	0	2	0	0	0	0	2
Benign / likely benign	1	0	0	0	0	1	0	0	0	0	1
Benign / likely benign, other	1	0	0	0	0	1	0	0	0	0	1
Conflicting interpretations of pathogenicity	2	0	1	2	9	7	2	0	5	0	14
Likely benign	0	0	0	0	8	7	0	0	1	1	9
Likely pathogenic	0	0	0	5	6	1	0	1	4	2	11
Not in ClinVar	1	0	0	50	298	136	10	7	50	101	363
Not provided	0	0	0	1	23	1	1	0	9	13	24
Other	0	0	0	0	1	1	0	0	0	0	1
Pathogenic	0	1	3	11	16	3	2	3	10	8	31
Pathogenic / likely pathogenic	0	1	1	9	5	2	1	0	10	1	17
Uncertain significance	0	0	0	1	38	22	4	1	4	8	39
Total	7	2	5	79	404	184	20	12	93	134	513
Comprehensive Variants--DON'T INCLUDE IN PAPER
ClinVar Annotation	Patient Based Severity					Activity Based Severity
	Benign	Mild	Moderate	Severe	Unknown	Benign	Mild	Moderate	Severe	Unknown	Total
Benign	2	0	0	0	0	2	0	0	0	0	2
Benign / likely benign	1	0	0	0	0	1	0	0	0	0	1
Benign / likely benign, other	1	0	0	0	0	1	0	0	0	0	1
Conflicting interpretations of pathogenicity	2	0	2	3	7	7	2	0	5	0	14
Likely benign	0	0	0	0	9	7	0	0	1	1	9
Likely pathogenic	0	0	0	6	5	1	0	0	8	2	11
Not in ClinVar	1	0	0	62	300	137	9	7	109	101	363
not provided	0	0	0	2	22	1	1	0	9	13	24
other	0	0	0	0	1	1	0	0	0	0	1
Pathogenic	0	1	3	12	15	3	2	3	15	8	31
Pathogenic / likely pathogenic	0	1	1	11	4	2	1	0	13	1	17
Uncertain significance	0	1	0	1	37	22	4	1	4	8	39
Total	7	3	6	97	400	185	19	11	164	134	513
