# Supplementary material for: Predicting disease severity in metachromatic leukodystrophy using protein activity and a patient phenotype matrix
Source: Genome Biol. 2023 Jul 21;24:172. doi: 10.1186/s13059-023-03001-z (PMC10360315; doi:10.1186/s13059-023-03001-z)
Supplement: Supplementary file 9 — Additional file 9: Table S8. Predicted individual genotype incidence rates in all populations. The expected incidence of an individual genotype was calculated as the product of the allele frequency of the two mutations comprising the genotype for each subpopulation reported in gnomAD. ARSA, arylsulfatase A, CDS, coding sequence [file 13059_2023_3001_MOESM9_ESM.xlsx]

## Sheet: Table S8
Genotype	Variant 1	Variant 2	Patient-based severity predicted phenotype	CDS activity-predicted phenotype	Patient count	All AF	One in All AF	Percentage burden symptomatic All AF	Activity-based percentage burden symptomatic All AF	African AF	One in African AF	Percentage burden symptomatic African AF	Activity-based percentage burden symptomatic African AF	Ashkenazi AF	One in Ashkenazi AF	Percentage burden symptomatic Ashkenazi AF	Activity-based percentage burden symptomatic Ashkenazi AF	Latino AF	One in Latino AF	Percentage burden symptomatic Latino AF	Activity-based percentage burden symptomatic Latino AF	East Asian AF	One in East Asian AF	Percentage burden symptomatic East Asian AF	Activity-based percentage burden symptomatic East Asian AF	Finnish AF	One in Finnish AF	Percentage burden symptomatic Finnish AF	Activity-based percentage burden symptomatic Finnish AF	Non-Finnish European AF	One in Non-Finnish European AF	Percentage burden symptomatic Non-Finnish European AF	Activity-based percentage burden symptomatic Non-Finnish European AF	South Asian AF	One in South Asian AF	Percentage burden symptomatic South Asian AF	Activity-based percentage burden symptomatic South Asian AF	Other AF	One in Other AF	Percentage burden symptomatic OtherAF	Activity-based percentage burden symptomatic Other AF	Table legend
p.T393S/p.T393S	p.T393S	p.T393S	Asymptomatic	Asymptomatic	2	0.231866	1 in 5	0	0	0.148115	1 in 7	0	0	0.178743	1 in 6	0	0	0.174734	1 in 6	0	0	0.0851005	1 in 12	0	0	0.351708	1 in 3	0	0	0.292592	1 in 4	0	0	0.17932	1 in 6	0	0	0.256802	1 in 4	0	0	Genotype	All ARSA alleles comprising patient genotype.
p.N352S/p.T393S	p.N352S	p.T393S	Asymptomatic	Asymptomatic	1	0.158245	1 in 7	0	0	0.261038	1 in 4	0	0	0.119496	1 in 9	0	0	0.24918	1 in 5	0	0	0.101005	1 in 10	0	0	0.074578	1 in 14	0	0	0.136307	1 in 8	0	0	0.125774	1 in 8	0	0	0.166816	1 in 6	0	0	Variant 1	First ARSA allele in genotype.
p.T393S/p.W195C	p.T393S	p.W195C	Asymptomatic	Asymptomatic		0.0513065	1 in 20	0	0	0.00975161	1 in 103	0	0	0.063171	1 in 16	0	0	0.0228188	1 in 44	0	0	0.000101715	1 in 9,832	0	0	0.0893833	1 in 12	0	0	0.083061	1 in 13	0	0	0.0187954	1 in 54	0	0	0.0636228	1 in 16	0	0	Variant 2	Second ARSA allele in genotype.
p.N352S/p.N352S	p.N352S	p.N352S	Asymptomatic	Asymptomatic		0.0270001	1 in 38	0	0	0.115014	1 in 9	0	0	0.0199719	1 in 51	0	0	0.0888361	1 in 12	0	0	0.0299705	1 in 34	0	0	0.00395348	1 in 253	0	0	0.015875	1 in 63	0	0	0.0220542	1 in 46	0	0	0.0270905	1 in 37	0	0	Patient-based severity predicted phenotype	Predicted severity using the phenotype matrix if there is a patient-based severity assignment for the variants in the genotype
p.N352S/p.W195C	p.N352S	p.W195C	Asymptomatic	Asymptomatic		0.017508	1 in 58	0	0	0.00859315	1 in 117	0	0	0.0211161	1 in 48	0	0	0.0162704	1 in 62	0	0	6.03624e-05	1 in 16,567	0	0	0.00947666	1 in 106	0	0	0.0193474	1 in 52	0	0	0.0065915	1 in 152	0	0	0.0206644	1 in 49	0	0	CDS activity-predicted phenotype	Predicted severity using the phenotype matrix if there is an activity-based severity assignment for the variants in the genotype
c.466-44G>T/p.T393S	c.466-44G>T	p.T393S	Asymptomatic	Asymptomatic		0.0126668	1 in 79	0	0	0.00281561	1 in 356	0	0	0.00603971	1 in 166	0	0	0.00319268	1 in 314	0	0	0.00421888	1 in 238	0	0	0.0296026	1 in 34	0	0	0.0190502	1 in 53	0	0	0.00817425	1 in 123	0	0	0.0145875	1 in 69	0	0	Patient count	The number of patients in the curated patient data with this genotype
c.466-44G>T/p.N352S	c.466-44G>T	p.N352S	Asymptomatic	Asymptomatic		0.00432245	1 in 232	0	0	0.00248113	1 in 404	0	0	0.00201889	1 in 496	0	0	0.00227647	1 in 440	0	0	0.00250367	1 in 400	0	0	0.00313855	1 in 319	0	0	0.00443737	1 in 226	0	0	0.00286668	1 in 349	0	0	0.00473794	1 in 212	0	0	All allele frequency (AF)	The expected birth incidence of this genotype in all populations as a fraction
p.W195C/p.W195C	p.W195C	p.W195C	Asymptomatic	Asymptomatic	1	0.00283823	1 in 353	0	0	0.000160507	1 in 6,231	0	0	0.00558145	1 in 180	0	0	0.000744984	1 in 1,343	0	0	3.03934e-08	1 in 32,901,892	0	0	0.00567899	1 in 177	0	0	0.00589483	1 in 170	0	0	0.000492512	1 in 2,031	0	0	0.00394064	1 in 254	0	0	One in All AF	The expected birth incidence of this genotype in all populations
p.P220L/p.T393S	p.P220L	p.T393S	Asymptomatic	Asymptomatic		0.00275721	1 in 363	0	0	0.000100721	1 in 9,929	0	0	0	1 in inf	0	0	0	1 in inf	0	0	0	1 in inf	0	0	0.0331188	1 in 31	0	0	0.000582508	1 in 1,717	0	0	0	1 in inf	0	0	0.00369895	1 in 271	0	0	Percentage-burden symptomatic All AF	The percentage of symptomatic patients this genotype should represent based on allele frequencies based on patient-based severities in all populations
c.466-7G>C/p.T393S	c.466-7G>C	p.T393S	Asymptomatic	Asymptomatic		0.00230073	1 in 435	0	0	0.000344832	1 in 2,900	0	0	9.30116e-05	1 in 10,752	0	0	0.000783354	1 in 1,277	0	0	0	1 in inf	0	0	0.000773336	1 in 1,294	0	0	0.00440632	1 in 227	0	0	0.00202584	1 in 494	0	0	0.00260676	1 in 384	0	0	Activity-based percentage burden symptomatic All AF	The percentage of symptomatic patients this genotype should represent based on allele frequencies based on activity-based severities in all populations
c.854+40G>A/p.T393S	c.854+40G>A	p.T393S	Asymptomatic	Asymptomatic		0.00153029	1 in 654	0	0	5.12629e-05	1 in 19,508	0	0	0	1 in inf	0	0	2.49135e-05	1 in 40,139	0	0	0.000169781	1 in 5,890	0	0	0	1 in inf	0	0	7.85413e-05	1 in 12,733	0	0	0.00995474	1 in 101	0	0	0.0009375	1 in 1,067	0	0	African AF	The expected birth incidence of this genotype in African populations
c.466-44G>T/p.W195C	c.466-44G>T	p.W195C	Asymptomatic	Asymptomatic		0.00140143	1 in 714	0	0	9.26875e-05	1 in 10,789	0	0	0.00106727	1 in 937	0	0	0.000208469	1 in 4,797	0	0	2.52128e-06	1 in 396,625	0	0	0.00376162	1 in 266	0	0	0.00270398	1 in 370	0	0	0.000428393	1 in 2,335	0	0	0.00180703	1 in 554	0	0	One in African AF	The expected birth incidence of this genotype in African populations
p.N352S/p.P220L	p.N352S	p.P220L	Asymptomatic	Asymptomatic		0.000940879	1 in 1,063	0	0	8.87555e-05	1 in 11,267	0	0	0	1 in inf	0	0	0	1 in inf	0	0	0	1 in inf	0	0	0.00351134	1 in 285	0	0	0.000135684	1 in 7,371	0	0	0	1 in inf	0	0	0.0012014	1 in 833	0	0	Percentage burden symptomatic African AF	The percentage of symptomatic patients this genotype should represent based on allele frequencies based on patient-based severities in African populations
p.E483K/p.T393S	p.E483K	p.T393S	Asymptomatic	Asymptomatic		0.000833038	1 in 1,201	0	0	0.00545598	1 in 184	0	0	0.00114503	1 in 874	0	0	0.000878809	1 in 1,138	0	0	0	1 in inf	0	0	0	1 in inf	0	0	0.000450105	1 in 2,222	0	0	2.77588e-05	1 in 36,025	0	0	0.00189654	1 in 528	0	0	Activity-based percentage burden symptomatic African AF	The percentage of symptomatic patients this genotype should represent based on allele frequencies based on activity-based severities in African populations
c.466-7G>C/p.N352S	c.466-7G>C	p.N352S	Asymptomatic	Asymptomatic		0.000785107	1 in 1,274	0	0	0.000303867	1 in 3,291	0	0	3.10909e-05	1 in 32,164	0	0	0.000558553	1 in 1,791	0	0	0	1 in inf	0	0	8.19913e-05	1 in 12,197	0	0	0.00102636	1 in 975	0	0	0.000710455	1 in 1,408	0	0	0.000846661	1 in 1,182	0	0	Ashkenazi AF	The expected birth incidence of this genotype in Ashkenazi populations
c.465+1G>A/p.T393S	c.465+1G>A	p.T393S	Asymptomatic	Asymptomatic		0.000612642	1 in 1,633	0	0	0.000257854	1 in 3,879	0	0	0	1 in inf	0	0	0.0001002	1 in 9,981	0	0	0	1 in inf	0	0	0.000382858	1 in 2,612	0	0	0.00130886	1 in 765	0	0	5.55319e-05	1 in 18,008	0	0	0.00114628	1 in 873	0	0	One in Ashkenazi AF	The expected birth incidence of this genotype in Ashkenazi populations
c.854+40G>A/p.N352S	c.854+40G>A	p.N352S	Asymptomatic	Asymptomatic		0.000522199	1 in 1,915	0	0	4.51731e-05	1 in 22,138	0	0	0	1 in inf	0	0	1.7764e-05	1 in 56,294	0	0	0.000100756	1 in 9,925	0	0	0	1 in inf	0	0	1.82946e-05	1 in 54,661	0	0	0.00349109	1 in 287	0	0	0.000304495	1 in 3,285	0	0	Percentage burden symptomatic Ashkenazi AF	The percentage of symptomatic patients this genotype should represent based on allele frequencies based on patient-based severities in Ashkenazi populations
p.P428L/p.T393S	p.P428L	p.T393S	Asymptomatic	Asymptomatic		0.000392924	1 in 2,546	0	0	0.000154086	1 in 6,490	0	0	0	1 in inf	0	0	5.07073e-05	1 in 19,722	0	0	0	1 in inf	0	0	0.00103766	1 in 964	0	0	0.000685983	1 in 1,458	0	0	0	1 in inf	0	0	0.000959766	1 in 1,042	0	0	Activity-based percentage burden symptomatic Ashkenazi AF	The percentage of symptomatic patients this genotype should represent based on allele frequencies based on activity-based severities in Ashkenazi populations
p.A14T/p.T393S	p.A14T	p.T393S	Asymptomatic	Asymptomatic		0.000349587	1 in 2,861	0	0	0.00442133	1 in 227	0	0	0	1 in inf	0	0	0.000312883	1 in 3,197	0	0	0	1 in inf	0	0	0	1 in inf	0	0	1.88348e-05	1 in 53,094	0	0	0	1 in inf	0	0	0	1 in inf	0	0	Latino AF	The expected birth incidence of this genotype in Latino populations
p.P220L/p.W195C	p.P220L	p.W195C	Asymptomatic	Asymptomatic		0.000305053	1 in 3,279	0	0	3.31564e-06	1 in 301,601	0	0	0	1 in inf	0	0	0	1 in inf	0	0	0	1 in inf	0	0	0.00420842	1 in 238	0	0	8.26811e-05	1 in 12,095	0	0	0	1 in inf	0	0	0.000458208	1 in 2,183	0	0	One in Latino AF	The expected birth incidence of this genotype in Latino populations
p.E483K/p.N352S	p.E483K	p.N352S	Asymptomatic	Asymptomatic		0.000284268	1 in 3,518	0	0	0.00480783	1 in 208	0	0	0.000382747	1 in 2,613	0	0	0.000626615	1 in 1,596	0	0	0	1 in inf	0	0	0	1 in inf	0	0	0.000104843	1 in 9,539	0	0	9.7349e-06	1 in 102,724	0	0	0.000615988	1 in 1,624	0	0	Percentage burden symptomatic Latino AF	The percentage of symptomatic patients this genotype should represent based on allele frequencies based on patient-based severities in Latino populations
p.L433V/p.T393S	p.L433V	p.T393S	Asymptomatic	Asymptomatic		0.000266765	1 in 3,749	0	0	0	1 in inf	0	0	0	1 in inf	0	0	0	1 in inf	0	0	0.00223722	1 in 447	0	0	0	1 in inf	0	0	0	1 in inf	0	0	0	1 in inf	0	0	0.000188876	1 in 5,295	0	0	Activity-based percentage burden symptomatic Latino AF	The percentage of symptomatic patients this genotype should represent based on allele frequencies based on activity-based severities in Latino populations
p.G449R/p.T393S	p.G449R	p.T393S	Asymptomatic	Asymptomatic		0.000263876	1 in 3,790	0	0	0	1 in inf	0	0	0	1 in inf	0	0	2.49511e-05	1 in 40,079	0	0	0.00199878	1 in 501	0	0	0	1 in inf	0	0	4.89206e-05	1 in 20,442	0	0	5.51525e-05	1 in 18,132	0	0	0	1 in inf	0	0	East Asian AF	The expected birth incidence of this genotype in East Asian populations
c.466-7G>C/p.W195C	c.466-7G>C	p.W195C	Asymptomatic	Asymptomatic		0.000254548	1 in 3,929	0	0	1.13516e-05	1 in 88,094	0	0	1.6436e-05	1 in 60,843	0	0	5.11497e-05	1 in 19,551	0	0	0	1 in inf	0	0	9.82682e-05	1 in 10,177	0	0	0.000625432	1 in 1,599	0	0	0.000106169	1 in 9,419	0	0	0.000322912	1 in 3,097	0	0	One in East Asian AF	The expected birth incidence of this genotype in East Asian populations
p.N442S/p.T393S	p.N442S	p.T393S	Asymptomatic	Asymptomatic		0.000244615	1 in 4,089	0	0	0.00279988	1 in 358	0	0	0	1 in inf	0	0	0.000150147	1 in 6,661	0	0	0	1 in inf	0	0	0	1 in inf	0	0	9.80576e-06	1 in 101,981	0	0	0	1 in inf	0	0	0	1 in inf	0	0	Percentage burden symptomatic East Asian AF	The percentage of symptomatic patients this genotype should represent based on allele frequencies based on patient-based severities in East Asian populations
p.A201S/p.T393S	p.A201S	p.T393S	Asymptomatic	Asymptomatic		0.00022728	1 in 4,400	0	0	0	1 in inf	0	0	0	1 in inf	0	0	0	1 in inf	0	0	0	1 in inf	0	0	0.000372351	1 in 2,686	0	0	0.000467685	1 in 2,139	0	0	0	1 in inf	0	0	0.000555046	1 in 1,802	0	0	Activity-based percentage burden symptomatic East Asian AF	The percentage of symptomatic patients this genotype should represent based on allele frequencies based on activity-based severities in East Asian populations
p.I181S/p.T393S	p.I181S	p.T393S	Asymptomatic	Asymptomatic		0.000217649	1 in 4,595	0	0	0	1 in inf	0	0	0.000173128	1 in 5,777	0	0	4.98671e-05	1 in 20,054	0	0	0	1 in inf	0	0	0.00048111	1 in 2,079	0	0	0.000394974	1 in 2,532	0	0	0	1 in inf	0	0	0.000372341	1 in 2,686	0	0	Finnish AF	The expected birth incidence of this genotype in Finnish populations
c.465+1G>A/p.N352S	c.465+1G>A	p.N352S	Asymptomatic	Asymptomatic		0.00020906	1 in 4,784	0	0	0.000227222	1 in 4,401	0	0	0	1 in inf	0	0	7.14453e-05	1 in 13,997	0	0	0	1 in inf	0	0	4.05917e-05	1 in 24,636	0	0	0.000304872	1 in 3,281	0	0	1.94749e-05	1 in 51,349	0	0	0.000372307	1 in 2,686	0	0	One in Finnish AF	The expected birth incidence of this genotype in Finnish populations
p.D171N/p.T393S	p.D171N	p.T393S	Asymptomatic	Asymptomatic		0.000200314	1 in 4,993	0	0	0.000105325	1 in 9,495	0	0	0	1 in inf	0	0	7.49386e-05	1 in 13,345	0	0	0.0013305	1 in 752	0	0	0	1 in inf	0	0	0	1 in inf	0	0	8.27233e-05	1 in 12,089	0	0	0.000565155	1 in 1,770	0	0	Percentage burden symptomatic Finnish AF	The percentage of symptomatic patients this genotype should represent based on allele frequencies based on patient-based severities in Finnish populations
c.466-44G>T/c.466-44G>T	c.466-44G>T	c.466-44G>T	Asymptomatic	Asymptomatic		0.000172996	1 in 5,781	0	0	1.3381e-05	1 in 74,734	0	0	5.10204e-05	1 in 19,601	0	0	1.45839e-05	1 in 68,569	0	0	5.22879e-05	1 in 19,125	0	0	0.000622901	1 in 1,606	0	0	0.000310082	1 in 3,225	0	0	9.31553e-05	1 in 10,735	0	0	0.000207158	1 in 4,828	0	0	Activity-based percentage burden symptomatic Finnish AF	The percentage of symptomatic patients this genotype should represent based on allele frequencies based on activity-based severities in Finnish populations
c.854+40G>A/p.W195C	c.854+40G>A	p.W195C	Asymptomatic	Asymptomatic		0.000169308	1 in 5,907	0	0	1.68753e-06	1 in 592,583	0	0	0	1 in inf	0	0	1.62675e-06	1 in 614,725	0	0	1.01464e-07	1 in 9,855,700	0	0	0	1 in inf	0	0	1.11481e-05	1 in 89,702	0	0	0.000521704	1 in 1,917	0	0	0.000116133	1 in 8,611	0	0	Non-Finnish European AF	The expected birth incidence of this genotype in Non-Finnish European populations
p.N352S/p.P428L	p.N352S	p.P428L	Asymptomatic	Asymptomatic		0.000134083	1 in 7,459	0	0	0.000135781	1 in 7,365	0	0	0	1 in inf	0	0	3.61557e-05	1 in 27,659	0	0	0	1 in inf	0	0	0.000110015	1 in 9,090	0	0	0.000159786	1 in 6,259	0	0	0	1 in inf	0	0	0.000311727	1 in 3,208	0	0	One in Non-Finnish European AF	The expected birth incidence of this genotype in Non-Finnish European populations
p.T393S/p.T496I	p.T393S	p.T496I	Asymptomatic	Asymptomatic		0.000132901	1 in 7,525	0	0	0.00151725	1 in 660	0	0	0	1 in inf	0	0	0.000130465	1 in 7,665	0	0	0	1 in inf	0	0	0	1 in inf	0	0	0	1 in inf	0	0	0	1 in inf	0	0	0	1 in inf	0	0	Percentage burden symptomatic Non-Finnish European AF	The percentage of symptomatic patients this genotype should represent based on allele frequencies based on patient-based severities in Non-Finnish European populations
p.A14T/p.N352S	p.A14T	p.N352S	Asymptomatic	Asymptomatic		0.000119294	1 in 8,383	0	0	0.00389609	1 in 257	0	0	0	1 in inf	0	0	0.000223094	1 in 4,483	0	0	0	1 in inf	0	0	0	1 in inf	0	0	4.38719e-06	1 in 227,937	0	0	0	1 in inf	0	0	0	1 in inf	0	0	Activity-based percentage burden symptomatic Non-Finnish European AF	The percentage of symptomatic patients this genotype should represent based on allele frequencies based on activity-based severities in Non-Finnish European populations
p.R290H/p.T393S	p.R290H	p.T393S	Asymptomatic	Asymptomatic		0.000118455	1 in 8,443	0	0	0	1 in inf	0	0	8.63866e-05	1 in 11,576	0	0	2.49528e-05	1 in 40,076	0	0	3.39801e-05	1 in 29,429	0	0	0	1 in inf	0	0	0.000225272	1 in 4,440	0	0	5.52567e-05	1 in 18,098	0	0	0.000373714	1 in 2,676	0	0	South Asian AF	The expected birth incidence of this genotype in South Asian populations
p.R202H/p.T393S	p.R202H	p.T393S	Asymptomatic	Asymptomatic		0.000117492	1 in 8,512	0	0	5.05987e-05	1 in 19,764	0	0	0	1 in inf	0	0	0.000398415	1 in 2,510	0	0	0	1 in inf	0	0	0	1 in inf	0	0	5.84137e-05	1 in 17,120	0	0	2.75165e-05	1 in 36,342	0	0	0.00110969	1 in 902	0	0	One inSouth Asian AF	The expected birth incidence of this genotype in South Asian populations
p.R243C/p.T393S	p.R243C	p.T393S	Asymptomatic	Asymptomatic		0.000117492	1 in 8,512	0	0	0	1 in inf	0	0	0	1 in inf	0	0	0	1 in inf	0	0	0	1 in inf	0	0	0	1 in inf	0	0	0.000271789	1 in 3,680	0	0	5.50272e-05	1 in 18,173	0	0	0	1 in inf	0	0	Percentage burden symptomatic South Asian AF	The percentage of symptomatic patients this genotype should represent based on allele frequencies based on patient-based severities in South Asian populations
p.A470T/p.T393S	p.A470T	p.T393S	Asymptomatic	Asymptomatic		0.000109788	1 in 9,109	0	0	5.08796e-05	1 in 19,655	0	0	0	1 in inf	0	0	0	1 in inf	0	0	3.39008e-05	1 in 29,498	0	0	0	1 in inf	0	0	5.86344e-05	1 in 17,055	0	0	0.000523166	1 in 1,912	0	0	0.000185557	1 in 5,390	0	0	Activity-based percentage burden symptomatic South Asian AF	The percentage of symptomatic patients this genotype should represent based on allele frequencies based on activity-based severities in South Asian populations
p.A5V/p.T393S	p.A5V	p.T393S	Asymptomatic	Asymptomatic		0.000100157	1 in 9,985	0	0	0.000104751	1 in 9,547	0	0	0	1 in inf	0	0	0.000139897	1 in 7,149	0	0	0	1 in inf	0	0	0	1 in inf	0	0	0.000194218	1 in 5,149	0	0	0	1 in inf	0	0	0	1 in inf	0	0	Other AF	The expected birth incidence of this genotype in other populations
p.E483K/p.W195C	p.E483K	p.W195C	Asymptomatic	Asymptomatic		9.21658e-05	1 in 10,851	0	0	0.000179606	1 in 5,568	0	0	0.000202337	1 in 4,943	0	0	5.73825e-05	1 in 17,427	0	0	0	1 in inf	0	0	0	1 in inf	0	0	6.38879e-05	1 in 15,653	0	0	1.45477e-06	1 in 687,394	0	0	0.000234935	1 in 4,257	0	0	One in Other AF	The expected birth incidence of this genotype in other populations
p.L433V/p.N352S	p.L433V	p.N352S	Asymptomatic	Asymptomatic		9.10316e-05	1 in 10,986	0	0	0	1 in inf	0	0	0	1 in inf	0	0	0	1 in inf	0	0	0.00132767	1 in 754	0	0	0	1 in inf	0	0	0	1 in inf	0	0	0	1 in inf	0	0	6.13461e-05	1 in 16,301	0	0	Percentage burden symptomatic OtherAF	The percentage of symptomatic patients this genotype should represent based on allele frequencies based on patient-based severities in other populations
p.G449R/p.N352S	p.G449R	p.N352S	Asymptomatic	Asymptomatic		9.00457e-05	1 in 11,106	0	0	0	1 in inf	0	0	0	1 in inf	0	0	1.77908e-05	1 in 56,209	0	0	0.00118617	1 in 844	0	0	0	1 in inf	0	0	1.13951e-05	1 in 87,758	0	0	1.93418e-05	1 in 51,702	0	0	0	1 in inf	0	0	Activity-based percentage burden symptomatic Other AF	The percentage of symptomatic patients this genotype should represent based on allele frequencies based on activity-based severities in other populations
p.R243H/p.T393S	p.R243H	p.T393S	Asymptomatic	Asymptomatic		9.00452e-05	1 in 11,106	0	0	0.000100642	1 in 9,937	0	0	0	1 in inf	0	0	0.000174275	1 in 5,739	0	0	0	1 in inf	0	0	0	1 in inf	0	0	9.70093e-05	1 in 10,309	0	0	0	1 in inf	0	0	0.00073952	1 in 1,353	0	0
p.H503Y/p.T393S	p.H503Y	p.T393S	Asymptomatic	Asymptomatic		8.50373e-05	1 in 11,760	0	0	0	1 in inf	0	0	0	1 in inf	0	0	0	1 in inf	0	0	0	1 in inf	0	0	0	1 in inf	0	0	0	1 in inf	0	0	0.000551861	1 in 1,813	0	0	0	1 in inf	0	0
p.N352S/p.N442S	p.N352S	p.N442S	Asymptomatic	Asymptomatic		8.3473e-05	1 in 11,980	0	0	0.00246727	1 in 406	0	0	0	1 in inf	0	0	0.000107059	1 in 9,341	0	0	0	1 in inf	0	0	0	1 in inf	0	0	2.28406e-06	1 in 437,818	0	0	0	1 in inf	0	0	0	1 in inf	0	0
p.R86Q/p.T393S	p.R86Q	p.T393S	Asymptomatic	Asymptomatic		7.79107e-05	1 in 12,836	0	0	0	1 in inf	0	0	0	1 in inf	0	0	0	1 in inf	0	0	7.08401e-05	1 in 14,117	0	0	0.000324922	1 in 3,078	0	0	9.83497e-05	1 in 10,168	0	0	5.77077e-05	1 in 17,329	0	0	0	1 in inf	0	0
p.A201S/p.N352S	p.A201S	p.N352S	Asymptomatic	Asymptomatic		7.75576e-05	1 in 12,894	0	0	0	1 in inf	0	0	0	1 in inf	0	0	0	1 in inf	0	0	0	1 in inf	0	0	3.94777e-05	1 in 25,331	0	0	0.000108938	1 in 9,180	0	0	0	1 in inf	0	0	0.000180276	1 in 5,548	0	0
c.195C>T/p.T393S	c.195C>T	p.T393S	Asymptomatic	Asymptomatic		7.64912e-05	1 in 13,074	0	0	8.62079e-05	1 in 11,600	0	0	0	1 in inf	0	0	0	1 in inf	0	0	0	1 in inf	0	0	0.000831766	1 in 1,203	0	0	0	1 in inf	0	0	0	1 in inf	0	0	0.000249324	1 in 4,011	0	0
c.466-44G>T/p.P220L	c.466-44G>T	p.P220L	Asymptomatic	Asymptomatic		7.53128e-05	1 in 13,278	0	0	9.57335e-07	1 in 1,044,567	0	0	0	1 in inf	0	0	0	1 in inf	0	0	0	1 in inf	0	0	0.00139378	1 in 718	0	0	1.89631e-05	1 in 52,735	0	0	0	1 in inf	0	0	0.000105058	1 in 9,519	0	0
p.T288P/p.T393S	p.T288P	p.T393S	Asymptomatic	Asymptomatic		7.52142e-05	1 in 13,296	0	0	0	1 in inf	0	0	0	1 in inf	0	0	0	1 in inf	0	0	0	1 in inf	0	0	0	1 in inf	0	0	0	1 in inf	0	0	0.000524906	1 in 1,906	0	0	0	1 in inf	0	0
p.A207T/p.T393S	p.A207T	p.T393S	Asymptomatic	Asymptomatic		7.44438e-05	1 in 13,433	0	0	0.000403996	1 in 2,476	0	0	0	1 in inf	0	0	0.000249009	1 in 4,016	0	0	0	1 in inf	0	0	0	1 in inf	0	0	9.72246e-06	1 in 102,855	0	0	0	1 in inf	0	0	0	1 in inf	0	0
p.I181S/p.N352S	p.I181S	p.N352S	Asymptomatic	Asymptomatic		7.42713e-05	1 in 13,465	0	0	0	1 in inf	0	0	5.78714e-05	1 in 17,280	0	0	3.55566e-05	1 in 28,125	0	0	0	1 in inf	0	0	5.10086e-05	1 in 19,605	0	0	9.20014e-05	1 in 10,870	0	0	0	1 in inf	0	0	0.000120934	1 in 8,269	0	0
p.D171N/p.N352S	p.D171N	p.N352S	Asymptomatic	Asymptomatic		6.83559e-05	1 in 14,630	0	0	9.28123e-05	1 in 10,775	0	0	0	1 in inf	0	0	5.34333e-05	1 in 18,715	0	0	0.000789577	1 in 1,267	0	0	0	1 in inf	0	0	0	1 in inf	0	0	2.90108e-05	1 in 34,470	0	0	0.00018356	1 in 5,448	0	0
c.465+1G>A/p.W195C	c.465+1G>A	p.W195C	Asymptomatic	Asymptomatic		6.77816e-05	1 in 14,754	0	0	8.48833e-06	1 in 117,809	0	0	0	1 in inf	0	0	6.54263e-06	1 in 152,844	0	0	0	1 in inf	0	0	4.865e-05	1 in 20,555	0	0	0.000185779	1 in 5,383	0	0	2.9103e-06	1 in 343,608	0	0	0.000141996	1 in 7,043	0	0
p.R498L/p.T393S	p.R498L	p.T393S	Asymptomatic	Asymptomatic		6.29835e-05	1 in 15,878	0	0	0	1 in inf	0	0	0	1 in inf	0	0	0	1 in inf	0	0	0.000402321	1 in 2,486	0	0	0	1 in inf	0	0	1.14188e-05	1 in 87,576	0	0	2.99387e-05	1 in 33,402	0	0	0.000210621	1 in 4,748	0	0
c.466-44G>T/c.466-7G>C	c.466-44G>T	c.466-7G>C	Asymptomatic	Asymptomatic		6.2844e-05	1 in 15,913	0	0	3.27757e-06	1 in 305,105	0	0	1.57143e-06	1 in 636,364	0	0	7.1566e-06	1 in 139,732	0	0	0	1 in inf	0	0	3.25452e-05	1 in 30,727	0	0	0.000143444	1 in 6,972	0	0	4.61737e-05	1 in 21,658	0	0	7.40376e-05	1 in 13,507	0	0
p.T393S/p.Y225C	p.T393S	p.Y225C	Asymptomatic	Asymptomatic		5.8746e-05	1 in 17,023	0	0	0	1 in inf	0	0	0	1 in inf	0	0	0	1 in inf	0	0	3.38302e-05	1 in 29,560	0	0	0	1 in inf	0	0	0	1 in inf	0	0	0.000385265	1 in 2,596	0	0	0	1 in inf	0	0
p.G445V/p.T393S	p.G445V	p.T393S	Asymptomatic	Asymptomatic		5.51828e-05	1 in 18,122	0	0	0	1 in inf	0	0	0	1 in inf	0	0	0.000174931	1 in 5,717	0	0	0	1 in inf	0	0	0	1 in inf	0	0	1.95834e-05	1 in 51,064	0	0	0	1 in inf	0	0	0.000931195	1 in 1,074	0	0
p.P220T/p.T393S	p.P220T	p.T393S	Asymptomatic	Asymptomatic		5.47975e-05	1 in 18,249	0	0	0.000705512	1 in 1,418	0	0	0	1 in inf	0	0	0	1 in inf	0	0	0	1 in inf	0	0	0	1 in inf	0	0	0	1 in inf	0	0	0	1 in inf	0	0	0	1 in inf	0	0
p.S227C/p.T393S	p.S227C	p.T393S	Asymptomatic	Asymptomatic		5.09453e-05	1 in 19,629	0	0	0.000654604	1 in 1,528	0	0	0	1 in inf	0	0	0	1 in inf	0	0	0	1 in inf	0	0	0	1 in inf	0	0	0	1 in inf	0	0	0	1 in inf	0	0	0	1 in inf	0	0
p.R99P/p.T393S	p.R99P	p.T393S	Asymptomatic	Asymptomatic		4.78636e-05	1 in 20,893	0	0	6.93181e-05	1 in 14,427	0	0	0	1 in inf	0	0	0.000169098	1 in 5,914	0	0	0	1 in inf	0	0	0	1 in inf	0	0	3.7226e-05	1 in 26,863	0	0	0	1 in inf	0	0	0	1 in inf	0	0
p.R99Q/p.T393S	p.R99Q	p.T393S	Asymptomatic	Asymptomatic		4.78636e-05	1 in 20,893	0	0	0	1 in inf	0	0	0.000947512	1 in 1,056	0	0	0	1 in inf	0	0	0	1 in inf	0	0	0	1 in inf	0	0	0	1 in inf	0	0	0	1 in inf	0	0	0	1 in inf	0	0
p.R219H/p.T393S	p.R219H	p.T393S	Asymptomatic	Asymptomatic		4.69968e-05	1 in 21,279	0	0	0.000403097	1 in 2,481	0	0	0	1 in inf	0	0	2.49035e-05	1 in 40,156	0	0	0	1 in inf	0	0	0	1 in inf	0	0	1.94211e-05	1 in 51,491	0	0	2.75149e-05	1 in 36,345	0	0	0	1 in inf	0	0
p.N352S/p.T496I	p.N352S	p.T496I	Asymptomatic	Asymptomatic		4.53515e-05	1 in 22,050	0	0	0.00133701	1 in 748	0	0	0	1 in inf	0	0	9.3025e-05	1 in 10,750	0	0	0	1 in inf	0	0	0	1 in inf	0	0	0	1 in inf	0	0	0	1 in inf	0	0	0	1 in inf	0	0
p.P428L/p.W195C	p.P428L	p.W195C	Asymptomatic	Asymptomatic		4.34724e-05	1 in 23,004	0	0	5.07237e-06	1 in 197,147	0	0	0	1 in inf	0	0	3.31097e-06	1 in 302,026	0	0	0	1 in inf	0	0	0.000131856	1 in 7,585	0	0	9.73682e-05	1 in 10,271	0	0	0	1 in inf	0	0	0.000118891	1 in 8,412	0	0
c.224+8G>A/p.T393S	c.224+8G>A	p.T393S	Asymptomatic	Asymptomatic		4.20853e-05	1 in 23,762	0	0	0	1 in inf	0	0	0	1 in inf	0	0	0	1 in inf	0	0	0.000356482	1 in 2,806	0	0	0	1 in inf	0	0	0	1 in inf	0	0	0	1 in inf	0	0	0	1 in inf	0	0
c.466-44G>T/c.854+40G>A	c.466-44G>T	c.854+40G>A	Asymptomatic	Asymptomatic		4.17995e-05	1 in 23,924	0	0	4.87246e-07	1 in 2,052,354	0	0	0	1 in inf	0	0	2.27606e-07	1 in 4,393,558	0	0	4.20847e-06	1 in 237,617	0	0	0	1 in inf	0	0	2.55685e-06	1 in 391,107	0	0	0.000226892	1 in 4,408	0	0	2.66271e-05	1 in 37,556	0	0
p.N352S/p.R290H	p.N352S	p.R290H	Asymptomatic	Asymptomatic		4.0422e-05	1 in 24,740	0	0	0	1 in inf	0	0	2.88763e-05	1 in 34,631	0	0	1.7792e-05	1 in 56,205	0	0	2.01653e-05	1 in 49,591	0	0	0	1 in inf	0	0	5.24726e-05	1 in 19,058	0	0	1.93783e-05	1 in 51,605	0	0	0.00012138	1 in 8,239	0	0
p.N352S/p.R202H	p.N352S	p.R202H	Asymptomatic	Asymptomatic		4.00933e-05	1 in 24,942	0	0	4.45877e-05	1 in 22,428	0	0	0	1 in inf	0	0	0.000284081	1 in 3,521	0	0	0	1 in inf	0	0	0	1 in inf	0	0	1.36063e-05	1 in 73,496	0	0	9.64996e-06	1 in 103,628	0	0	0.00036042	1 in 2,775	0	0
p.N352S/p.R243C	p.N352S	p.R243C	Asymptomatic	Asymptomatic		4.00933e-05	1 in 24,942	0	0	0	1 in inf	0	0	0	1 in inf	0	0	0	1 in inf	0	0	0	1 in inf	0	0	0	1 in inf	0	0	6.33078e-05	1 in 15,796	0	0	1.92978e-05	1 in 51,820	0	0	0	1 in inf	0	0
p.D337V/p.T393S	p.D337V	p.T393S	Asymptomatic	Asymptomatic		3.87146e-05	1 in 25,831	0	0	0	1 in inf	0	0	0	1 in inf	0	0	0	1 in inf	0	0	0	1 in inf	0	0	0	1 in inf	0	0	8.50096e-05	1 in 11,764	0	0	0	1 in inf	0	0	0.00021928	1 in 4,561	0	0
p.A14T/p.W195C	p.A14T	p.W195C	Asymptomatic	Asymptomatic		3.86777e-05	1 in 25,855	0	0	0.000145546	1 in 6,871	0	0	0	1 in inf	0	0	2.04299e-05	1 in 48,948	0	0	0	1 in inf	0	0	0	1 in inf	0	0	2.6734e-06	1 in 374,056	0	0	0	1 in inf	0	0	0	1 in inf	0	0
p.A470T/p.N352S	p.A470T	p.N352S	Asymptomatic	Asymptomatic		3.74643e-05	1 in 26,693	0	0	4.48353e-05	1 in 22,304	0	0	0	1 in inf	0	0	0	1 in inf	0	0	2.01183e-05	1 in 49,707	0	0	0	1 in inf	0	0	1.36577e-05	1 in 73,219	0	0	0.000183472	1 in 5,451	0	0	6.0268e-05	1 in 16,593	0	0
p.C158X/p.T393S	p.C158X	p.T393S	Asymptomatic	Asymptomatic		3.68848e-05	1 in 27,112	0	0	0	1 in inf	0	0	0	1 in inf	0	0	0.000225789	1 in 4,429	0	0	0	1 in inf	0	0	0	1 in inf	0	0	0	1 in inf	0	0	0	1 in inf	0	0	0	1 in inf	0	0
c.1211-3C>T/p.T393S	c.1211-3C>T	p.T393S	Asymptomatic	Asymptomatic		3.64996e-05	1 in 27,398	0	0	0	1 in inf	0	0	0	1 in inf	0	0	0	1 in inf	0	0	3.38978e-05	1 in 29,501	0	0	0	1 in inf	0	0	0	1 in inf	0	0	0.000226129	1 in 4,423	0	0	0	1 in inf	0	0
p.R145Q/p.T393S	p.R145Q	p.T393S	Asymptomatic	Asymptomatic		3.64033e-05	1 in 27,471	0	0	0.000312046	1 in 3,205	0	0	0	1 in inf	0	0	5.00486e-05	1 in 19,981	0	0	0	1 in inf	0	0	0	1 in inf	0	0	0	1 in inf	0	0	0	1 in inf	0	0	0.000190797	1 in 5,242	0	0
p.T393S/p.V189M	p.T393S	p.V189M	Asymptomatic	Asymptomatic		3.55365e-05	1 in 28,141	0	0	0	1 in inf	0	0	0	1 in inf	0	0	4.98404e-05	1 in 20,065	0	0	0.000169683	1 in 5,894	0	0	0	1 in inf	0	0	1.96407e-05	1 in 50,915	0	0	0	1 in inf	0	0	0	1 in inf	0	0
c.1210+29C>A/p.T393S	c.1210+29C>A	p.T393S	Asymptomatic	Asymptomatic		3.5367e-05	1 in 28,275	0	0	0	1 in inf	0	0	0	1 in inf	0	0	0	1 in inf	0	0	0.000304756	1 in 3,282	0	0	0	1 in inf	0	0	0	1 in inf	0	0	0	1 in inf	0	0	0	1 in inf	0	0
p.G198R/p.T393S	p.G198R	p.T393S	Asymptomatic	Asymptomatic		3.53439e-05	1 in 28,294	0	0	5.09404e-05	1 in 19,631	0	0	0	1 in inf	0	0	0	1 in inf	0	0	3.39048e-05	1 in 29,495	0	0	0	1 in inf	0	0	3.9051e-05	1 in 25,608	0	0	8.25615e-05	1 in 12,113	0	0	0	1 in inf	0	0
p.D213N/p.T393S	p.D213N	p.T393S	Asymptomatic	Asymptomatic		3.52476e-05	1 in 28,371	0	0	5.04132e-05	1 in 19,837	0	0	0	1 in inf	0	0	2.49001e-05	1 in 40,161	0	0	3.38459e-05	1 in 29,546	0	0	0	1 in inf	0	0	5.82839e-05	1 in 17,158	0	0	0	1 in inf	0	0	0	1 in inf	0	0
p.A5V/p.N352S	p.A5V	p.N352S	Asymptomatic	Asymptomatic		3.41779e-05	1 in 29,259	0	0	9.2307e-05	1 in 10,834	0	0	0	1 in inf	0	0	9.97503e-05	1 in 10,026	0	0	0	1 in inf	0	0	0	1 in inf	0	0	4.52392e-05	1 in 22,105	0	0	0	1 in inf	0	0	0	1 in inf	0	0
p.N352S/p.R243H	p.N352S	p.R243H	Asymptomatic	Asymptomatic		3.07273e-05	1 in 32,545	0	0	8.86864e-05	1 in 11,276	0	0	0	1 in inf	0	0	0.000124263	1 in 8,048	0	0	0	1 in inf	0	0	0	1 in inf	0	0	2.25964e-05	1 in 44,255	0	0	0	1 in inf	0	0	0.000240192	1 in 4,164	0	0
p.T393S/p.V109M	p.T393S	p.V109M	Asymptomatic	Asymptomatic		3.01435e-05	1 in 33,175	0	0	7.29996e-05	1 in 13,699	0	0	0	1 in inf	0	0	3.00074e-05	1 in 33,326	0	0	0	1 in inf	0	0	0	1 in inf	0	0	1.31735e-05	1 in 75,910	0	0	9.41305e-05	1 in 10,624	0	0	0	1 in inf	0	0
p.L433V/p.W195C	p.L433V	p.W195C	Asymptomatic	Asymptomatic		2.95144e-05	1 in 33,882	0	0	0	1 in inf	0	0	0	1 in inf	0	0	0	1 in inf	0	0	1.337e-06	1 in 747,942	0	0	0	1 in inf	0	0	0	1 in inf	0	0	0	1 in inf	0	0	2.33971e-05	1 in 42,741	0	0
p.G449R/p.W195C	p.G449R	p.W195C	Asymptomatic	Asymptomatic		2.91947e-05	1 in 34,253	0	0	0	1 in inf	0	0	0	1 in inf	0	0	1.6292e-06	1 in 613,798	0	0	1.1945e-06	1 in 837,167	0	0	0	1 in inf	0	0	6.94378e-06	1 in 144,014	0	0	2.89041e-06	1 in 345,972	0	0	0	1 in inf	0	0
p.H503Y/p.N352S	p.H503Y	p.N352S	Asymptomatic	Asymptomatic		2.90184e-05	1 in 34,461	0	0	0	1 in inf	0	0	0	1 in inf	0	0	0	1 in inf	0	0	0	1 in inf	0	0	0	1 in inf	0	0	0	1 in inf	0	0	0.000193536	1 in 5,168	0	0	0	1 in inf	0	0
p.S98F/p.T393S	p.S98F	p.T393S	Asymptomatic	Asymptomatic		2.82174e-05	1 in 35,440	0	0	0	1 in inf	0	0	0	1 in inf	0	0	0	1 in inf	0	0	0	1 in inf	0	0	0	1 in inf	0	0	7.28573e-05	1 in 13,726	0	0	0	1 in inf	0	0	0	1 in inf	0	0
p.G311S/p.T393S	p.G311S	p.T393S	Asymptomatic	Asymptomatic		2.81211e-05	1 in 35,561	0	0	0	1 in inf	0	0	0	1 in inf	0	0	2.52705e-05	1 in 39,572	0	0	0	1 in inf	0	0	0	1 in inf	0	0	2.99615e-05	1 in 33,377	0	0	8.41927e-05	1 in 11,878	0	0	0	1 in inf	0	0
p.G482S/p.T393S	p.G482S	p.T393S	Asymptomatic	Asymptomatic		2.79284e-05	1 in 35,806	0	0	0	1 in inf	0	0	0	1 in inf	0	0	0	1 in inf	0	0	0	1 in inf	0	0	0	1 in inf	0	0	5.96687e-05	1 in 16,760	0	0	2.77096e-05	1 in 36,089	0	0	0	1 in inf	0	0
p.R481Q/p.T393S	p.R481Q	p.T393S	Asymptomatic	Asymptomatic		2.79284e-05	1 in 35,806	0	0	0	1 in inf	0	0	0	1 in inf	0	0	2.50514e-05	1 in 39,918	0	0	3.4063e-05	1 in 29,358	0	0	5.39378e-05	1 in 18,540	0	0	3.97748e-05	1 in 25,142	0	0	0	1 in inf	0	0	0	1 in inf	0	0
p.I267V/p.T393S	p.I267V	p.T393S	Asymptomatic	Asymptomatic		2.74469e-05	1 in 36,434	0	0	0	1 in inf	0	0	0	1 in inf	0	0	0	1 in inf	0	0	0	1 in inf	0	0	0	1 in inf	0	0	0	1 in inf	0	0	0.00019262	1 in 5,192	0	0	0	1 in inf	0	0
p.R386H/p.T393S	p.R386H	p.T393S	Asymptomatic	Asymptomatic		2.73506e-05	1 in 36,563	0	0	0	1 in inf	0	0	0	1 in inf	0	0	0	1 in inf	0	0	3.38342e-05	1 in 29,556	0	0	0	1 in inf	0	0	9.6965e-06	1 in 103,131	0	0	0.000137567	1 in 7,270	0	0	0	1 in inf	0	0
p.N442S/p.W195C	p.N442S	p.W195C	Asymptomatic	Asymptomatic		2.70637e-05	1 in 36,950	0	0	9.21697e-05	1 in 10,850	0	0	0	1 in inf	0	0	9.80398e-06	1 in 102,000	0	0	0	1 in inf	0	0	0	1 in inf	0	0	1.39183e-06	1 in 718,480	0	0	0	1 in inf	0	0	0	1 in inf	0	0
c.979+8C>T/p.T393S	c.979+8C>T	p.T393S	Asymptomatic	Asymptomatic		2.66486e-05	1 in 37,526	0	0	0	1 in inf	0	0	0	1 in inf	0	0	0	1 in inf	0	0	0.000115731	1 in 8,641	0	0	0	1 in inf	0	0	2.21322e-05	1 in 45,184	0	0	3.03775e-05	1 in 32,920	0	0	0	1 in inf	0	0
p.N352S/p.R86Q	p.N352S	p.R86Q	Asymptomatic	Asymptomatic		2.65865e-05	1 in 37,614	0	0	0	1 in inf	0	0	0	1 in inf	0	0	0	1 in inf	0	0	4.20397e-05	1 in 23,788	0	0	3.44492e-05	1 in 29,029	0	0	2.29086e-05	1 in 43,652	0	0	2.02379e-05	1 in 49,413	0	0	0	1 in inf	0	0
c.195C>T/p.N352S	c.195C>T	p.N352S	Asymptomatic	Asymptomatic		2.61021e-05	1 in 38,312	0	0	7.59667e-05	1 in 13,164	0	0	0	1 in inf	0	0	0	1 in inf	0	0	0	1 in inf	0	0	8.81861e-05	1 in 11,340	0	0	0	1 in inf	0	0	0	1 in inf	0	0	8.09793e-05	1 in 12,349	0	0
p.N352S/p.T288P	p.N352S	p.T288P	Asymptomatic	Asymptomatic		2.56663e-05	1 in 38,962	0	0	0	1 in inf	0	0	0	1 in inf	0	0	0	1 in inf	0	0	0	1 in inf	0	0	0	1 in inf	0	0	0	1 in inf	0	0	0.000184083	1 in 5,433	0	0	0	1 in inf	0	0
p.A207T/p.N352S	p.A207T	p.N352S	Asymptomatic	Asymptomatic		2.54034e-05	1 in 39,365	0	0	0.000356002	1 in 2,809	0	0	0	1 in inf	0	0	0.00017755	1 in 5,633	0	0	0	1 in inf	0	0	0	1 in inf	0	0	2.26466e-06	1 in 441,569	0	0	0	1 in inf	0	0	0	1 in inf	0	0
p.A201S/p.W195C	p.A201S	p.W195C	Asymptomatic	Asymptomatic		2.51458e-05	1 in 39,769	0	0	0	1 in inf	0	0	0	1 in inf	0	0	0	1 in inf	0	0	0	1 in inf	0	0	4.73148e-05	1 in 21,136	0	0	6.63831e-05	1 in 15,065	0	0	0	1 in inf	0	0	6.87563e-05	1 in 14,545	0	0
p.A418T/p.T393S	p.A418T	p.T393S	Asymptomatic	Asymptomatic		2.47504e-05	1 in 40,404	0	0	0	1 in inf	0	0	0	1 in inf	0	0	2.54678e-05	1 in 39,266	0	0	3.39288e-05	1 in 29,474	0	0	0	1 in inf	0	0	2.06101e-05	1 in 48,520	0	0	5.96759e-05	1 in 16,758	0	0	0	1 in inf	0	0
c.1211-4C>T/p.T393S	c.1211-4C>T	p.T393S	Asymptomatic	Asymptomatic		2.42689e-05	1 in 41,206	0	0	0	1 in inf	0	0	0	1 in inf	0	0	0	1 in inf	0	0	0	1 in inf	0	0	0	1 in inf	0	0	0	1 in inf	0	0	0.000169385	1 in 5,904	0	0	0	1 in inf	0	0
p.I181S/p.W195C	p.I181S	p.W195C	Asymptomatic	Asymptomatic		2.40803e-05	1 in 41,528	0	0	0	1 in inf	0	0	3.05934e-05	1 in 32,687	0	0	3.25611e-06	1 in 307,115	0	0	0	1 in inf	0	0	6.11349e-05	1 in 16,358	0	0	5.60625e-05	1 in 17,838	0	0	0	1 in inf	0	0	4.61237e-05	1 in 21,681	0	0
p.R301Q/p.T393S	p.R301Q	p.T393S	Asymptomatic	Asymptomatic		2.3691e-05	1 in 42,211	0	0	5.10082e-05	1 in 19,605	0	0	0	1 in inf	0	0	0	1 in inf	0	0	0.000102035	1 in 9,801	0	0	0	1 in inf	0	0	1.95877e-05	1 in 51,053	0	0	0	1 in inf	0	0	0	1 in inf	0	0
p.R293Q/p.T393S	p.R293Q	p.T393S	Asymptomatic	Asymptomatic		2.3691e-05	1 in 42,211	0	0	0	1 in inf	0	0	0	1 in inf	0	0	2.49453e-05	1 in 40,088	0	0	0.000135873	1 in 7,360	0	0	0	1 in inf	0	0	9.78088e-06	1 in 102,241	0	0	0	1 in inf	0	0	0	1 in inf	0	0
c.466-44G>T/p.E483K	c.466-44G>T	p.E483K	Asymptomatic	Asymptomatic		2.27543e-05	1 in 43,948	0	0	5.18582e-05	1 in 19,284	0	0	1.93452e-05	1 in 51,693	0	0	8.02866e-06	1 in 124,554	0	0	0	1 in inf	0	0	0	1 in inf	0	0	1.46528e-05	1 in 68,247	0	0	6.32688e-07	1 in 1,580,558	0	0	5.3866e-05	1 in 18,565	0	0
p.D171N/p.W195C	p.D171N	p.W195C	Asymptomatic	Asymptomatic		2.21624e-05	1 in 45,122	0	0	3.46719e-06	1 in 288,419	0	0	0	1 in inf	0	0	4.89318e-06	1 in 204,367	0	0	7.95128e-07	1 in 1,257,659	0	0	0	1 in inf	0	0	0	1 in inf	0	0	4.33533e-06	1 in 230,664	0	0	7.00087e-05	1 in 14,284	0	0
p.N352S/p.R498L	p.N352S	p.R498L	Asymptomatic	Asymptomatic		2.14927e-05	1 in 46,528	0	0	0	1 in inf	0	0	0	1 in inf	0	0	0	1 in inf	0	0	0.000238756	1 in 4,189	0	0	0	1 in inf	0	0	2.65978e-06	1 in 375,972	0	0	1.04994e-05	1 in 95,244	0	0	6.84087e-05	1 in 14,619	0	0
p.S420R/p.T393S	p.S420R	p.T393S	Asymptomatic	Asymptomatic		2.0513e-05	1 in 48,750	0	0	0.00025767	1 in 3,881	0	0	0	1 in inf	0	0	0	1 in inf	0	0	0	1 in inf	0	0	0	1 in inf	0	0	0	1 in inf	0	0	0	1 in inf	0	0	0	1 in inf	0	0
p.E314D/p.T393S	p.E314D	p.T393S	Asymptomatic	Asymptomatic		2.0224e-05	1 in 49,447	0	0	0	1 in inf	0	0	0	1 in inf	0	0	0	1 in inf	0	0	0	1 in inf	0	0	0	1 in inf	0	0	5.08463e-05	1 in 19,668	0	0	0	1 in inf	0	0	0	1 in inf	0	0
p.A5T/p.T393S	p.A5T	p.T393S	Asymptomatic	Asymptomatic		2.01277e-05	1 in 49,683	0	0	0	1 in inf	0	0	0	1 in inf	0	0	0	1 in inf	0	0	0	1 in inf	0	0	0	1 in inf	0	0	0	1 in inf	0	0	0.000111466	1 in 8,972	0	0	0	1 in inf	0	0
p.A110T/p.T393S	p.A110T	p.T393S	Asymptomatic	Asymptomatic		2.01277e-05	1 in 49,683	0	0	0	1 in inf	0	0	0	1 in inf	0	0	0	1 in inf	0	0	0.000170496	1 in 5,866	0	0	0	1 in inf	0	0	0	1 in inf	0	0	0	1 in inf	0	0	0	1 in inf	0	0
p.N352S/p.Y225C	p.N352S	p.Y225C	Asymptomatic	Asymptomatic		2.00467e-05	1 in 49,884	0	0	0	1 in inf	0	0	0	1 in inf	0	0	0	1 in inf	0	0	2.00764e-05	1 in 49,810	0	0	0	1 in inf	0	0	0	1 in inf	0	0	0.000135111	1 in 7,402	0	0	0	1 in inf	0	0
p.D484H/p.T393S	p.D484H	p.T393S	Asymptomatic	Asymptomatic		2.00314e-05	1 in 49,922	0	0	0	1 in inf	0	0	0	1 in inf	0	0	0	1 in inf	0	0	0	1 in inf	0	0	0	1 in inf	0	0	5.00566e-05	1 in 19,978	0	0	0	1 in inf	0	0	0	1 in inf	0	0
c.1344dupC/p.T393S	c.1344dupC	p.T393S	Asymptomatic	Asymptomatic		1.96924e-05	1 in 50,781	0	0	0	1 in inf	0	0	0	1 in inf	0	0	0	1 in inf	0	0	0.000169388	1 in 5,904	0	0	0	1 in inf	0	0	0	1 in inf	0	0	0	1 in inf	0	0	0	1 in inf	0	0
p.R392Q/p.T393S	p.R392Q	p.T393S	Asymptomatic	Asymptomatic		1.95499e-05	1 in 51,152	0	0	5.03146e-05	1 in 19,875	0	0	8.58954e-05	1 in 11,643	0	0	0	1 in inf	0	0	0	1 in inf	0	0	0	1 in inf	0	0	2.90884e-05	1 in 34,378	0	0	0	1 in inf	0	0	0	1 in inf	0	0
p.A214V/p.T393S	p.A214V	p.T393S	Asymptomatic	Asymptomatic		1.95499e-05	1 in 51,152	0	0	0	1 in inf	0	0	0	1 in inf	0	0	0	1 in inf	0	0	0	1 in inf	0	0	0	1 in inf	0	0	4.85517e-05	1 in 20,597	0	0	0	1 in inf	0	0	0	1 in inf	0	0
c.684C>T/p.T393S	c.684C>T	p.T393S	Asymptomatic	Asymptomatic		1.95499e-05	1 in 51,152	0	0	0	1 in inf	0	0	0	1 in inf	0	0	0	1 in inf	0	0	0	1 in inf	0	0	0	1 in inf	0	0	9.71489e-06	1 in 102,935	0	0	0.0001101	1 in 9,083	0	0	0	1 in inf	0	0
p.G445V/p.N352S	p.G445V	p.N352S	Asymptomatic	Asymptomatic		1.88307e-05	1 in 53,105	0	0	0	1 in inf	0	0	0	1 in inf	0	0	0.000124731	1 in 8,018	0	0	0	1 in inf	0	0	0	1 in inf	0	0	4.56157e-06	1 in 219,223	0	0	0	1 in inf	0	0	0.000302447	1 in 3,307	0	0
p.N352S/p.P220T	p.N352S	p.P220T	Asymptomatic	Asymptomatic		1.86993e-05	1 in 53,479	0	0	0.000621699	1 in 1,609	0	0	0	1 in inf	0	0	0	1 in inf	0	0	0	1 in inf	0	0	0	1 in inf	0	0	0	1 in inf	0	0	0	1 in inf	0	0	0	1 in inf	0	0
c.222T>C/p.T393S	c.222T>C	p.T393S	Asymptomatic	Asymptomatic		1.8009e-05	1 in 55,528	0	0	0	1 in inf	0	0	0	1 in inf	0	0	0	1 in inf	0	0	0	1 in inf	0	0	0	1 in inf	0	0	5.11708e-05	1 in 19,543	0	0	0	1 in inf	0	0	0	1 in inf	0	0
p.N352S/p.S227C	p.N352S	p.S227C	Asymptomatic	Asymptomatic		1.73847e-05	1 in 57,522	0	0	0.000576839	1 in 1,734	0	0	0	1 in inf	0	0	0	1 in inf	0	0	0	1 in inf	0	0	0	1 in inf	0	0	0	1 in inf	0	0	0	1 in inf	0	0	0	1 in inf	0	0
p.P84L/p.T393S	p.P84L	p.T393S	Asymptomatic	Asymptomatic		1.7046e-05	1 in 58,665	0	0	0	1 in inf	0	0	0	1 in inf	0	0	0	1 in inf	0	0	0	1 in inf	0	0	0	1 in inf	0	0	4.27931e-05	1 in 23,369	0	0	0	1 in inf	0	0	0	1 in inf	0	0
p.T393S/p.W320X	p.T393S	p.W320X	Asymptomatic	Asymptomatic		1.68842e-05	1 in 59,227	0	0	0	1 in inf	0	0	0	1 in inf	0	0	0	1 in inf	0	0	0.000145587	1 in 6,869	0	0	0	1 in inf	0	0	0	1 in inf	0	0	0	1 in inf	0	0	0	1 in inf	0	0
c.465+1G>A/c.466-44G>T	c.465+1G>A	c.466-44G>T	Asymptomatic	Asymptomatic		1.67342e-05	1 in 59,758	0	0	2.45086e-06	1 in 408,021	0	0	0	1 in inf	0	0	9.15411e-07	1 in 1,092,406	0	0	0	1 in inf	0	0	1.61123e-05	1 in 62,065	0	0	4.26087e-05	1 in 23,470	0	0	1.2657e-06	1 in 790,074	0	0	3.2557e-05	1 in 30,716	0	0
p.S408T/p.T393S	p.S408T	p.T393S	Asymptomatic	Asymptomatic		1.63718e-05	1 in 61,081	0	0	0.000209161	1 in 4,782	0	0	0	1 in inf	0	0	0	1 in inf	0	0	0	1 in inf	0	0	0	1 in inf	0	0	0	1 in inf	0	0	0	1 in inf	0	0	0	1 in inf	0	0
p.N352S/p.R99P	p.N352S	p.R99P	Asymptomatic	Asymptomatic		1.63331e-05	1 in 61,226	0	0	6.10833e-05	1 in 16,372	0	0	0	1 in inf	0	0	0.000120572	1 in 8,294	0	0	0	1 in inf	0	0	0	1 in inf	0	0	8.67106e-06	1 in 115,327	0	0	0	1 in inf	0	0	0	1 in inf	0	0
p.N352S/p.R99Q	p.N352S	p.R99Q	Asymptomatic	Asymptomatic		1.63331e-05	1 in 61,226	0	0	0	1 in inf	0	0	0.000316724	1 in 3,158	0	0	0	1 in inf	0	0	0	1 in inf	0	0	0	1 in inf	0	0	0	1 in inf	0	0	0	1 in inf	0	0	0	1 in inf	0	0
p.N352S/p.R219H	p.N352S	p.R219H	Asymptomatic	Asymptomatic		1.60373e-05	1 in 62,355	0	0	0.00035521	1 in 2,816	0	0	0	1 in inf	0	0	1.77569e-05	1 in 56,317	0	0	0	1 in inf	0	0	0	1 in inf	0	0	4.52377e-06	1 in 221,055	0	0	9.64936e-06	1 in 103,634	0	0	0	1 in inf	0	0
p.G172C/p.T393S	p.G172C	p.T393S	Asymptomatic	Asymptomatic		1.59866e-05	1 in 62,553	0	0	0	1 in inf	0	0	0	1 in inf	0	0	0	1 in inf	0	0	0.000136413	1 in 7,331	0	0	0	1 in inf	0	0	0	1 in inf	0	0	0	1 in inf	0	0	0	1 in inf	0	0
c.1210+49G>A/p.T393S	c.1210+49G>A	p.T393S	Asymptomatic	Asymptomatic		1.5794e-05	1 in 63,316	0	0	5.18017e-05	1 in 19,305	0	0	0	1 in inf	0	0	2.49135e-05	1 in 40,139	0	0	3.39562e-05	1 in 29,450	0	0	0	1 in inf	0	0	9.86635e-06	1 in 101,355	0	0	0	1 in inf	0	0	0	1 in inf	0	0
p.A191V/p.T393S	p.A191V	p.T393S	Asymptomatic	Asymptomatic		1.5794e-05	1 in 63,316	0	0	0	1 in inf	0	0	0	1 in inf	0	0	0	1 in inf	0	0	0	1 in inf	0	0	0	1 in inf	0	0	0	1 in inf	0	0	0.000110097	1 in 9,083	0	0	0	1 in inf	0	0
p.R392W/p.T393S	p.R392W	p.T393S	Asymptomatic	Asymptomatic		1.56977e-05	1 in 63,704	0	0	0	1 in inf	0	0	0	1 in inf	0	0	2.48943e-05	1 in 40,170	0	0	0	1 in inf	0	0	0	1 in inf	0	0	9.6965e-06	1 in 103,131	0	0	5.50272e-05	1 in 18,173	0	0	0	1 in inf	0	0
p.E384K/p.T393S	p.E384K	p.T393S	Asymptomatic	Asymptomatic		1.56977e-05	1 in 63,704	0	0	5.03408e-05	1 in 19,865	0	0	0	1 in inf	0	0	4.97927e-05	1 in 20,084	0	0	0	1 in inf	0	0	0	1 in inf	0	0	9.69866e-06	1 in 103,108	0	0	0	1 in inf	0	0	0	1 in inf	0	0
p.R202C/p.T393S	p.R202C	p.T393S	Asymptomatic	Asymptomatic		1.56977e-05	1 in 63,704	0	0	0	1 in inf	0	0	0	1 in inf	0	0	2.49001e-05	1 in 40,161	0	0	0	1 in inf	0	0	5.32119e-05	1 in 18,793	0	0	9.73436e-06	1 in 102,729	0	0	2.75165e-05	1 in 36,342	0	0	0	1 in inf	0	0
p.L210H/p.T393S	p.L210H	p.T393S	Asymptomatic	Asymptomatic		1.56977e-05	1 in 63,704	0	0	0	1 in inf	0	0	0	1 in inf	0	0	0	1 in inf	0	0	0	1 in inf	0	0	0	1 in inf	0	0	9.71164e-06	1 in 102,970	0	0	8.25454e-05	1 in 12,115	0	0	0	1 in inf	0	0
p.T276S/p.T393S	p.T276S	p.T393S	Asymptomatic	Asymptomatic		1.56977e-05	1 in 63,704	0	0	0.000100774	1 in 9,924	0	0	0	1 in inf	0	0	0	1 in inf	0	0	0	1 in inf	0	0	0	1 in inf	0	0	1.94038e-05	1 in 51,537	0	0	0	1 in inf	0	0	0	1 in inf	0	0
p.T496I/p.W195C	p.T496I	p.W195C	Asymptomatic	Asymptomatic		1.47039e-05	1 in 68,010	0	0	4.99466e-05	1 in 20,022	0	0	0	1 in inf	0	0	8.5188e-06	1 in 117,388	0	0	0	1 in inf	0	0	0	1 in inf	0	0	0	1 in inf	0	0	0	1 in inf	0	0	0	1 in inf	0	0
c.224+8G>A/p.N352S	c.224+8G>A	p.N352S	Asymptomatic	Asymptomatic		1.43613e-05	1 in 69,632	0	0	0	1 in inf	0	0	0	1 in inf	0	0	0	1 in inf	0	0	0.000211552	1 in 4,727	0	0	0	1 in inf	0	0	0	1 in inf	0	0	0	1 in inf	0	0	0	1 in inf	0	0
c.466-7G>C/p.P220L	c.466-7G>C	p.P220L	Asymptomatic	Asymptomatic		1.36794e-05	1 in 73,103	0	0	1.17246e-07	1 in 8,529,070	0	0	0	1 in inf	0	0	0	1 in inf	0	0	0	1 in inf	0	0	3.64108e-05	1 in 27,465	0	0	4.38616e-06	1 in 227,990	0	0	0	1 in inf	0	0	1.87737e-05	1 in 53,266	0	0
p.L94V/p.T393S	p.L94V	p.T393S	Asymptomatic	Asymptomatic		1.36753e-05	1 in 73,125	0	0	0	1 in inf	0	0	0	1 in inf	0	0	0	1 in inf	0	0	0	1 in inf	0	0	0	1 in inf	0	0	3.48102e-05	1 in 28,728	0	0	0	1 in inf	0	0	0	1 in inf	0	0
p.G124S/p.T393S	p.G124S	p.T393S	Asymptomatic	Asymptomatic		1.3579e-05	1 in 73,644	0	0	0	1 in inf	0	0	0	1 in inf	0	0	0	1 in inf	0	0	3.83285e-05	1 in 26,091	0	0	0	1 in inf	0	0	1.15529e-05	1 in 86,559	0	0	2.9329e-05	1 in 34,096	0	0	0	1 in inf	0	0
c.1492dupC/p.T393S	c.1492dupC	p.T393S	Asymptomatic	Asymptomatic		1.34933e-05	1 in 74,111	0	0	0	1 in inf	0	0	0	1 in inf	0	0	0	1 in inf	0	0	0	1 in inf	0	0	0	1 in inf	0	0	3.42563e-05	1 in 29,192	0	0	0	1 in inf	0	0	0	1 in inf	0	0
p.G92D/p.T393S	p.G92D	p.T393S	Asymptomatic	Asymptomatic		1.34827e-05	1 in 74,170	0	0	6.34028e-05	1 in 15,773	0	0	0	1 in inf	0	0	0	1 in inf	0	0	0	1 in inf	0	0	0	1 in inf	0	0	1.13961e-05	1 in 87,750	0	0	0	1 in inf	0	0	0.000206671	1 in 4,839	0	0
p.R498P/p.T393S	p.R498P	p.T393S	Asymptomatic	Asymptomatic		1.34827e-05	1 in 74,170	0	0	0	1 in inf	0	0	0	1 in inf	0	0	0	1 in inf	0	0	0	1 in inf	0	0	0	1 in inf	0	0	3.42563e-05	1 in 29,192	0	0	0	1 in inf	0	0	0	1 in inf	0	0
p.D337V/p.N352S	p.D337V	p.N352S	Asymptomatic	Asymptomatic		1.32111e-05	1 in 75,694	0	0	0	1 in inf	0	0	0	1 in inf	0	0	0	1 in inf	0	0	0	1 in inf	0	0	0	1 in inf	0	0	1.98013e-05	1 in 50,502	0	0	0	1 in inf	0	0	7.12209e-05	1 in 14,041	0	0
p.G327S/p.T393S	p.G327S	p.T393S	Asymptomatic	Asymptomatic		1.31938e-05	1 in 75,794	0	0	5.85421e-05	1 in 17,082	0	0	0	1 in inf	0	0	0	1 in inf	0	0	0	1 in inf	0	0	0	1 in inf	0	0	1.09439e-05	1 in 91,376	0	0	3.01115e-05	1 in 33,210	0	0	0	1 in inf	0	0
p.R290H/p.W195C	p.R290H	p.W195C	Asymptomatic	Asymptomatic		1.31057e-05	1 in 76,303	0	0	0	1 in inf	0	0	1.52653e-05	1 in 65,508	0	0	1.62931e-06	1 in 613,757	0	0	2.03071e-08	1 in 49,243,807	0	0	0	1 in inf	0	0	3.1975e-05	1 in 31,275	0	0	2.89587e-06	1 in 345,320	0	0	4.62938e-05	1 in 21,602	0	0
p.G129R/p.T393S	p.G129R	p.T393S	Asymptomatic	Asymptomatic		1.30012e-05	1 in 76,917	0	0	0	1 in inf	0	0	0	1 in inf	0	0	0	1 in inf	0	0	0	1 in inf	0	0	0	1 in inf	0	0	1.10153e-05	1 in 90,784	0	0	5.72207e-05	1 in 17,477	0	0	0	1 in inf	0	0
p.R202H/p.W195C	p.R202H	p.W195C	Asymptomatic	Asymptomatic		1.29991e-05	1 in 76,929	0	0	1.66566e-06	1 in 600,362	0	0	0	1 in inf	0	0	2.60148e-05	1 in 38,440	0	0	0	1 in inf	0	0	0	1 in inf	0	0	8.29123e-06	1 in 120,610	0	0	1.44208e-06	1 in 693,445	0	0	0.000137462	1 in 7,275	0	0
p.R243C/p.W195C	p.R243C	p.W195C	Asymptomatic	Asymptomatic		1.29991e-05	1 in 76,929	0	0	0	1 in inf	0	0	0	1 in inf	0	0	0	1 in inf	0	0	0	1 in inf	0	0	0	1 in inf	0	0	3.85776e-05	1 in 25,922	0	0	2.88384e-06	1 in 346,760	0	0	0	1 in inf	0	0
p.T393S/p.V19A	p.T393S	p.V19A	Asymptomatic	Asymptomatic		1.27123e-05	1 in 78,665	0	0	0	1 in inf	0	0	0	1 in inf	0	0	6.89561e-05	1 in 14,502	0	0	0	1 in inf	0	0	0	1 in inf	0	0	0	1 in inf	0	0	0	1 in inf	0	0	0	1 in inf	0	0
p.T393S/p.W320G	p.T393S	p.W320G	Asymptomatic	Asymptomatic		1.2616e-05	1 in 79,265	0	0	0	1 in inf	0	0	0	1 in inf	0	0	0	1 in inf	0	0	0	1 in inf	0	0	0	1 in inf	0	0	0	1 in inf	0	0	8.73051e-05	1 in 11,455	0	0	0	1 in inf	0	0
p.C158X/p.N352S	p.C158X	p.N352S	Asymptomatic	Asymptomatic		1.25867e-05	1 in 79,450	0	0	0	1 in inf	0	0	0	1 in inf	0	0	0.000160994	1 in 6,212	0	0	0	1 in inf	0	0	0	1 in inf	0	0	0	1 in inf	0	0	0	1 in inf	0	0	0	1 in inf	0	0
c.1211-3C>T/p.N352S	c.1211-3C>T	p.N352S	Asymptomatic	Asymptomatic		1.24552e-05	1 in 80,288	0	0	0	1 in inf	0	0	0	1 in inf	0	0	0	1 in inf	0	0	2.01165e-05	1 in 49,711	0	0	0	1 in inf	0	0	0	1 in inf	0	0	7.93025e-05	1 in 12,610	0	0	0	1 in inf	0	0
p.N352S/p.R145Q	p.N352S	p.R145Q	Asymptomatic	Asymptomatic		1.24224e-05	1 in 80,500	0	0	0.000274976	1 in 3,637	0	0	0	1 in inf	0	0	3.5686e-05	1 in 28,023	0	0	0	1 in inf	0	0	0	1 in inf	0	0	0	1 in inf	0	0	0	1 in inf	0	0	6.19699e-05	1 in 16,137	0	0
p.H140D/p.T393S	p.H140D	p.T393S	Asymptomatic	Asymptomatic		1.22307e-05	1 in 81,762	0	0	0	1 in inf	0	0	0	1 in inf	0	0	2.51509e-05	1 in 39,760	0	0	0	1 in inf	0	0	0	1 in inf	0	0	1.0311e-05	1 in 96,984	0	0	2.7802e-05	1 in 35,969	0	0	0	1 in inf	0	0
c.102C>G/p.T393S	c.102C>G	p.T393S	Asymptomatic	Asymptomatic		1.2171e-05	1 in 82,163	0	0	0	1 in inf	0	0	0	1 in inf	0	0	0	1 in inf	0	0	0.000104055	1 in 9,611	0	0	0	1 in inf	0	0	0	1 in inf	0	0	0	1 in inf	0	0	0	1 in inf	0	0
p.A470T/p.W195C	p.A470T	p.W195C	Asymptomatic	Asymptomatic		1.21467e-05	1 in 82,327	0	0	1.67491e-06	1 in 597,047	0	0	0	1 in inf	0	0	0	1 in inf	0	0	2.02597e-08	1 in 49,359,066	0	0	0	1 in inf	0	0	8.32256e-06	1 in 120,156	0	0	2.74179e-05	1 in 36,473	0	0	2.29859e-05	1 in 43,505	0	0
p.R313X/p.T393S	p.R313X	p.T393S	Asymptomatic	Asymptomatic		1.21344e-05	1 in 82,411	0	0	0	1 in inf	0	0	0	1 in inf	0	0	0	1 in inf	0	0	0	1 in inf	0	0	0	1 in inf	0	0	3.01583e-05	1 in 33,159	0	0	0	1 in inf	0	0	0	1 in inf	0	0
p.T162S/p.T393S	p.T162S	p.T393S	Asymptomatic	Asymptomatic		1.21344e-05	1 in 82,411	0	0	0	1 in inf	0	0	0	1 in inf	0	0	7.51318e-05	1 in 13,310	0	0	0	1 in inf	0	0	0	1 in inf	0	0	0	1 in inf	0	0	0	1 in inf	0	0	0	1 in inf	0	0
p.T393S/p.Y41C	p.T393S	p.Y41C	Asymptomatic	Asymptomatic		1.21344e-05	1 in 82,411	0	0	0	1 in inf	0	0	0	1 in inf	0	0	3.37862e-05	1 in 29,598	0	0	0	1 in inf	0	0	0	1 in inf	0	0	1.71763e-05	1 in 58,220	0	0	0	1 in inf	0	0	0	1 in inf	0	0
c.1211-5C>T/p.T393S	c.1211-5C>T	p.T393S	Asymptomatic	Asymptomatic		1.21277e-05	1 in 82,456	0	0	0	1 in inf	0	0	0	1 in inf	0	0	7.5141e-05	1 in 13,309	0	0	0	1 in inf	0	0	0	1 in inf	0	0	0	1 in inf	0	0	0	1 in inf	0	0	0	1 in inf	0	0
p.N352S/p.V189M	p.N352S	p.V189M	Asymptomatic	Asymptomatic		1.21266e-05	1 in 82,464	0	0	0	1 in inf	0	0	0	1 in inf	0	0	3.55376e-05	1 in 28,140	0	0	0.000100698	1 in 9,931	0	0	0	1 in inf	0	0	4.57492e-06	1 in 218,583	0	0	0	1 in inf	0	0	0	1 in inf	0	0
c.1210+29C>A/p.N352S	c.1210+29C>A	p.N352S	Asymptomatic	Asymptomatic		1.20688e-05	1 in 82,859	0	0	0	1 in inf	0	0	0	1 in inf	0	0	0	1 in inf	0	0	0.000180856	1 in 5,530	0	0	0	1 in inf	0	0	0	1 in inf	0	0	0	1 in inf	0	0	0	1 in inf	0	0
c.495_501delGCCGGCC/p.T393S	c.495_501delGCCGGCC	p.T393S	Asymptomatic	Asymptomatic		1.2067e-05	1 in 82,871	0	0	0	1 in inf	0	0	0	1 in inf	0	0	0	1 in inf	0	0	0	1 in inf	0	0	0	1 in inf	0	0	3.0339e-05	1 in 32,961	0	0	0	1 in inf	0	0	0	1 in inf	0	0
p.G198R/p.N352S	p.G198R	p.N352S	Asymptomatic	Asymptomatic		1.20609e-05	1 in 82,913	0	0	4.48889e-05	1 in 22,278	0	0	0	1 in inf	0	0	0	1 in inf	0	0	2.01207e-05	1 in 49,701	0	0	0	1 in inf	0	0	9.09617e-06	1 in 109,937	0	0	2.8954e-05	1 in 34,538	0	0	0	1 in inf	0	0
p.T393S/p.Y431S	p.T393S	p.Y431S	Asymptomatic	Asymptomatic		1.20381e-05	1 in 83,070	0	0	0	1 in inf	0	0	0	1 in inf	0	0	0	1 in inf	0	0	0	1 in inf	0	0	0	1 in inf	0	0	2.98879e-05	1 in 33,459	0	0	0	1 in inf	0	0	0	1 in inf	0	0
p.D213N/p.N352S	p.D213N	p.N352S	Asymptomatic	Asymptomatic		1.2028e-05	1 in 83,140	0	0	4.44242e-05	1 in 22,511	0	0	0	1 in inf	0	0	1.77545e-05	1 in 56,324	0	0	2.00857e-05	1 in 49,787	0	0	0	1 in inf	0	0	1.35761e-05	1 in 73,659	0	0	0	1 in inf	0	0	0	1 in inf	0	0
p.E483X/p.T393S	p.E483X	p.T393S	Asymptomatic	Asymptomatic		1.20121e-05	1 in 83,250	0	0	0	1 in inf	0	0	0	1 in inf	0	0	7.53257e-05	1 in 13,276	0	0	0	1 in inf	0	0	0	1 in inf	0	0	0	1 in inf	0	0	0	1 in inf	0	0	0	1 in inf	0	0
p.R481W/p.T393S	p.R481W	p.T393S	Asymptomatic	Asymptomatic		1.19418e-05	1 in 83,740	0	0	0	1 in inf	0	0	0	1 in inf	0	0	0	1 in inf	0	0	0	1 in inf	0	0	0	1 in inf	0	0	2.97581e-05	1 in 33,605	0	0	0	1 in inf	0	0	0	1 in inf	0	0
p.G295S/p.T393S	p.G295S	p.T393S	Asymptomatic	Asymptomatic		1.18455e-05	1 in 84,421	0	0	0	1 in inf	0	0	0	1 in inf	0	0	0	1 in inf	0	0	0	1 in inf	0	0	0	1 in inf	0	0	2.93491e-05	1 in 34,073	0	0	0	1 in inf	0	0	0	1 in inf	0	0
p.G298S/p.T393S	p.G298S	p.T393S	Asymptomatic	Asymptomatic		1.18455e-05	1 in 84,421	0	0	0	1 in inf	0	0	0	1 in inf	0	0	0	1 in inf	0	0	3.39999e-05	1 in 29,412	0	0	0	1 in inf	0	0	0	1 in inf	0	0	5.52245e-05	1 in 18,108	0	0	0	1 in inf	0	0
p.M289T/p.T393S	p.M289T	p.T393S	Asymptomatic	Asymptomatic		1.18455e-05	1 in 84,421	0	0	0	1 in inf	0	0	0	1 in inf	0	0	2.49453e-05	1 in 40,088	0	0	0	1 in inf	0	0	0	1 in inf	0	0	9.79062e-06	1 in 102,139	0	0	2.76046e-05	1 in 36,226	0	0	0	1 in inf	0	0
p.R386C/p.T393S	p.R386C	p.T393S	Asymptomatic	Asymptomatic		1.17492e-05	1 in 85,113	0	0	0	1 in inf	0	0	0	1 in inf	0	0	0	1 in inf	0	0	3.38342e-05	1 in 29,556	0	0	0	1 in inf	0	0	1.93952e-05	1 in 51,560	0	0	0	1 in inf	0	0	0	1 in inf	0	0
p.F249S/p.T393S	p.F249S	p.T393S	Asymptomatic	Asymptomatic		1.17492e-05	1 in 85,113	0	0	0	1 in inf	0	0	0	1 in inf	0	0	0	1 in inf	0	0	0	1 in inf	0	0	0	1 in inf	0	0	1.93952e-05	1 in 51,560	0	0	2.75132e-05	1 in 36,347	0	0	0	1 in inf	0	0
p.R246H/p.T393S	p.R246H	p.T393S	Asymptomatic	Asymptomatic		1.17492e-05	1 in 85,113	0	0	0	1 in inf	0	0	0	1 in inf	0	0	0	1 in inf	0	0	3.38302e-05	1 in 29,560	0	0	0	1 in inf	0	0	1.93973e-05	1 in 51,554	0	0	0	1 in inf	0	0	0	1 in inf	0	0
p.T393A/p.T393S	p.T393A	p.T393S	Asymptomatic	Asymptomatic		1.17492e-05	1 in 85,113	0	0	5.03208e-05	1 in 19,873	0	0	0	1 in inf	0	0	2.48943e-05	1 in 40,170	0	0	0	1 in inf	0	0	0	1 in inf	0	0	9.6965e-06	1 in 103,131	0	0	0	1 in inf	0	0	0	1 in inf	0	0
p.F61L/p.T393S	p.F61L	p.T393S	Asymptomatic	Asymptomatic		1.16529e-05	1 in 85,816	0	0	0	1 in inf	0	0	0	1 in inf	0	0	6.59581e-05	1 in 15,162	0	0	0	1 in inf	0	0	0	1 in inf	0	0	0	1 in inf	0	0	0	1 in inf	0	0	0	1 in inf	0	0
p.A5V/p.W195C	p.A5V	p.W195C	Asymptomatic	Asymptomatic		1.10812e-05	1 in 90,243	0	0	3.44831e-06	1 in 289,997	0	0	0	1 in inf	0	0	9.13467e-06	1 in 109,474	0	0	0	1 in inf	0	0	0	1 in inf	0	0	2.75672e-05	1 in 36,275	0	0	0	1 in inf	0	0	0	1 in inf	0	0
p.D359N/p.T393S	p.D359N	p.T393S	Asymptomatic	Asymptomatic		1.07862e-05	1 in 92,712	0	0	0	1 in inf	0	0	0	1 in inf	0	0	6.73016e-05	1 in 14,859	0	0	0	1 in inf	0	0	0	1 in inf	0	0	0	1 in inf	0	0	0	1 in inf	0	0	0	1 in inf	0	0
c.466-44G>T/p.P428L	c.466-44G>T	p.P428L	Asymptomatic	Asymptomatic		1.07327e-05	1 in 93,174	0	0	1.46456e-06	1 in 682,799	0	0	0	1 in inf	0	0	4.63255e-07	1 in 2,158,641	0	0	0	1 in inf	0	0	4.3669e-05	1 in 22,900	0	0	2.23316e-05	1 in 44,780	0	0	0	1 in inf	0	0	2.72594e-05	1 in 36,685	0	0
p.T354S/p.T393S	p.T354S	p.T393S	Asymptomatic	Asymptomatic		1.05935e-05	1 in 94,398	0	0	0	1 in inf	0	0	0	1 in inf	0	0	0	1 in inf	0	0	0	1 in inf	0	0	0	1 in inf	0	0	2.78378e-05	1 in 35,923	0	0	0	1 in inf	0	0	0	1 in inf	0	0
p.N352S/p.V109M	p.N352S	p.V109M	Asymptomatic	Asymptomatic		1.02862e-05	1 in 97,218	0	0	6.43275e-05	1 in 15,546	0	0	0	1 in inf	0	0	2.13961e-05	1 in 46,738	0	0	0	1 in inf	0	0	0	1 in inf	0	0	3.06851e-06	1 in 325,891	0	0	3.30112e-05	1 in 30,293	0	0	0	1 in inf	0	0
p.R243H/p.W195C	p.R243H	p.W195C	Asymptomatic	Asymptomatic		9.96242e-06	1 in 100,378	0	0	3.31306e-06	1 in 301,837	0	0	0	1 in inf	0	0	1.13794e-05	1 in 87,878	0	0	0	1 in inf	0	0	0	1 in inf	0	0	1.37695e-05	1 in 72,625	0	0	0	1 in inf	0	0	9.16081e-05	1 in 10,917	0	0
p.G117D/p.T393S	p.G117D	p.T393S	Asymptomatic	Asymptomatic		9.6305e-06	1 in 103,837	0	0	0	1 in inf	0	0	0	1 in inf	0	0	0	1 in inf	0	0	0	1 in inf	0	0	0	1 in inf	0	0	0	1 in inf	0	0	6.11936e-05	1 in 16,342	0	0	0	1 in inf	0	0
p.N352S/p.S98F	p.N352S	p.S98F	Asymptomatic	Asymptomatic		9.62898e-06	1 in 103,854	0	0	0	1 in inf	0	0	0	1 in inf	0	0	0	1 in inf	0	0	0	1 in inf	0	0	0	1 in inf	0	0	1.69707e-05	1 in 58,926	0	0	0	1 in inf	0	0	0	1 in inf	0	0
p.G311S/p.N352S	p.G311S	p.N352S	Asymptomatic	Asymptomatic		9.59611e-06	1 in 104,209	0	0	0	1 in inf	0	0	0	1 in inf	0	0	1.80186e-05	1 in 55,499	0	0	0	1 in inf	0	0	0	1 in inf	0	0	6.97893e-06	1 in 143,289	0	0	2.95261e-05	1 in 33,869	0	0	0	1 in inf	0	0
c.466-44G>T/p.A14T	c.466-44G>T	p.A14T	Asymptomatic	Asymptomatic		9.54892e-06	1 in 104,724	0	0	4.2024e-05	1 in 23,796	0	0	0	1 in inf	0	0	2.85845e-06	1 in 349,841	0	0	0	1 in inf	0	0	0	1 in inf	0	0	6.1315e-07	1 in 1,630,922	0	0	0	1 in inf	0	0	0	1 in inf	0	0
p.G482S/p.N352S	p.G482S	p.N352S	Asymptomatic	Asymptomatic		9.53039e-06	1 in 104,928	0	0	0	1 in inf	0	0	0	1 in inf	0	0	0	1 in inf	0	0	0	1 in inf	0	0	0	1 in inf	0	0	1.38986e-05	1 in 71,950	0	0	9.71768e-06	1 in 102,906	0	0	0	1 in inf	0	0
p.N352S/p.R481Q	p.N352S	p.R481Q	Asymptomatic	Asymptomatic		9.53039e-06	1 in 104,928	0	0	0	1 in inf	0	0	0	1 in inf	0	0	1.78624e-05	1 in 55,984	0	0	2.02145e-05	1 in 49,470	0	0	5.71864e-06	1 in 174,867	0	0	9.26475e-06	1 in 107,936	0	0	0	1 in inf	0	0	0	1 in inf	0	0
p.H503Y/p.W195C	p.H503Y	p.W195C	Asymptomatic	Asymptomatic		9.40837e-06	1 in 106,289	0	0	0	1 in inf	0	0	0	1 in inf	0	0	0	1 in inf	0	0	0	1 in inf	0	0	0	1 in inf	0	0	0	1 in inf	0	0	2.89217e-05	1 in 34,577	0	0	0	1 in inf	0	0
p.I267V/p.N352S	p.I267V	p.N352S	Asymptomatic	Asymptomatic		9.36607e-06	1 in 106,769	0	0	0	1 in inf	0	0	0	1 in inf	0	0	0	1 in inf	0	0	0	1 in inf	0	0	0	1 in inf	0	0	0	1 in inf	0	0	6.75512e-05	1 in 14,804	0	0	0	1 in inf	0	0
p.N352S/p.R386H	p.N352S	p.R386H	Asymptomatic	Asymptomatic		9.33321e-06	1 in 107,145	0	0	0	1 in inf	0	0	0	1 in inf	0	0	0	1 in inf	0	0	2.00788e-05	1 in 49,804	0	0	0	1 in inf	0	0	2.25861e-06	1 in 442,751	0	0	4.82444e-05	1 in 20,728	0	0	0	1 in inf	0	0
p.H330R/p.T393S	p.H330R	p.T393S	Asymptomatic	Asymptomatic		9.22602e-06	1 in 108,390	0	0	0	1 in inf	0	0	0	1 in inf	0	0	0	1 in inf	0	0	0	1 in inf	0	0	0	1 in inf	0	0	1.14307e-05	1 in 87,484	0	0	3.16275e-05	1 in 31,619	0	0	0	1 in inf	0	0
p.T393S/p.V95M	p.T393S	p.V95M	Asymptomatic	Asymptomatic		9.17787e-06	1 in 108,958	0	0	0	1 in inf	0	0	0	1 in inf	0	0	0	1 in inf	0	0	0	1 in inf	0	0	0	1 in inf	0	0	2.34683e-05	1 in 42,611	0	0	0	1 in inf	0	0	0	1 in inf	0	0
c.854+40G>A/p.P220L	c.854+40G>A	p.P220L	Asymptomatic	Asymptomatic		9.09861e-06	1 in 109,907	0	0	1.74299e-08	1 in 57,372,722	0	0	0	1 in inf	0	0	0	1 in inf	0	0	0	1 in inf	0	0	0	1 in inf	0	0	7.81821e-08	1 in 12,790,657	0	0	0	1 in inf	0	0	6.75182e-06	1 in 148,109	0	0
c.979+8C>T/p.N352S	c.979+8C>T	p.N352S	Asymptomatic	Asymptomatic		9.09363e-06	1 in 109,968	0	0	0	1 in inf	0	0	0	1 in inf	0	0	0	1 in inf	0	0	6.86801e-05	1 in 14,561	0	0	0	1 in inf	0	0	5.15526e-06	1 in 193,977	0	0	1.06533e-05	1 in 93,868	0	0	0	1 in inf	0	0
c.1489_1492dupCCCC/p.T393S	c.1489_1492dupCCCC	p.T393S	Asymptomatic	Asymptomatic		8.99585e-06	1 in 111,163	0	0	0	1 in inf	0	0	0	1 in inf	0	0	0	1 in inf	0	0	0	1 in inf	0	0	0	1 in inf	0	0	2.28376e-05	1 in 43,788	0	0	0	1 in inf	0	0	0	1 in inf	0	0
c.980-6C>G/p.T393S	c.980-6C>G	p.T393S	Asymptomatic	Asymptomatic		8.97563e-06	1 in 111,413	0	0	0	1 in inf	0	0	0	1 in inf	0	0	0	1 in inf	0	0	0	1 in inf	0	0	0	1 in inf	0	0	2.21776e-05	1 in 45,091	0	0	0	1 in inf	0	0	0	1 in inf	0	0
p.A325T/p.T393S	p.A325T	p.T393S	Asymptomatic	Asymptomatic		8.65782e-06	1 in 115,503	0	0	0	1 in inf	0	0	0	1 in inf	0	0	0	1 in inf	0	0	0	1 in inf	0	0	0	1 in inf	0	0	1.07773e-05	1 in 92,789	0	0	2.97897e-05	1 in 33,569	0	0	0	1 in inf	0	0
p.R86Q/p.W195C	p.R86Q	p.W195C	Asymptomatic	Asymptomatic		8.61989e-06	1 in 116,011	0	0	0	1 in inf	0	0	0	1 in inf	0	0	0	1 in inf	0	0	4.23353e-08	1 in 23,620,951	0	0	4.1288e-05	1 in 24,221	0	0	1.39597e-05	1 in 71,635	0	0	3.02432e-06	1 in 330,653	0	0	0	1 in inf	0	0
p.I324T/p.T393S	p.I324T	p.T393S	Asymptomatic	Asymptomatic		8.57114e-06	1 in 116,671	0	0	0	1 in inf	0	0	0	1 in inf	0	0	5.41777e-05	1 in 18,458	0	0	0	1 in inf	0	0	0	1 in inf	0	0	0	1 in inf	0	0	0	1 in inf	0	0	0	1 in inf	0	0
c.195C>T/p.W195C	c.195C>T	p.W195C	Asymptomatic	Asymptomatic		8.46284e-06	1 in 118,164	0	0	2.83789e-06	1 in 352,375	0	0	0	1 in inf	0	0	0	1 in inf	0	0	0	1 in inf	0	0	0.000105693	1 in 9,462	0	0	0	1 in inf	0	0	0	1 in inf	0	0	3.08851e-05	1 in 32,379	0	0
c.466-7G>A/p.T393S	c.466-7G>A	p.T393S	Asymptomatic	Asymptomatic		8.45847e-06	1 in 118,225	0	0	0	1 in inf	0	0	0	1 in inf	0	0	0	1 in inf	0	0	3.44819e-05	1 in 29,001	0	0	0	1 in inf	0	0	0	1 in inf	0	0	2.81382e-05	1 in 35,539	0	0	0	1 in inf	0	0
c.466-11G>C/p.T393S	c.466-11G>C	p.T393S	Asymptomatic	Asymptomatic		8.45558e-06	1 in 118,266	0	0	0	1 in inf	0	0	0	1 in inf	0	0	5.05794e-05	1 in 19,771	0	0	0	1 in inf	0	0	0	1 in inf	0	0	0	1 in inf	0	0	0	1 in inf	0	0	0	1 in inf	0	0
p.A418T/p.N352S	p.A418T	p.N352S	Asymptomatic	Asymptomatic		8.44589e-06	1 in 118,401	0	0	0	1 in inf	0	0	0	1 in inf	0	0	1.81592e-05	1 in 55,069	0	0	2.01349e-05	1 in 49,666	0	0	0	1 in inf	0	0	4.80071e-06	1 in 208,303	0	0	2.09281e-05	1 in 47,783	0	0	0	1 in inf	0	0
c.466-8C>G/p.T393S	c.466-8C>G	p.T393S	Asymptomatic	Asymptomatic		8.3978e-06	1 in 119,079	0	0	0	1 in inf	0	0	0	1 in inf	0	0	0	1 in inf	0	0	0	1 in inf	0	0	0	1 in inf	0	0	2.14149e-05	1 in 46,697	0	0	0	1 in inf	0	0	0	1 in inf	0	0
c.466-8C>T/p.T393S	c.466-8C>T	p.T393S	Asymptomatic	Asymptomatic		8.3978e-06	1 in 119,079	0	0	0	1 in inf	0	0	0	1 in inf	0	0	0	1 in inf	0	0	0	1 in inf	0	0	0	1 in inf	0	0	2.14204e-05	1 in 46,685	0	0	0	1 in inf	0	0	0	1 in inf	0	0
c.465+44G>A/p.T393S	c.465+44G>A	p.T393S	Asymptomatic	Asymptomatic		8.38817e-06	1 in 119,216	0	0	0	1 in inf	0	0	0	1 in inf	0	0	0	1 in inf	0	0	6.82624e-05	1 in 14,650	0	0	0	1 in inf	0	0	0	1 in inf	0	0	0	1 in inf	0	0	0	1 in inf	0	0
c.466-18G>C/p.T393S	c.466-18G>C	p.T393S	Asymptomatic	Asymptomatic		8.35927e-06	1 in 119,628	0	0	0	1 in inf	0	0	0	1 in inf	0	0	0	1 in inf	0	0	0	1 in inf	0	0	0	1 in inf	0	0	0	1 in inf	0	0	5.68286e-05	1 in 17,597	0	0	0	1 in inf	0	0
p.T288P/p.W195C	p.T288P	p.W195C	Asymptomatic	Asymptomatic		8.32156e-06	1 in 120,170	0	0	0	1 in inf	0	0	0	1 in inf	0	0	0	1 in inf	0	0	0	1 in inf	0	0	0	1 in inf	0	0	0	1 in inf	0	0	2.75091e-05	1 in 36,352	0	0	0	1 in inf	0	0
c.1211-4C>T/p.N352S	c.1211-4C>T	p.N352S	Asymptomatic	Asymptomatic		8.28158e-06	1 in 120,750	0	0	0	1 in inf	0	0	0	1 in inf	0	0	0	1 in inf	0	0	0	1 in inf	0	0	0	1 in inf	0	0	0	1 in inf	0	0	5.94026e-05	1 in 16,835	0	0	0	1 in inf	0	0
p.A207T/p.W195C	p.A207T	p.W195C	Asymptomatic	Asymptomatic		8.23632e-06	1 in 121,414	0	0	1.32992e-05	1 in 75,193	0	0	0	1 in inf	0	0	1.62592e-05	1 in 61,504	0	0	0	1 in inf	0	0	0	1 in inf	0	0	1.38e-06	1 in 724,636	0	0	0	1 in inf	0	0	0	1 in inf	0	0
c.1223_1231delGTGATACCA/p.T393S	c.1223_1231delGTGATACCA	p.T393S	Asymptomatic	Asymptomatic		8.21482e-06	1 in 121,732	0	0	0	1 in inf	0	0	0	1 in inf	0	0	2.52387e-05	1 in 39,622	0	0	0	1 in inf	0	0	0	1 in inf	0	0	1.02764e-05	1 in 97,311	0	0	0	1 in inf	0	0	0	1 in inf	0	0
p.P220L/p.P220L	p.P220L	p.P220L	Asymptomatic	Asymptomatic		8.19677e-06	1 in 122,000	0	0	1.7123e-08	1 in 58,400,876	0	0	0	1 in inf	0	0	0	1 in inf	0	0	0	1 in inf	0	0	0.000779662	1 in 1,283	0	0	2.89922e-07	1 in 3,449,205	0	0	0	1 in inf	0	0	1.33198e-05	1 in 75,077	0	0
p.C491G/p.T393S	p.C491G	p.T393S	Asymptomatic	Asymptomatic		8.19556e-06	1 in 122,018	0	0	0	1 in inf	0	0	0	1 in inf	0	0	0	1 in inf	0	0	0	1 in inf	0	0	0	1 in inf	0	0	2.05365e-05	1 in 48,694	0	0	0	1 in inf	0	0	0	1 in inf	0	0
p.P138S/p.T393S	p.P138S	p.T393S	Asymptomatic	Asymptomatic		8.17629e-06	1 in 122,305	0	0	0	1 in inf	0	0	0	1 in inf	0	0	0	1 in inf	0	0	0	1 in inf	0	0	0	1 in inf	0	0	2.06858e-05	1 in 48,343	0	0	0	1 in inf	0	0	0	1 in inf	0	0
p.H140Y/p.T393S	p.H140Y	p.T393S	Asymptomatic	Asymptomatic		8.1474e-06	1 in 122,739	0	0	0	1 in inf	0	0	0	1 in inf	0	0	0	1 in inf	0	0	0	1 in inf	0	0	0	1 in inf	0	0	1.0311e-05	1 in 96,984	0	0	2.7802e-05	1 in 35,969	0	0	0	1 in inf	0	0
p.S405F/p.T393S	p.S405F	p.T393S	Asymptomatic	Asymptomatic		8.13777e-06	1 in 122,884	0	0	0.000105455	1 in 9,483	0	0	0	1 in inf	0	0	0	1 in inf	0	0	0	1 in inf	0	0	0	1 in inf	0	0	0	1 in inf	0	0	0	1 in inf	0	0	0	1 in inf	0	0
p.R313Q/p.T393S	p.R313Q	p.T393S	Asymptomatic	Asymptomatic		8.10888e-06	1 in 123,322	0	0	0	1 in inf	0	0	0	1 in inf	0	0	0	1 in inf	0	0	0	1 in inf	0	0	0	1 in inf	0	0	1.00773e-05	1 in 99,233	0	0	2.82305e-05	1 in 35,423	0	0	0	1 in inf	0	0
p.D154N/p.T393S	p.D154N	p.T393S	Asymptomatic	Asymptomatic		8.10888e-06	1 in 123,322	0	0	0	1 in inf	0	0	0	1 in inf	0	0	0	1 in inf	0	0	0	1 in inf	0	0	0.000109681	1 in 9,118	0	0	0	1 in inf	0	0	0	1 in inf	0	0	0	1 in inf	0	0
p.A486T/p.T393S	p.A486T	p.T393S	Asymptomatic	Asymptomatic		8.09925e-06	1 in 123,469	0	0	0	1 in inf	0	0	0	1 in inf	0	0	0	1 in inf	0	0	0	1 in inf	0	0	0	1 in inf	0	0	1.01249e-05	1 in 98,767	0	0	2.79993e-05	1 in 35,716	0	0	0	1 in inf	0	0
p.F164L/p.T393S	p.F164L	p.T393S	Asymptomatic	Asymptomatic		8.08962e-06	1 in 123,616	0	0	0.000107217	1 in 9,327	0	0	0	1 in inf	0	0	0	1 in inf	0	0	0	1 in inf	0	0	0	1 in inf	0	0	0	1 in inf	0	0	0	1 in inf	0	0	0	1 in inf	0	0
p.N352S/p.R301Q	p.N352S	p.R301Q	Asymptomatic	Asymptomatic		8.0844e-06	1 in 123,696	0	0	4.49485e-05	1 in 22,248	0	0	0	1 in inf	0	0	0	1 in inf	0	0	6.05525e-05	1 in 16,515	0	0	0	1 in inf	0	0	4.56257e-06	1 in 219,175	0	0	0	1 in inf	0	0	0	1 in inf	0	0
p.N352S/p.R293Q	p.N352S	p.R293Q	Asymptomatic	Asymptomatic		8.0844e-06	1 in 123,696	0	0	0	1 in inf	0	0	0	1 in inf	0	0	1.77867e-05	1 in 56,222	0	0	8.06334e-05	1 in 12,402	0	0	0	1 in inf	0	0	2.27826e-06	1 in 438,931	0	0	0	1 in inf	0	0	0	1 in inf	0	0
p.A167S/p.T393S	p.A167S	p.T393S	Asymptomatic	Asymptomatic		8.06073e-06	1 in 124,059	0	0	0.000106593	1 in 9,382	0	0	0	1 in inf	0	0	0	1 in inf	0	0	0	1 in inf	0	0	0	1 in inf	0	0	0	1 in inf	0	0	0	1 in inf	0	0	0	1 in inf	0	0
p.L430F/p.T393S	p.L430F	p.T393S	Asymptomatic	Asymptomatic		8.0511e-06	1 in 124,207	0	0	0	1 in inf	0	0	0	1 in inf	0	0	0	1 in inf	0	0	3.39206e-05	1 in 29,481	0	0	0	1 in inf	0	0	0	1 in inf	0	0	2.83592e-05	1 in 35,262	0	0	0	1 in inf	0	0
p.G172S/p.T393S	p.G172S	p.T393S	Asymptomatic	Asymptomatic	1	8.00295e-06	1 in 124,954	0	0	0	1 in inf	0	0	0	1 in inf	0	0	0	1 in inf	0	0	0	1 in inf	0	0	0	1 in inf	0	0	0	1 in inf	0	0	2.75758e-05	1 in 36,264	0	0	0.000188245	1 in 5,313	0	0
p.G482D/p.T393S	p.G482D	p.T393S	Asymptomatic	Asymptomatic		7.99331e-06	1 in 125,105	0	0	5.23967e-05	1 in 19,086	0	0	0	1 in inf	0	0	2.50707e-05	1 in 39,888	0	0	0	1 in inf	0	0	0	1 in inf	0	0	0	1 in inf	0	0	0	1 in inf	0	0	0	1 in inf	0	0
p.C174R/p.T393S	p.C174R	p.T393S	Asymptomatic	Asymptomatic		7.98368e-06	1 in 125,256	0	0	0	1 in inf	0	0	0	1 in inf	0	0	0	1 in inf	0	0	0	1 in inf	0	0	0	1 in inf	0	0	1.99988e-05	1 in 50,003	0	0	0	1 in inf	0	0	0	1 in inf	0	0
c.855-1G>A/p.T393S	c.855-1G>A	p.T393S	Asymptomatic	Asymptomatic		7.96442e-06	1 in 125,559	0	0	0	1 in inf	0	0	0	1 in inf	0	0	0	1 in inf	0	0	0	1 in inf	0	0	0	1 in inf	0	0	1.96894e-05	1 in 50,789	0	0	0	1 in inf	0	0	0	1 in inf	0	0
p.Q176X/p.T393S	p.Q176X	p.T393S	Asymptomatic	Asymptomatic		7.95768e-06	1 in 125,665	0	0	0	1 in inf	0	0	0	1 in inf	0	0	0	1 in inf	0	0	6.80792e-05	1 in 14,689	0	0	0	1 in inf	0	0	0	1 in inf	0	0	0	1 in inf	0	0	0	1 in inf	0	0
p.E287Q/p.T393S	p.E287Q	p.T393S	Asymptomatic	Asymptomatic		7.93553e-06	1 in 126,016	0	0	0	1 in inf	0	0	0	1 in inf	0	0	0	1 in inf	0	0	6.80075e-05	1 in 14,705	0	0	0	1 in inf	0	0	0	1 in inf	0	0	0	1 in inf	0	0	0	1 in inf	0	0
p.T288N/p.T393S	p.T288N	p.T393S	Asymptomatic	Asymptomatic		7.9259e-06	1 in 126,169	0	0	0	1 in inf	0	0	0	1 in inf	0	0	2.49536e-05	1 in 40,075	0	0	3.39801e-05	1 in 29,429	0	0	0	1 in inf	0	0	0	1 in inf	0	0	0	1 in inf	0	0	0	1 in inf	0	0
p.G475S/p.T393S	p.G475S	p.T393S	Asymptomatic	Asymptomatic		7.89701e-06	1 in 126,631	0	0	0	1 in inf	0	0	0	1 in inf	0	0	0	1 in inf	0	0	0	1 in inf	0	0	0	1 in inf	0	0	0	1 in inf	0	0	5.51703e-05	1 in 18,126	0	0	0	1 in inf	0	0
p.P193T/p.T393S	p.P193T	p.T393S	Asymptomatic	Asymptomatic		7.87775e-06	1 in 126,940	0	0	0	1 in inf	0	0	0	1 in inf	0	0	0	1 in inf	0	0	0	1 in inf	0	0	0	1 in inf	0	0	1.95791e-05	1 in 51,075	0	0	0	1 in inf	0	0	0	1 in inf	0	0
p.A457T/p.T393S	p.A457T	p.T393S	Asymptomatic	Asymptomatic		7.85849e-06	1 in 127,251	0	0	0	1 in inf	0	0	0	1 in inf	0	0	0	1 in inf	0	0	0	1 in inf	0	0	5.32214e-05	1 in 18,790	0	0	9.75059e-06	1 in 102,558	0	0	0	1 in inf	0	0	0	1 in inf	0	0
c.685-31A>C/p.T393S	c.685-31A>C	p.T393S	Asymptomatic	Asymptomatic		7.84693e-06	1 in 127,439	0	0	0	1 in inf	0	0	0	1 in inf	0	0	0	1 in inf	0	0	0	1 in inf	0	0	0	1 in inf	0	0	1.94622e-05	1 in 51,382	0	0	0	1 in inf	0	0	0	1 in inf	0	0
c.684+1G>A/p.T393S	c.684+1G>A	p.T393S	Asymptomatic	Asymptomatic		7.83923e-06	1 in 127,564	0	0	0	1 in inf	0	0	0	1 in inf	0	0	0	1 in inf	0	0	0	1 in inf	0	0	0	1 in inf	0	0	1.94731e-05	1 in 51,354	0	0	0	1 in inf	0	0	0	1 in inf	0	0
p.A214T/p.T393S	p.A214T	p.T393S	Asymptomatic	Asymptomatic		7.83923e-06	1 in 127,564	0	0	0	1 in inf	0	0	0	1 in inf	0	0	0	1 in inf	0	0	0	1 in inf	0	0	0	1 in inf	0	0	9.71272e-06	1 in 102,958	0	0	2.75149e-05	1 in 36,345	0	0	0	1 in inf	0	0
p.P233A/p.T393S	p.P233A	p.T393S	Asymptomatic	Asymptomatic		7.83923e-06	1 in 127,564	0	0	0	1 in inf	0	0	0	1 in inf	0	0	0	1 in inf	0	0	0	1 in inf	0	0	0	1 in inf	0	0	0	1 in inf	0	0	5.50517e-05	1 in 18,165	0	0	0	1 in inf	0	0
p.Q373P/p.T393S	p.Q373P	p.T393S	Asymptomatic	Asymptomatic		7.83923e-06	1 in 127,564	0	0	5.04201e-05	1 in 19,834	0	0	0	1 in inf	0	0	2.49018e-05	1 in 40,158	0	0	0	1 in inf	0	0	0	1 in inf	0	0	0	1 in inf	0	0	0	1 in inf	0	0	0	1 in inf	0	0
p.R216H/p.T393S	p.R216H	p.T393S	Asymptomatic	Asymptomatic		7.83923e-06	1 in 127,564	0	0	0	1 in inf	0	0	0	1 in inf	0	0	0	1 in inf	0	0	0	1 in inf	0	0	0	1 in inf	0	0	9.71272e-06	1 in 102,958	0	0	2.75149e-05	1 in 36,345	0	0	0	1 in inf	0	0
p.T393S/p.V278F	p.T393S	p.V278F	Asymptomatic	Asymptomatic		7.83923e-06	1 in 127,564	0	0	0	1 in inf	0	0	0	1 in inf	0	0	0	1 in inf	0	0	0	1 in inf	0	0	0	1 in inf	0	0	0	1 in inf	0	0	5.50373e-05	1 in 18,170	0	0	0	1 in inf	0	0
p.D257H/p.T393S	p.D257H	p.T393S	Asymptomatic	Asymptomatic		7.8296e-06	1 in 127,721	0	0	0	1 in inf	0	0	0	1 in inf	0	0	4.97952e-05	1 in 20,083	0	0	0	1 in inf	0	0	0	1 in inf	0	0	0	1 in inf	0	0	0	1 in inf	0	0	0	1 in inf	0	0
p.R246C/p.T393S	p.R246C	p.T393S	Asymptomatic	Asymptomatic		7.8296e-06	1 in 127,721	0	0	0	1 in inf	0	0	0	1 in inf	0	0	0	1 in inf	0	0	0	1 in inf	0	0	0	1 in inf	0	0	1.93984e-05	1 in 51,551	0	0	0	1 in inf	0	0	0	1 in inf	0	0
p.G247R/p.T393S	p.G247R	p.T393S	Asymptomatic	Asymptomatic		7.8296e-06	1 in 127,721	0	0	0	1 in inf	0	0	0	1 in inf	0	0	0	1 in inf	0	0	0	1 in inf	0	0	0	1 in inf	0	0	9.69866e-06	1 in 103,108	0	0	2.75149e-05	1 in 36,345	0	0	0	1 in inf	0	0
p.G261R/p.T393S	p.G261R	p.T393S	Asymptomatic	Asymptomatic		7.8296e-06	1 in 127,721	0	0	0	1 in inf	0	0	0	1 in inf	0	0	0	1 in inf	0	0	0	1 in inf	0	0	0	1 in inf	0	0	9.69866e-06	1 in 103,108	0	0	0	1 in inf	0	0	0.00018488	1 in 5,409	0	0
p.A214D/p.T393S	p.A214D	p.T393S	Asymptomatic	Asymptomatic		7.8296e-06	1 in 127,721	0	0	0	1 in inf	0	0	0	1 in inf	0	0	0	1 in inf	0	0	0	1 in inf	0	0	0	1 in inf	0	0	0	1 in inf	0	0	5.50305e-05	1 in 18,172	0	0	0	1 in inf	0	0
p.D257N/p.T393S	p.D257N	p.T393S	Asymptomatic	Asymptomatic		7.8296e-06	1 in 127,721	0	0	0	1 in inf	0	0	0	1 in inf	0	0	0	1 in inf	0	0	0	1 in inf	0	0	0	1 in inf	0	0	1.93919e-05	1 in 51,568	0	0	0	1 in inf	0	0	0	1 in inf	0	0
p.F389S/p.T393S	p.F389S	p.T393S	Asymptomatic	Asymptomatic		7.8296e-06	1 in 127,721	0	0	0	1 in inf	0	0	0	1 in inf	0	0	0	1 in inf	0	0	0	1 in inf	0	0	0	1 in inf	0	0	1.93919e-05	1 in 51,568	0	0	0	1 in inf	0	0	0	1 in inf	0	0
p.I267T/p.T393S	p.I267T	p.T393S	Asymptomatic	Asymptomatic		7.8296e-06	1 in 127,721	0	0	0	1 in inf	0	0	0	1 in inf	0	0	4.97927e-05	1 in 20,084	0	0	0	1 in inf	0	0	0	1 in inf	0	0	0	1 in inf	0	0	0	1 in inf	0	0	0	1 in inf	0	0
p.P220S/p.T393S	p.P220S	p.T393S	Asymptomatic	Asymptomatic		7.8296e-06	1 in 127,721	0	0	0	1 in inf	0	0	0	1 in inf	0	0	0	1 in inf	0	0	0	1 in inf	0	0	0	1 in inf	0	0	1.94157e-05	1 in 51,505	0	0	0	1 in inf	0	0	0	1 in inf	0	0
p.Q238E/p.T393S	p.Q238E	p.T393S	Asymptomatic	Asymptomatic		7.8296e-06	1 in 127,721	0	0	0	1 in inf	0	0	0	1 in inf	0	0	0	1 in inf	0	0	0	1 in inf	0	0	0	1 in inf	0	0	0	1 in inf	0	0	5.50339e-05	1 in 18,171	0	0	0	1 in inf	0	0
c.466-7G>C/c.854+40G>A	c.466-7G>C	c.854+40G>A	Asymptomatic	Asymptomatic		7.59224e-06	1 in 131,714	0	0	5.96736e-08	1 in 16,757,830	0	0	0	1 in inf	0	0	5.58452e-08	1 in 17,906,642	0	0	0	1 in inf	0	0	0	1 in inf	0	0	5.914e-07	1 in 1,690,905	0	0	5.62311e-05	1 in 17,784	0	0	4.7582e-06	1 in 210,164	0	0
c.466-44G>T/p.L433V	c.466-44G>T	p.L433V	Asymptomatic	Asymptomatic		7.28664e-06	1 in 137,238	0	0	0	1 in inf	0	0	0	1 in inf	0	0	0	1 in inf	0	0	5.54553e-05	1 in 18,033	0	0	0	1 in inf	0	0	0	1 in inf	0	0	0	1 in inf	0	0	5.3645e-06	1 in 186,411	0	0
c.466-44G>T/p.G449R	c.466-44G>T	p.G449R	Asymptomatic	Asymptomatic		7.20772e-06	1 in 138,741	0	0	0	1 in inf	0	0	0	1 in inf	0	0	2.2795e-07	1 in 4,386,934	0	0	4.95449e-05	1 in 20,184	0	0	0	1 in inf	0	0	1.59257e-06	1 in 627,916	0	0	1.25706e-06	1 in 795,510	0	0	0	1 in inf	0	0
p.N352S/p.S420R	p.N352S	p.S420R	Asymptomatic	Asymptomatic		6.9999e-06	1 in 142,860	0	0	0.00022706	1 in 4,405	0	0	0	1 in inf	0	0	0	1 in inf	0	0	0	1 in inf	0	0	0	1 in inf	0	0	0	1 in inf	0	0	0	1 in inf	0	0	0	1 in inf	0	0
p.R498L/p.W195C	p.R498L	p.W195C	Asymptomatic	Asymptomatic		6.96837e-06	1 in 143,506	0	0	0	1 in inf	0	0	0	1 in inf	0	0	0	1 in inf	0	0	2.40434e-07	1 in 4,159,139	0	0	0	1 in inf	0	0	1.62078e-06	1 in 616,988	0	0	1.56902e-06	1 in 637,342	0	0	2.60907e-05	1 in 38,328	0	0
p.E314D/p.N352S	p.E314D	p.N352S	Asymptomatic	Asymptomatic		6.90131e-06	1 in 144,900	0	0	0	1 in inf	0	0	0	1 in inf	0	0	0	1 in inf	0	0	0	1 in inf	0	0	0	1 in inf	0	0	1.18436e-05	1 in 84,434	0	0	0	1 in inf	0	0	0	1 in inf	0	0
p.A5T/p.N352S	p.A5T	p.N352S	Asymptomatic	Asymptomatic		6.86845e-06	1 in 145,594	0	0	0	1 in inf	0	0	0	1 in inf	0	0	0	1 in inf	0	0	0	1 in inf	0	0	0	1 in inf	0	0	0	1 in inf	0	0	3.90908e-05	1 in 25,582	0	0	0	1 in inf	0	0
p.A110T/p.N352S	p.A110T	p.N352S	Asymptomatic	Asymptomatic		6.86845e-06	1 in 145,594	0	0	0	1 in inf	0	0	0	1 in inf	0	0	0	1 in inf	0	0	0.00010118	1 in 9,884	0	0	0	1 in inf	0	0	0	1 in inf	0	0	0	1 in inf	0	0	0	1 in inf	0	0
p.D484H/p.N352S	p.D484H	p.N352S	Asymptomatic	Asymptomatic		6.83559e-06	1 in 146,294	0	0	0	1 in inf	0	0	0	1 in inf	0	0	0	1 in inf	0	0	0	1 in inf	0	0	0	1 in inf	0	0	1.16597e-05	1 in 85,766	0	0	0	1 in inf	0	0	0	1 in inf	0	0
c.1344dupC/p.N352S	c.1344dupC	p.N352S	Asymptomatic	Asymptomatic		6.71991e-06	1 in 148,812	0	0	0	1 in inf	0	0	0	1 in inf	0	0	0	1 in inf	0	0	0.000100522	1 in 9,949	0	0	0	1 in inf	0	0	0	1 in inf	0	0	0	1 in inf	0	0	0	1 in inf	0	0
p.G4R/p.T393S	p.G4R	p.T393S	Asymptomatic	Asymptomatic		6.71246e-06	1 in 148,977	0	0	0	1 in inf	0	0	0	1 in inf	0	0	0	1 in inf	0	0	0	1 in inf	0	0	0	1 in inf	0	0	1.94287e-05	1 in 51,471	0	0	0	1 in inf	0	0	0	1 in inf	0	0
c.466-44G>T/p.N442S	c.466-44G>T	p.N442S	Asymptomatic	Asymptomatic		6.68161e-06	1 in 149,665	0	0	2.66124e-05	1 in 37,577	0	0	0	1 in inf	0	0	1.37172e-06	1 in 729,011	0	0	0	1 in inf	0	0	0	1 in inf	0	0	3.19219e-07	1 in 3,132,650	0	0	0	1 in inf	0	0	0	1 in inf	0	0
p.N352S/p.R392Q	p.N352S	p.R392Q	Asymptomatic	Asymptomatic		6.67127e-06	1 in 149,897	0	0	4.43374e-05	1 in 22,555	0	0	2.87121e-05	1 in 34,829	0	0	0	1 in inf	0	0	0	1 in inf	0	0	0	1 in inf	0	0	6.77557e-06	1 in 147,590	0	0	0	1 in inf	0	0	0	1 in inf	0	0
p.A214V/p.N352S	p.A214V	p.N352S	Asymptomatic	Asymptomatic		6.67127e-06	1 in 149,897	0	0	0	1 in inf	0	0	0	1 in inf	0	0	0	1 in inf	0	0	0	1 in inf	0	0	0	1 in inf	0	0	1.13092e-05	1 in 88,424	0	0	0	1 in inf	0	0	0	1 in inf	0	0
c.684C>T/p.N352S	c.684C>T	p.N352S	Asymptomatic	Asymptomatic		6.67127e-06	1 in 149,897	0	0	0	1 in inf	0	0	0	1 in inf	0	0	0	1 in inf	0	0	0	1 in inf	0	0	0	1 in inf	0	0	2.26289e-06	1 in 441,913	0	0	3.86117e-05	1 in 25,899	0	0	0	1 in inf	0	0
p.R7P/p.T393S	p.R7P	p.T393S	Asymptomatic	Asymptomatic		6.65468e-06	1 in 150,271	0	0	0	1 in inf	0	0	0	1 in inf	0	0	0	1 in inf	0	0	5.73457e-05	1 in 17,439	0	0	0	1 in inf	0	0	0	1 in inf	0	0	0	1 in inf	0	0	0	1 in inf	0	0
p.L9F/p.T393S	p.L9F	p.T393S	Asymptomatic	Asymptomatic		6.58726e-06	1 in 151,809	0	0	0	1 in inf	0	0	0	1 in inf	0	0	0	1 in inf	0	0	5.69986e-05	1 in 17,545	0	0	0	1 in inf	0	0	0	1 in inf	0	0	0	1 in inf	0	0	0	1 in inf	0	0
p.L9V/p.T393S	p.L9V	p.T393S	Asymptomatic	Asymptomatic		6.58726e-06	1 in 151,809	0	0	0	1 in inf	0	0	0	1 in inf	0	0	0	1 in inf	0	0	0	1 in inf	0	0	0	1 in inf	0	0	0	1 in inf	0	0	3.70995e-05	1 in 26,955	0	0	0	1 in inf	0	0
p.L10F/p.T393S	p.L10F	p.T393S	Asymptomatic	Asymptomatic		6.55837e-06	1 in 152,477	0	0	0	1 in inf	0	0	0	1 in inf	0	0	0	1 in inf	0	0	0	1 in inf	0	0	0	1 in inf	0	0	1.90641e-05	1 in 52,455	0	0	0	1 in inf	0	0	0	1 in inf	0	0
c.34delG/p.T393S	c.34delG	p.T393S	Asymptomatic	Asymptomatic		6.50348e-06	1 in 153,764	0	0	0	1 in inf	0	0	0	1 in inf	0	0	3.48221e-05	1 in 28,718	0	0	0	1 in inf	0	0	0	1 in inf	0	0	0	1 in inf	0	0	0	1 in inf	0	0	0	1 in inf	0	0
p.W195C/p.Y225C	p.W195C	p.Y225C	Asymptomatic	Asymptomatic		6.49955e-06	1 in 153,857	0	0	0	1 in inf	0	0	0	1 in inf	0	0	0	1 in inf	0	0	2.02175e-08	1 in 49,462,068	0	0	0	1 in inf	0	0	0	1 in inf	0	0	2.01908e-05	1 in 49,528	0	0	0	1 in inf	0	0
c.466-44G>T/p.A201S	c.466-44G>T	p.A201S	Asymptomatic	Asymptomatic		6.20811e-06	1 in 161,080	0	0	0	1 in inf	0	0	0	1 in inf	0	0	0	1 in inf	0	0	0	1 in inf	0	0	1.56701e-05	1 in 63,816	0	0	1.52251e-05	1 in 65,681	0	0	0	1 in inf	0	0	1.57645e-05	1 in 63,434	0	0
c.222T>C/p.N352S	c.222T>C	p.N352S	Asymptomatic	Asymptomatic		6.14546e-06	1 in 162,722	0	0	0	1 in inf	0	0	0	1 in inf	0	0	0	1 in inf	0	0	0	1 in inf	0	0	0	1 in inf	0	0	1.19192e-05	1 in 83,898	0	0	0	1 in inf	0	0	0	1 in inf	0	0
p.G445V/p.W195C	p.G445V	p.W195C	Asymptomatic	Asymptomatic		6.10532e-06	1 in 163,792	0	0	0	1 in inf	0	0	0	1 in inf	0	0	1.14223e-05	1 in 87,549	0	0	0	1 in inf	0	0	0	1 in inf	0	0	2.77966e-06	1 in 359,756	0	0	0	1 in inf	0	0	0.000115352	1 in 8,670	0	0
p.G39D/p.T393S	p.G39D	p.T393S	Asymptomatic	Asymptomatic		6.08648e-06	1 in 164,299	0	0	0	1 in inf	0	0	0	1 in inf	0	0	0	1 in inf	0	0	0	1 in inf	0	0	0	1 in inf	0	0	1.72996e-05	1 in 57,805	0	0	0	1 in inf	0	0	0	1 in inf	0	0
p.G39R/p.T393S	p.G39R	p.T393S	Asymptomatic	Asymptomatic		6.07685e-06	1 in 164,560	0	0	0	1 in inf	0	0	0	1 in inf	0	0	0	1 in inf	0	0	0	1 in inf	0	0	0	1 in inf	0	0	0	1 in inf	0	0	3.60171e-05	1 in 27,765	0	0	0	1 in inf	0	0
p.P220T/p.W195C	p.P220T	p.W195C	Asymptomatic	Asymptomatic		6.0627e-06	1 in 164,944	0	0	2.32248e-05	1 in 43,058	0	0	0	1 in inf	0	0	0	1 in inf	0	0	0	1 in inf	0	0	0	1 in inf	0	0	0	1 in inf	0	0	0	1 in inf	0	0	0	1 in inf	0	0
p.T393S/p.T48I	p.T393S	p.T48I	Asymptomatic	Asymptomatic		5.98054e-06	1 in 167,209	0	0	0	1 in inf	0	0	0	1 in inf	0	0	0	1 in inf	0	0	0	1 in inf	0	0	0	1 in inf	0	0	1.69069e-05	1 in 59,148	0	0	0	1 in inf	0	0	0	1 in inf	0	0
c.466-44G>T/p.I181S	c.466-44G>T	p.I181S	Asymptomatic	Asymptomatic		5.94506e-06	1 in 168,207	0	0	0	1 in inf	0	0	2.925e-06	1 in 341,881	0	0	4.55579e-07	1 in 2,195,012	0	0	0	1 in inf	0	0	2.02471e-05	1 in 49,390	0	0	1.28581e-05	1 in 77,773	0	0	0	1 in inf	0	0	1.05753e-05	1 in 94,561	0	0
p.T393S/p.V66A	p.T393S	p.V66A	Asymptomatic	Asymptomatic		5.88424e-06	1 in 169,946	0	0	0	1 in inf	0	0	0	1 in inf	0	0	0	1 in inf	0	0	0	1 in inf	0	0	0	1 in inf	0	0	1.65553e-05	1 in 60,404	0	0	0	1 in inf	0	0	0	1 in inf	0	0
p.T393S/p.Y65X	p.T393S	p.Y65X	Asymptomatic	Asymptomatic		5.87557e-06	1 in 170,197	0	0	0	1 in inf	0	0	0	1 in inf	0	0	0	1 in inf	0	0	0	1 in inf	0	0	0	1 in inf	0	0	1.6525e-05	1 in 60,515	0	0	0	1 in inf	0	0	0	1 in inf	0	0
p.L54V/p.T393S	p.L54V	p.T393S	Asymptomatic	Asymptomatic		5.84571e-06	1 in 171,066	0	0	0	1 in inf	0	0	0	1 in inf	0	0	3.29995e-05	1 in 30,304	0	0	0	1 in inf	0	0	0	1 in inf	0	0	0	1 in inf	0	0	0	1 in inf	0	0	0	1 in inf	0	0
c.185_186dupCA/p.T393S	c.185_186dupCA	p.T393S	Asymptomatic	Asymptomatic		5.8226e-06	1 in 171,745	0	0	0	1 in inf	0	0	0	1 in inf	0	0	0	1 in inf	0	0	4.89955e-05	1 in 20,411	0	0	0	1 in inf	0	0	0	1 in inf	0	0	0	1 in inf	0	0	0	1 in inf	0	0
p.N352S/p.P84L	p.N352S	p.P84L	Asymptomatic	Asymptomatic		5.81682e-06	1 in 171,916	0	0	0	1 in inf	0	0	0	1 in inf	0	0	0	1 in inf	0	0	0	1 in inf	0	0	0	1 in inf	0	0	9.96781e-06	1 in 100,323	0	0	0	1 in inf	0	0	0	1 in inf	0	0
p.N352S/p.W320X	p.N352S	p.W320X	Asymptomatic	Asymptomatic		5.76161e-06	1 in 173,563	0	0	0	1 in inf	0	0	0	1 in inf	0	0	0	1 in inf	0	0	8.63979e-05	1 in 11,575	0	0	0	1 in inf	0	0	0	1 in inf	0	0	0	1 in inf	0	0	0	1 in inf	0	0
c.466-7G>C/c.466-7G>C	c.466-7G>C	c.466-7G>C	Asymptomatic	Asymptomatic		5.70732e-06	1 in 175,214	0	0	2.00704e-07	1 in 4,982,462	0	0	1.21e-08	1 in 82,644,629	0	0	8.77969e-07	1 in 1,138,993	0	0	0	1 in inf	0	0	4.25104e-07	1 in 2,352,366	0	0	1.65893e-05	1 in 60,280	0	0	5.72166e-06	1 in 174,775	0	0	6.61518e-06	1 in 151,168	0	0
p.S227C/p.W195C	p.S227C	p.W195C	Asymptomatic	Asymptomatic		5.63649e-06	1 in 177,416	0	0	2.1549e-05	1 in 46,406	0	0	0	1 in inf	0	0	0	1 in inf	0	0	0	1 in inf	0	0	0	1 in inf	0	0	0	1 in inf	0	0	0	1 in inf	0	0	0	1 in inf	0	0
p.N352S/p.S408T	p.N352S	p.S408T	Asymptomatic	Asymptomatic		5.58678e-06	1 in 178,995	0	0	0.000184314	1 in 5,426	0	0	0	1 in inf	0	0	0	1 in inf	0	0	0	1 in inf	0	0	0	1 in inf	0	0	0	1 in inf	0	0	0	1 in inf	0	0	0	1 in inf	0	0
c.1107+8C>G/p.T393S	c.1107+8C>G	p.T393S	Asymptomatic	Asymptomatic		5.53754e-06	1 in 180,586	0	0	0	1 in inf	0	0	0	1 in inf	0	0	0	1 in inf	0	0	0	1 in inf	0	0	0	1 in inf	0	0	1.49293e-05	1 in 66,983	0	0	0	1 in inf	0	0	0	1 in inf	0	0
c.466-44G>T/p.D171N	c.466-44G>T	p.D171N	Asymptomatic	Asymptomatic		5.47156e-06	1 in 182,764	0	0	1.00109e-06	1 in 998,910	0	0	0	1 in inf	0	0	6.84628e-07	1 in 1,460,648	0	0	3.29798e-05	1 in 30,322	0	0	0	1 in inf	0	0	0	1 in inf	0	0	1.88546e-06	1 in 530,375	0	0	1.60516e-05	1 in 62,299	0	0
p.G172C/p.N352S	p.G172C	p.N352S	Asymptomatic	Asymptomatic		5.45532e-06	1 in 183,308	0	0	0	1 in inf	0	0	0	1 in inf	0	0	0	1 in inf	0	0	8.09536e-05	1 in 12,353	0	0	0	1 in inf	0	0	0	1 in inf	0	0	0	1 in inf	0	0	0	1 in inf	0	0
p.D359Y/p.T393S	p.D359Y	p.T393S	Asymptomatic	Asymptomatic		5.41234e-06	1 in 184,763	0	0	0	1 in inf	0	0	0	1 in inf	0	0	0	1 in inf	0	0	0	1 in inf	0	0	0	1 in inf	0	0	0	1 in inf	0	0	3.41192e-05	1 in 29,310	0	0	0	1 in inf	0	0
c.1210+49G>A/p.N352S	c.1210+49G>A	p.N352S	Asymptomatic	Asymptomatic		5.3896e-06	1 in 185,543	0	0	4.56478e-05	1 in 21,907	0	0	0	1 in inf	0	0	1.7764e-05	1 in 56,294	0	0	2.01512e-05	1 in 49,625	0	0	0	1 in inf	0	0	2.29817e-06	1 in 435,129	0	0	0	1 in inf	0	0	0	1 in inf	0	0
p.A191V/p.N352S	p.A191V	p.N352S	Asymptomatic	Asymptomatic		5.3896e-06	1 in 185,543	0	0	0	1 in inf	0	0	0	1 in inf	0	0	0	1 in inf	0	0	0	1 in inf	0	0	0	1 in inf	0	0	0	1 in inf	0	0	3.86105e-05	1 in 25,900	0	0	0	1 in inf	0	0
p.N352S/p.R392W	p.N352S	p.R392W	Asymptomatic	Asymptomatic		5.35673e-06	1 in 186,681	0	0	0	1 in inf	0	0	0	1 in inf	0	0	1.77503e-05	1 in 56,338	0	0	0	1 in inf	0	0	0	1 in inf	0	0	2.25861e-06	1 in 442,751	0	0	1.92978e-05	1 in 51,820	0	0	0	1 in inf	0	0
p.E384K/p.N352S	p.E384K	p.N352S	Asymptomatic	Asymptomatic		5.35673e-06	1 in 186,681	0	0	4.43605e-05	1 in 22,543	0	0	0	1 in inf	0	0	3.55036e-05	1 in 28,167	0	0	0	1 in inf	0	0	0	1 in inf	0	0	2.25911e-06	1 in 442,652	0	0	0	1 in inf	0	0	0	1 in inf	0	0
p.N352S/p.R202C	p.N352S	p.R202C	Asymptomatic	Asymptomatic		5.35673e-06	1 in 186,681	0	0	0	1 in inf	0	0	0	1 in inf	0	0	1.77545e-05	1 in 56,324	0	0	0	1 in inf	0	0	5.64168e-06	1 in 177,253	0	0	2.26743e-06	1 in 441,029	0	0	9.64996e-06	1 in 103,628	0	0	0	1 in inf	0	0
p.L210H/p.N352S	p.L210H	p.N352S	Asymptomatic	Asymptomatic		5.35673e-06	1 in 186,681	0	0	0	1 in inf	0	0	0	1 in inf	0	0	0	1 in inf	0	0	0	1 in inf	0	0	0	1 in inf	0	0	2.26214e-06	1 in 442,061	0	0	2.89484e-05	1 in 34,545	0	0	0	1 in inf	0	0
p.N352S/p.T276S	p.N352S	p.T276S	Asymptomatic	Asymptomatic		5.35673e-06	1 in 186,681	0	0	8.88023e-05	1 in 11,261	0	0	0	1 in inf	0	0	0	1 in inf	0	0	0	1 in inf	0	0	0	1 in inf	0	0	4.51973e-06	1 in 221,252	0	0	0	1 in inf	0	0	0	1 in inf	0	0
p.R99P/p.W195C	p.R99P	p.W195C	Asymptomatic	Asymptomatic		5.29554e-06	1 in 188,839	0	0	2.28189e-06	1 in 438,234	0	0	0	1 in inf	0	0	1.10414e-05	1 in 90,569	0	0	0	1 in inf	0	0	0	1 in inf	0	0	5.28385e-06	1 in 189,257	0	0	0	1 in inf	0	0	0	1 in inf	0	0
p.R99Q/p.W195C	p.R99Q	p.W195C	Asymptomatic	Asymptomatic		5.29554e-06	1 in 188,839	0	0	0	1 in inf	0	0	0.000167434	1 in 5,973	0	0	0	1 in inf	0	0	0	1 in inf	0	0	0	1 in inf	0	0	0	1 in inf	0	0	0	1 in inf	0	0	0	1 in inf	0	0
p.N352H/p.T393S	p.N352H	p.T393S	Asymptomatic	Asymptomatic		5.27751e-06	1 in 189,484	0	0	0	1 in inf	0	0	0	1 in inf	0	0	0	1 in inf	0	0	0	1 in inf	0	0	0	1 in inf	0	0	0	1 in inf	0	0	3.37982e-05	1 in 29,588	0	0	0	1 in inf	0	0
p.R219H/p.W195C	p.R219H	p.W195C	Asymptomatic	Asymptomatic		5.19964e-06	1 in 192,322	0	0	1.32696e-05	1 in 75,361	0	0	0	1 in inf	0	0	1.62609e-06	1 in 614,972	0	0	0	1 in inf	0	0	0	1 in inf	0	0	2.75663e-06	1 in 362,762	0	0	1.44199e-06	1 in 693,488	0	0	0	1 in inf	0	0
p.G347R/p.T393S	p.G347R	p.T393S	Asymptomatic	Asymptomatic		5.17158e-06	1 in 193,365	0	0	7.14948e-05	1 in 13,988	0	0	0	1 in inf	0	0	0	1 in inf	0	0	0	1 in inf	0	0	0	1 in inf	0	0	0	1 in inf	0	0	0	1 in inf	0	0	0	1 in inf	0	0
p.L342V/p.T393S	p.L342V	p.T393S	Asymptomatic	Asymptomatic		4.99823e-06	1 in 200,071	0	0	0	1 in inf	0	0	0	1 in inf	0	0	0	1 in inf	0	0	4.20158e-05	1 in 23,801	0	0	0	1 in inf	0	0	0	1 in inf	0	0	0	1 in inf	0	0	0	1 in inf	0	0
p.E483K/p.P220L	p.E483K	p.P220L	Asymptomatic	Asymptomatic		4.95299e-06	1 in 201,899	0	0	1.85509e-06	1 in 539,059	0	0	0	1 in inf	0	0	0	1 in inf	0	0	0	1 in inf	0	0	0	1 in inf	0	0	4.48047e-07	1 in 2,231,910	0	0	0	1 in inf	0	0	1.36588e-05	1 in 73,213	0	0
p.L113P/p.T393S	p.L113P	p.T393S	Asymptomatic	Asymptomatic		4.91155e-06	1 in 203,602	0	0	0	1 in inf	0	0	0	1 in inf	0	0	0	1 in inf	0	0	0	1 in inf	0	0	0	1 in inf	0	0	0	1 in inf	0	0	3.09703e-05	1 in 32,289	0	0	0	1 in inf	0	0
p.R116G/p.T393S	p.R116G	p.T393S	Asymptomatic	Asymptomatic		4.88266e-06	1 in 204,807	0	0	0	1 in inf	0	0	0	1 in inf	0	0	0	1 in inf	0	0	0	1 in inf	0	0	0	1 in inf	0	0	0	1 in inf	0	0	3.0817e-05	1 in 32,450	0	0	0	1 in inf	0	0
p.L94V/p.N352S	p.L94V	p.N352S	Asymptomatic	Asymptomatic		4.6666e-06	1 in 214,289	0	0	0	1 in inf	0	0	0	1 in inf	0	0	0	1 in inf	0	0	0	1 in inf	0	0	0	1 in inf	0	0	8.10836e-06	1 in 123,330	0	0	0	1 in inf	0	0	0	1 in inf	0	0
c.224+8G>A/p.W195C	c.224+8G>A	p.W195C	Asymptomatic	Asymptomatic		4.65624e-06	1 in 214,766	0	0	0	1 in inf	0	0	0	1 in inf	0	0	0	1 in inf	0	0	2.1304e-07	1 in 4,693,959	0	0	0	1 in inf	0	0	0	1 in inf	0	0	0	1 in inf	0	0	0	1 in inf	0	0
p.G124S/p.N352S	p.G124S	p.N352S	Asymptomatic	Asymptomatic		4.63374e-06	1 in 215,809	0	0	0	1 in inf	0	0	0	1 in inf	0	0	0	1 in inf	0	0	2.27459e-05	1 in 43,965	0	0	0	1 in inf	0	0	2.69103e-06	1 in 371,606	0	0	1.02856e-05	1 in 97,224	0	0	0	1 in inf	0	0
c.1492dupC/p.N352S	c.1492dupC	p.N352S	Asymptomatic	Asymptomatic		4.60449e-06	1 in 217,180	0	0	0	1 in inf	0	0	0	1 in inf	0	0	0	1 in inf	0	0	0	1 in inf	0	0	0	1 in inf	0	0	7.97934e-06	1 in 125,324	0	0	0	1 in inf	0	0	0	1 in inf	0	0
p.G92D/p.N352S	p.G92D	p.N352S	Asymptomatic	Asymptomatic		4.60088e-06	1 in 217,350	0	0	5.58708e-05	1 in 17,899	0	0	0	1 in inf	0	0	0	1 in inf	0	0	0	1 in inf	0	0	0	1 in inf	0	0	2.65449e-06	1 in 376,721	0	0	0	1 in inf	0	0	6.71255e-05	1 in 14,898	0	0
p.N352S/p.R498P	p.N352S	p.R498P	Asymptomatic	Asymptomatic		4.60088e-06	1 in 217,350	0	0	0	1 in inf	0	0	0	1 in inf	0	0	0	1 in inf	0	0	0	1 in inf	0	0	0	1 in inf	0	0	7.97934e-06	1 in 125,324	0	0	0	1 in inf	0	0	0	1 in inf	0	0
p.G121G/p.T393S	p.G121G	p.T393S	Asymptomatic	Asymptomatic		4.57064e-06	1 in 218,788	0	0	0	1 in inf	0	0	0	1 in inf	0	0	0	1 in inf	0	0	0	1 in inf	0	0	6.27565e-05	1 in 15,935	0	0	0	1 in inf	0	0	0	1 in inf	0	0	0	1 in inf	0	0
c.980-2A>C/p.T393S	c.980-2A>C	p.T393S	Asymptomatic	Asymptomatic		4.5167e-06	1 in 221,401	0	0	0	1 in inf	0	0	0	1 in inf	0	0	0	1 in inf	0	0	0	1 in inf	0	0	0	1 in inf	0	0	1.11429e-05	1 in 89,744	0	0	0	1 in inf	0	0	0	1 in inf	0	0
p.G327S/p.N352S	p.G327S	p.N352S	Asymptomatic	Asymptomatic		4.50229e-06	1 in 222,110	0	0	5.15875e-05	1 in 19,385	0	0	0	1 in inf	0	0	0	1 in inf	0	0	0	1 in inf	0	0	0	1 in inf	0	0	2.54915e-06	1 in 392,287	0	0	1.056e-05	1 in 94,697	0	0	0	1 in inf	0	0
p.G129R/p.N352S	p.G129R	p.N352S	Asymptomatic	Asymptomatic		4.43656e-06	1 in 225,400	0	0	0	1 in inf	0	0	0	1 in inf	0	0	0	1 in inf	0	0	0	1 in inf	0	0	0	1 in inf	0	0	2.56579e-06	1 in 389,745	0	0	2.00671e-05	1 in 49,833	0	0	0	1 in inf	0	0
p.N352S/p.V19A	p.N352S	p.V19A	Asymptomatic	Asymptomatic		4.33797e-06	1 in 230,523	0	0	0	1 in inf	0	0	0	1 in inf	0	0	4.91676e-05	1 in 20,339	0	0	0	1 in inf	0	0	0	1 in inf	0	0	0	1 in inf	0	0	0	1 in inf	0	0	0	1 in inf	0	0
p.N352S/p.W320G	p.N352S	p.W320G	Asymptomatic	Asymptomatic		4.30511e-06	1 in 232,283	0	0	0	1 in inf	0	0	0	1 in inf	0	0	0	1 in inf	0	0	0	1 in inf	0	0	0	1 in inf	0	0	0	1 in inf	0	0	3.06176e-05	1 in 32,661	0	0	0	1 in inf	0	0
p.D337V/p.W195C	p.D337V	p.W195C	Asymptomatic	Asymptomatic		4.28331e-06	1 in 233,465	0	0	0	1 in inf	0	0	0	1 in inf	0	0	0	1 in inf	0	0	0	1 in inf	0	0	0	1 in inf	0	0	1.20662e-05	1 in 82,876	0	0	0	1 in inf	0	0	2.71633e-05	1 in 36,815	0	0
p.E133K/p.T393S	p.E133K	p.T393S	Asymptomatic	Asymptomatic		4.22779e-06	1 in 236,531	0	0	0	1 in inf	0	0	0	1 in inf	0	0	0	1 in inf	0	0	3.5493e-05	1 in 28,175	0	0	0	1 in inf	0	0	0	1 in inf	0	0	0	1 in inf	0	0	0	1 in inf	0	0
c.955_962delTTCTGGCC/p.T393S	c.955_962delTTCTGGCC	p.T393S	Asymptomatic	Asymptomatic		4.2249e-06	1 in 236,692	0	0	0	1 in inf	0	0	0	1 in inf	0	0	0	1 in inf	0	0	0	1 in inf	0	0	0	1 in inf	0	0	1.05209e-05	1 in 95,050	0	0	0	1 in inf	0	0	0	1 in inf	0	0
p.R82P/p.T393S	p.R82P	p.T393S	Asymptomatic	Asymptomatic		4.21816e-06	1 in 237,071	0	0	0	1 in inf	0	0	0	1 in inf	0	0	0	1 in inf	0	0	0	1 in inf	0	0	0	1 in inf	0	0	1.06085e-05	1 in 94,265	0	0	0	1 in inf	0	0	0	1 in inf	0	0
p.A135D/p.T393S	p.A135D	p.T393S	Asymptomatic	Asymptomatic		4.1989e-06	1 in 238,158	0	0	0	1 in inf	0	0	0	1 in inf	0	0	0	1 in inf	0	0	3.51213e-05	1 in 28,473	0	0	0	1 in inf	0	0	0	1 in inf	0	0	0	1 in inf	0	0	0	1 in inf	0	0
c.240dupC/p.T393S	c.240dupC	p.T393S	Asymptomatic	Asymptomatic		4.19119e-06	1 in 238,596	0	0	0	1 in inf	0	0	0	1 in inf	0	0	0	1 in inf	0	0	0	1 in inf	0	0	0	1 in inf	0	0	0	1 in inf	0	0	2.81983e-05	1 in 35,464	0	0	0	1 in inf	0	0
p.G81R/p.T393S	p.G81R	p.T393S	Asymptomatic	Asymptomatic		4.18927e-06	1 in 238,706	0	0	0	1 in inf	0	0	0	1 in inf	0	0	0	1 in inf	0	0	0	1 in inf	0	0	0	1 in inf	0	0	0	1 in inf	0	0	2.81983e-05	1 in 35,464	0	0	0	1 in inf	0	0
p.G81S/p.T393S	p.G81S	p.T393S	Asymptomatic	Asymptomatic		4.18927e-06	1 in 238,706	0	0	0	1 in inf	0	0	0	1 in inf	0	0	0	1 in inf	0	0	0	1 in inf	0	0	0	1 in inf	0	0	1.05176e-05	1 in 95,079	0	0	0	1 in inf	0	0	0	1 in inf	0	0
c.465+42A>C/p.T393S	c.465+42A>C	p.T393S	Asymptomatic	Asymptomatic		4.17964e-06	1 in 239,256	0	0	0	1 in inf	0	0	0	1 in inf	0	0	0	1 in inf	0	0	0	1 in inf	0	0	0	1 in inf	0	0	1.06236e-05	1 in 94,130	0	0	0	1 in inf	0	0	0	1 in inf	0	0
p.H140D/p.N352S	p.H140D	p.N352S	Asymptomatic	Asymptomatic		4.17365e-06	1 in 239,599	0	0	0	1 in inf	0	0	0	1 in inf	0	0	1.79333e-05	1 in 55,763	0	0	0	1 in inf	0	0	0	1 in inf	0	0	2.40174e-06	1 in 416,365	0	0	9.75005e-06	1 in 102,564	0	0	0	1 in inf	0	0
p.F319C/p.T393S	p.F319C	p.T393S	Asymptomatic	Asymptomatic		4.17001e-06	1 in 239,808	0	0	0	1 in inf	0	0	0	1 in inf	0	0	0	1 in inf	0	0	3.59836e-05	1 in 27,791	0	0	0	1 in inf	0	0	0	1 in inf	0	0	0	1 in inf	0	0	0	1 in inf	0	0
c.225-3C>G/p.T393S	c.225-3C>G	p.T393S	Asymptomatic	Asymptomatic		4.16038e-06	1 in 240,363	0	0	0	1 in inf	0	0	0	1 in inf	0	0	0	1 in inf	0	0	3.44737e-05	1 in 29,008	0	0	0	1 in inf	0	0	0	1 in inf	0	0	0	1 in inf	0	0	0	1 in inf	0	0
c.102C>G/p.N352S	c.102C>G	p.N352S	Asymptomatic	Asymptomatic		4.15328e-06	1 in 240,774	0	0	0	1 in inf	0	0	0	1 in inf	0	0	0	1 in inf	0	0	6.17512e-05	1 in 16,195	0	0	0	1 in inf	0	0	0	1 in inf	0	0	0	1 in inf	0	0	0	1 in inf	0	0
p.N352S/p.R313X	p.N352S	p.R313X	Asymptomatic	Asymptomatic		4.14079e-06	1 in 241,500	0	0	0	1 in inf	0	0	0	1 in inf	0	0	0	1 in inf	0	0	0	1 in inf	0	0	0	1 in inf	0	0	7.02479e-06	1 in 142,353	0	0	0	1 in inf	0	0	0	1 in inf	0	0
p.N352S/p.T162S	p.N352S	p.T162S	Asymptomatic	Asymptomatic		4.14079e-06	1 in 241,500	0	0	0	1 in inf	0	0	0	1 in inf	0	0	5.3571e-05	1 in 18,667	0	0	0	1 in inf	0	0	0	1 in inf	0	0	0	1 in inf	0	0	0	1 in inf	0	0	0	1 in inf	0	0
p.N352S/p.Y41C	p.N352S	p.Y41C	Asymptomatic	Asymptomatic		4.14079e-06	1 in 241,500	0	0	0	1 in inf	0	0	0	1 in inf	0	0	2.40905e-05	1 in 41,511	0	0	0	1 in inf	0	0	0	1 in inf	0	0	4.00088e-06	1 in 249,945	0	0	0	1 in inf	0	0	0	1 in inf	0	0
c.1211-5C>T/p.N352S	c.1211-5C>T	p.N352S	Asymptomatic	Asymptomatic		4.13849e-06	1 in 241,635	0	0	0	1 in inf	0	0	0	1 in inf	0	0	5.35776e-05	1 in 18,665	0	0	0	1 in inf	0	0	0	1 in inf	0	0	0	1 in inf	0	0	0	1 in inf	0	0	0	1 in inf	0	0
c.466-7G>C/p.E483K	c.466-7G>C	p.E483K	Asymptomatic	Asymptomatic		4.13297e-06	1 in 241,957	0	0	6.35114e-06	1 in 157,452	0	0	2.97917e-07	1 in 3,356,646	0	0	1.96991e-06	1 in 507,639	0	0	0	1 in inf	0	0	0	1 in inf	0	0	3.3892e-06	1 in 295,055	0	0	1.568e-07	1 in 6,377,536	0	0	9.62575e-06	1 in 103,889	0	0
c.495_501delGCCGGCC/p.N352S	c.495_501delGCCGGCC	p.N352S	Asymptomatic	Asymptomatic		4.11778e-06	1 in 242,850	0	0	0	1 in inf	0	0	0	1 in inf	0	0	0	1 in inf	0	0	0	1 in inf	0	0	0	1 in inf	0	0	7.06687e-06	1 in 141,506	0	0	0	1 in inf	0	0	0	1 in inf	0	0
p.N352S/p.Y431S	p.N352S	p.Y431S	Asymptomatic	Asymptomatic		4.10793e-06	1 in 243,432	0	0	0	1 in inf	0	0	0	1 in inf	0	0	0	1 in inf	0	0	0	1 in inf	0	0	0	1 in inf	0	0	6.96179e-06	1 in 143,642	0	0	0	1 in inf	0	0	0	1 in inf	0	0
p.T393S/p.T410I	p.T393S	p.T410I	Asymptomatic	Asymptomatic		4.10259e-06	1 in 243,749	0	0	0	1 in inf	0	0	0	1 in inf	0	0	0	1 in inf	0	0	0	1 in inf	0	0	0	1 in inf	0	0	1.02818e-05	1 in 97,260	0	0	0	1 in inf	0	0	0	1 in inf	0	0
p.C158F/p.T393S	p.C158F	p.T393S	Asymptomatic	Asymptomatic		4.10259e-06	1 in 243,749	0	0	5.48459e-05	1 in 18,233	0	0	0	1 in inf	0	0	0	1 in inf	0	0	0	1 in inf	0	0	0	1 in inf	0	0	0	1 in inf	0	0	0	1 in inf	0	0	0	1 in inf	0	0
p.E483X/p.N352S	p.E483X	p.N352S	Asymptomatic	Asymptomatic		4.09905e-06	1 in 243,959	0	0	0	1 in inf	0	0	0	1 in inf	0	0	5.37093e-05	1 in 18,619	0	0	0	1 in inf	0	0	0	1 in inf	0	0	0	1 in inf	0	0	0	1 in inf	0	0	0	1 in inf	0	0
p.L422X/p.T393S	p.L422X	p.T393S	Asymptomatic	Asymptomatic		4.09681e-06	1 in 244,093	0	0	0	1 in inf	0	0	0	1 in inf	0	0	0	1 in inf	0	0	0	1 in inf	0	0	0	1 in inf	0	0	0	1 in inf	0	0	0	1 in inf	0	0	0.000194595	1 in 5,139	0	0
p.L422P/p.T393S	p.L422P	p.T393S	Asymptomatic	Asymptomatic		4.09296e-06	1 in 244,322	0	0	0	1 in inf	0	0	0	1 in inf	0	0	0	1 in inf	0	0	0	1 in inf	0	0	0	1 in inf	0	0	0	1 in inf	0	0	2.94001e-05	1 in 34,014	0	0	0	1 in inf	0	0
p.Q159H/p.T393S	p.Q159H	p.T393S	Asymptomatic	Asymptomatic		4.09296e-06	1 in 244,322	0	0	0	1 in inf	0	0	0	1 in inf	0	0	0	1 in inf	0	0	0	1 in inf	0	0	0	1 in inf	0	0	1.03337e-05	1 in 96,771	0	0	0	1 in inf	0	0	0	1 in inf	0	0
p.S408N/p.T393S	p.S408N	p.T393S	Asymptomatic	Asymptomatic		4.09296e-06	1 in 244,322	0	0	0	1 in inf	0	0	0	1 in inf	0	0	0	1 in inf	0	0	0	1 in inf	0	0	0	1 in inf	0	0	1.02558e-05	1 in 97,506	0	0	0	1 in inf	0	0	0	1 in inf	0	0
p.S421C/p.T393S	p.S421C	p.T393S	Asymptomatic	Asymptomatic		4.09296e-06	1 in 244,322	0	0	0	1 in inf	0	0	9.8161e-05	1 in 10,188	0	0	0	1 in inf	0	0	0	1 in inf	0	0	0	1 in inf	0	0	0	1 in inf	0	0	0	1 in inf	0	0	0	1 in inf	0	0
p.Q159X/p.T393S	p.Q159X	p.T393S	Asymptomatic	Asymptomatic		4.08718e-06	1 in 244,668	0	0	0	1 in inf	0	0	0	1 in inf	0	0	2.50815e-05	1 in 39,870	0	0	0	1 in inf	0	0	0	1 in inf	0	0	0	1 in inf	0	0	0	1 in inf	0	0	0	1 in inf	0	0
p.P138L/p.T393S	p.P138L	p.T393S	Asymptomatic	Asymptomatic		4.08333e-06	1 in 244,899	0	0	0	1 in inf	0	0	0	1 in inf	0	0	0	1 in inf	0	0	3.42917e-05	1 in 29,162	0	0	0	1 in inf	0	0	0	1 in inf	0	0	0	1 in inf	0	0	0	1 in inf	0	0
p.P138T/p.T393S	p.P138T	p.T393S	Asymptomatic	Asymptomatic		4.08333e-06	1 in 244,899	0	0	0	1 in inf	0	0	0	1 in inf	0	0	0	1 in inf	0	0	0	1 in inf	0	0	0	1 in inf	0	0	1.03424e-05	1 in 96,690	0	0	0	1 in inf	0	0	0	1 in inf	0	0
p.A406S/p.T393S	p.A406S	p.T393S	Asymptomatic	Asymptomatic		4.08333e-06	1 in 244,899	0	0	0	1 in inf	0	0	0	1 in inf	0	0	2.51551e-05	1 in 39,754	0	0	0	1 in inf	0	0	0	1 in inf	0	0	0	1 in inf	0	0	0	1 in inf	0	0	0	1 in inf	0	0
p.C158X/p.W195C	p.C158X	p.W195C	Asymptomatic	Asymptomatic		4.08087e-06	1 in 245,047	0	0	0	1 in inf	0	0	0	1 in inf	0	0	1.47431e-05	1 in 67,829	0	0	0	1 in inf	0	0	0	1 in inf	0	0	0	1 in inf	0	0	0	1 in inf	0	0	0	1 in inf	0	0
p.N352S/p.R481W	p.N352S	p.R481W	Asymptomatic	Asymptomatic		4.07506e-06	1 in 245,396	0	0	0	1 in inf	0	0	0	1 in inf	0	0	0	1 in inf	0	0	0	1 in inf	0	0	0	1 in inf	0	0	6.93155e-06	1 in 144,268	0	0	0	1 in inf	0	0	0	1 in inf	0	0
p.A424V/p.T393S	p.A424V	p.T393S	Asymptomatic	Asymptomatic		4.0737e-06	1 in 245,477	0	0	0	1 in inf	0	0	0	1 in inf	0	0	0	1 in inf	0	0	0	1 in inf	0	0	0	1 in inf	0	0	1.0153e-05	1 in 98,493	0	0	0	1 in inf	0	0	0	1 in inf	0	0
p.E426G/p.T393S	p.E426G	p.T393S	Asymptomatic	Asymptomatic		4.0737e-06	1 in 245,477	0	0	5.15062e-05	1 in 19,416	0	0	0	1 in inf	0	0	0	1 in inf	0	0	0	1 in inf	0	0	0	1 in inf	0	0	0	1 in inf	0	0	0	1 in inf	0	0	0	1 in inf	0	0
p.H425D/p.T393S	p.H425D	p.T393S	Asymptomatic	Asymptomatic		4.0737e-06	1 in 245,477	0	0	0	1 in inf	0	0	0	1 in inf	0	0	0	1 in inf	0	0	0	1 in inf	0	0	0	1 in inf	0	0	1.01552e-05	1 in 98,472	0	0	0	1 in inf	0	0	0	1 in inf	0	0
p.H425Y/p.T393S	p.H425Y	p.T393S	Asymptomatic	Asymptomatic		4.0737e-06	1 in 245,477	0	0	0	1 in inf	0	0	0	1 in inf	0	0	0	1 in inf	0	0	0	1 in inf	0	0	0	1 in inf	0	0	0	1 in inf	0	0	2.90579e-05	1 in 34,414	0	0	0	1 in inf	0	0
c.465+6A>G/p.T393S	c.465+6A>G	p.T393S	Asymptomatic	Asymptomatic		4.06407e-06	1 in 246,059	0	0	0	1 in inf	0	0	0	1 in inf	0	0	0	1 in inf	0	0	0	1 in inf	0	0	0	1 in inf	0	0	0	1 in inf	0	0	2.77791e-05	1 in 35,999	0	0	0	1 in inf	0	0
p.P139L/p.T393S	p.P139L	p.T393S	Asymptomatic	Asymptomatic		4.06407e-06	1 in 246,059	0	0	0	1 in inf	0	0	0	1 in inf	0	0	0	1 in inf	0	0	0	1 in inf	0	0	0	1 in inf	0	0	0	1 in inf	0	0	2.77308e-05	1 in 36,061	0	0	0	1 in inf	0	0
p.S405P/p.T393S	p.S405P	p.T393S	Asymptomatic	Asymptomatic		4.06407e-06	1 in 246,059	0	0	0	1 in inf	0	0	0	1 in inf	0	0	0	1 in inf	0	0	0	1 in inf	0	0	0	1 in inf	0	0	1.01822e-05	1 in 98,211	0	0	0	1 in inf	0	0	0	1 in inf	0	0
p.Q155H/p.T393S	p.Q155H	p.T393S	Asymptomatic	Asymptomatic		4.05444e-06	1 in 246,644	0	0	0	1 in inf	0	0	0	1 in inf	0	0	0	1 in inf	0	0	0	1 in inf	0	0	0	1 in inf	0	0	1.03002e-05	1 in 97,086	0	0	0	1 in inf	0	0	0	1 in inf	0	0
p.P150L/p.T393S	p.P150L	p.T393S	Asymptomatic	Asymptomatic		4.04481e-06	1 in 247,231	0	0	0	1 in inf	0	0	0	1 in inf	0	0	2.5003e-05	1 in 39,996	0	0	0	1 in inf	0	0	0	1 in inf	0	0	0	1 in inf	0	0	0	1 in inf	0	0	0	1 in inf	0	0
c.1211-5C>G/p.T393S	c.1211-5C>G	p.T393S	Asymptomatic	Asymptomatic		4.04481e-06	1 in 247,231	0	0	5.27254e-05	1 in 18,967	0	0	0	1 in inf	0	0	0	1 in inf	0	0	0	1 in inf	0	0	0	1 in inf	0	0	0	1 in inf	0	0	0	1 in inf	0	0	0	1 in inf	0	0
p.S152T/p.T393S	p.S152T	p.T393S	Asymptomatic	Asymptomatic		4.04481e-06	1 in 247,231	0	0	0	1 in inf	0	0	0	1 in inf	0	0	0	1 in inf	0	0	0	1 in inf	0	0	0	1 in inf	0	0	1.02526e-05	1 in 97,537	0	0	0	1 in inf	0	0	0	1 in inf	0	0
p.G295S/p.N352S	p.G295S	p.N352S	Asymptomatic	Asymptomatic		4.0422e-06	1 in 247,391	0	0	0	1 in inf	0	0	0	1 in inf	0	0	0	1 in inf	0	0	0	1 in inf	0	0	0	1 in inf	0	0	6.8363e-06	1 in 146,278	0	0	0	1 in inf	0	0	0	1 in inf	0	0
p.G298S/p.N352S	p.G298S	p.N352S	Asymptomatic	Asymptomatic		4.0422e-06	1 in 247,391	0	0	0	1 in inf	0	0	0	1 in inf	0	0	0	1 in inf	0	0	2.01771e-05	1 in 49,562	0	0	0	1 in inf	0	0	0	1 in inf	0	0	1.9367e-05	1 in 51,635	0	0	0	1 in inf	0	0
p.M289T/p.N352S	p.M289T	p.N352S	Asymptomatic	Asymptomatic		4.0422e-06	1 in 247,391	0	0	0	1 in inf	0	0	0	1 in inf	0	0	1.77867e-05	1 in 56,222	0	0	0	1 in inf	0	0	0	1 in inf	0	0	2.28053e-06	1 in 438,495	0	0	9.68085e-06	1 in 103,297	0	0	0	1 in inf	0	0
c.1211-3C>T/p.W195C	c.1211-3C>T	p.W195C	Asymptomatic	Asymptomatic		4.03825e-06	1 in 247,633	0	0	0	1 in inf	0	0	0	1 in inf	0	0	0	1 in inf	0	0	2.0258e-08	1 in 49,363,314	0	0	0	1 in inf	0	0	0	1 in inf	0	0	1.18509e-05	1 in 84,383	0	0	0	1 in inf	0	0
c.1211-8C>T/p.T393S	c.1211-8C>T	p.T393S	Asymptomatic	Asymptomatic		4.03518e-06	1 in 247,821	0	0	0	1 in inf	0	0	0	1 in inf	0	0	0	1 in inf	0	0	0	1 in inf	0	0	0	1 in inf	0	0	0	1 in inf	0	0	2.81179e-05	1 in 35,565	0	0	0	1 in inf	0	0
p.F146L/p.T393S	p.F146L	p.T393S	Asymptomatic	Asymptomatic		4.03518e-06	1 in 247,821	0	0	0	1 in inf	0	0	8.78046e-05	1 in 11,389	0	0	0	1 in inf	0	0	0	1 in inf	0	0	0	1 in inf	0	0	0	1 in inf	0	0	0	1 in inf	0	0	0	1 in inf	0	0
p.G148R/p.T393S	p.G148R	p.T393S	Asymptomatic	Asymptomatic		4.03518e-06	1 in 247,821	0	0	0	1 in inf	0	0	0	1 in inf	0	0	0	1 in inf	0	0	3.40034e-05	1 in 29,409	0	0	0	1 in inf	0	0	0	1 in inf	0	0	0	1 in inf	0	0	0	1 in inf	0	0
p.I149T/p.T393S	p.I149T	p.T393S	Asymptomatic	Asymptomatic		4.03518e-06	1 in 247,821	0	0	0	1 in inf	0	0	0	1 in inf	0	0	2.49854e-05	1 in 40,024	0	0	0	1 in inf	0	0	0	1 in inf	0	0	0	1 in inf	0	0	0	1 in inf	0	0	0	1 in inf	0	0
p.P166L/p.T393S	p.P166L	p.T393S	Asymptomatic	Asymptomatic		4.03518e-06	1 in 247,821	0	0	0	1 in inf	0	0	0	1 in inf	0	0	0	1 in inf	0	0	0	1 in inf	0	0	0	1 in inf	0	0	1.01606e-05	1 in 98,420	0	0	0	1 in inf	0	0	0	1 in inf	0	0
p.R145Q/p.W195C	p.R145Q	p.W195C	Asymptomatic	Asymptomatic		4.02759e-06	1 in 248,288	0	0	1.02723e-05	1 in 97,350	0	0	0	1 in inf	0	0	3.26796e-06	1 in 306,002	0	0	0	1 in inf	0	0	0	1 in inf	0	0	0	1 in inf	0	0	0	1 in inf	0	0	2.3635e-05	1 in 42,311	0	0
p.L429P/p.T393S	p.L429P	p.T393S	Asymptomatic	Asymptomatic		4.02555e-06	1 in 248,414	0	0	0	1 in inf	0	0	0	1 in inf	0	0	0	1 in inf	0	0	0	1 in inf	0	0	0	1 in inf	0	0	0	1 in inf	0	0	2.841e-05	1 in 35,199	0	0	0	1 in inf	0	0
p.A167V/p.T393S	p.A167V	p.T393S	Asymptomatic	Asymptomatic		4.02555e-06	1 in 248,414	0	0	0	1 in inf	0	0	0	1 in inf	0	0	2.49946e-05	1 in 40,009	0	0	0	1 in inf	0	0	0	1 in inf	0	0	0	1 in inf	0	0	0	1 in inf	0	0	0	1 in inf	0	0
c.855-8T>A/p.T393S	c.855-8T>A	p.T393S	Asymptomatic	Asymptomatic		4.01592e-06	1 in 249,010	0	0	0	1 in inf	0	0	0	1 in inf	0	0	2.49971e-05	1 in 40,005	0	0	0	1 in inf	0	0	0	1 in inf	0	0	0	1 in inf	0	0	0	1 in inf	0	0	0	1 in inf	0	0
p.P485S/p.T393S	p.P485S	p.T393S	Asymptomatic	Asymptomatic		4.01592e-06	1 in 249,010	0	0	5.25253e-05	1 in 19,039	0	0	0	1 in inf	0	0	0	1 in inf	0	0	0	1 in inf	0	0	0	1 in inf	0	0	0	1 in inf	0	0	0	1 in inf	0	0	0	1 in inf	0	0
p.N352S/p.R386C	p.N352S	p.R386C	Asymptomatic	Asymptomatic		4.00933e-06	1 in 249,418	0	0	0	1 in inf	0	0	0	1 in inf	0	0	0	1 in inf	0	0	2.00788e-05	1 in 49,804	0	0	0	1 in inf	0	0	4.51772e-06	1 in 221,351	0	0	0	1 in inf	0	0	0	1 in inf	0	0
p.F249S/p.N352S	p.F249S	p.N352S	Asymptomatic	Asymptomatic		4.00933e-06	1 in 249,418	0	0	0	1 in inf	0	0	0	1 in inf	0	0	0	1 in inf	0	0	0	1 in inf	0	0	0	1 in inf	0	0	4.51772e-06	1 in 221,351	0	0	9.64877e-06	1 in 103,641	0	0	0	1 in inf	0	0
p.N352S/p.R246H	p.N352S	p.R246H	Asymptomatic	Asymptomatic		4.00933e-06	1 in 249,418	0	0	0	1 in inf	0	0	0	1 in inf	0	0	0	1 in inf	0	0	2.00764e-05	1 in 49,810	0	0	0	1 in inf	0	0	4.51822e-06	1 in 221,326	0	0	0	1 in inf	0	0	0	1 in inf	0	0
p.N352S/p.T393A	p.N352S	p.T393A	Asymptomatic	Asymptomatic		4.00933e-06	1 in 249,418	0	0	4.43428e-05	1 in 22,552	0	0	0	1 in inf	0	0	1.77503e-05	1 in 56,338	0	0	0	1 in inf	0	0	0	1 in inf	0	0	2.25861e-06	1 in 442,751	0	0	0	1 in inf	0	0	0	1 in inf	0	0
p.D432Y/p.T393S	p.D432Y	p.T393S	Asymptomatic	Asymptomatic		4.00629e-06	1 in 249,608	0	0	0	1 in inf	0	0	0	1 in inf	0	0	0	1 in inf	0	0	0	1 in inf	0	0	0	1 in inf	0	0	0	1 in inf	0	0	2.81966e-05	1 in 35,466	0	0	0	1 in inf	0	0
p.D171Y/p.T393S	p.D171Y	p.T393S	Asymptomatic	Asymptomatic		4.00629e-06	1 in 249,608	0	0	0	1 in inf	0	0	0	1 in inf	0	0	0	1 in inf	0	0	0	1 in inf	0	0	0	1 in inf	0	0	1.00513e-05	1 in 99,490	0	0	0	1 in inf	0	0	0	1 in inf	0	0
p.T393S/p.Y431C	p.T393S	p.Y431C	Asymptomatic	Asymptomatic		4.00629e-06	1 in 249,608	0	0	0	1 in inf	0	0	0	1 in inf	0	0	0	1 in inf	0	0	0	1 in inf	0	0	0	1 in inf	0	0	9.96263e-06	1 in 100,376	0	0	0	1 in inf	0	0	0	1 in inf	0	0
c.1446C>T/p.T393S	c.1446C>T	p.T393S	Asymptomatic	Asymptomatic		3.99762e-06	1 in 250,149	0	0	0	1 in inf	0	0	0	1 in inf	0	0	2.51008e-05	1 in 39,840	0	0	0	1 in inf	0	0	0	1 in inf	0	0	0	1 in inf	0	0	0	1 in inf	0	0	0	1 in inf	0	0
p.E309K/p.T393S	p.E309K	p.T393S	Asymptomatic	Asymptomatic	1	3.98703e-06	1 in 250,814	0	0	0	1 in inf	0	0	0	1 in inf	0	0	0	1 in inf	0	0	3.42228e-05	1 in 29,221	0	0	0	1 in inf	0	0	0	1 in inf	0	0	0	1 in inf	0	0	0	1 in inf	0	0
p.E309Q/p.T393S	p.E309Q	p.T393S	Asymptomatic	Asymptomatic		3.98606e-06	1 in 250,875	0	0	0	1 in inf	0	0	0	1 in inf	0	0	0	1 in inf	0	0	0	1 in inf	0	0	0	1 in inf	0	0	9.90313e-06	1 in 100,979	0	0	0	1 in inf	0	0	0	1 in inf	0	0
p.P286T/p.T393S	p.P286T	p.T393S	Asymptomatic	Asymptomatic		3.9774e-06	1 in 251,421	0	0	0	1 in inf	0	0	0	1 in inf	0	0	0	1 in inf	0	0	0	1 in inf	0	0	0	1 in inf	0	0	0	1 in inf	0	0	2.76571e-05	1 in 36,158	0	0	0	1 in inf	0	0
p.F61L/p.N352S	p.F61L	p.N352S	Asymptomatic	Asymptomatic		3.97647e-06	1 in 251,480	0	0	0	1 in inf	0	0	0	1 in inf	0	0	4.70299e-05	1 in 21,264	0	0	0	1 in inf	0	0	0	1 in inf	0	0	0	1 in inf	0	0	0	1 in inf	0	0	0	1 in inf	0	0
p.Q478H/p.T393S	p.Q478H	p.T393S	Asymptomatic	Asymptomatic		3.96777e-06	1 in 252,031	0	0	0	1 in inf	0	0	0	1 in inf	0	0	0	1 in inf	0	0	0	1 in inf	0	0	0	1 in inf	0	0	0	1 in inf	0	0	2.76063e-05	1 in 36,224	0	0	0	1 in inf	0	0
p.A480V/p.T393S	p.A480V	p.T393S	Asymptomatic	Asymptomatic		3.96777e-06	1 in 252,031	0	0	0	1 in inf	0	0	0	1 in inf	0	0	2.50289e-05	1 in 39,954	0	0	0	1 in inf	0	0	0	1 in inf	0	0	0	1 in inf	0	0	0	1 in inf	0	0	0	1 in inf	0	0
p.G438S/p.T393S	p.G438S	p.T393S	Asymptomatic	Asymptomatic		3.96777e-06	1 in 252,031	0	0	0	1 in inf	0	0	0	1 in inf	0	0	0	1 in inf	0	0	0	1 in inf	0	0	0	1 in inf	0	0	0	1 in inf	0	0	2.77825e-05	1 in 35,994	0	0	0	1 in inf	0	0
p.G438V/p.T393S	p.G438V	p.T393S	Asymptomatic	Asymptomatic		3.96777e-06	1 in 252,031	0	0	0	1 in inf	0	0	0	1 in inf	0	0	0	1 in inf	0	0	0	1 in inf	0	0	0	1 in inf	0	0	0	1 in inf	0	0	2.77605e-05	1 in 36,023	0	0	0	1 in inf	0	0
p.P437T/p.T393S	p.P437T	p.T393S	Asymptomatic	Asymptomatic		3.96777e-06	1 in 252,031	0	0	0	1 in inf	0	0	0	1 in inf	0	0	0	1 in inf	0	0	0	1 in inf	0	0	0	1 in inf	0	0	9.85985e-06	1 in 101,422	0	0	0	1 in inf	0	0	0	1 in inf	0	0
p.T393S/p.V479M	p.T393S	p.V479M	Asymptomatic	Asymptomatic		3.96777e-06	1 in 252,031	0	0	5.17971e-05	1 in 19,307	0	0	0	1 in inf	0	0	0	1 in inf	0	0	0	1 in inf	0	0	0	1 in inf	0	0	0	1 in inf	0	0	0	1 in inf	0	0	0	1 in inf	0	0
p.N440K/p.T393S	p.N440K	p.T393S	Asymptomatic	Asymptomatic		3.95814e-06	1 in 252,645	0	0	0	1 in inf	0	0	0	1 in inf	0	0	0	1 in inf	0	0	3.38932e-05	1 in 29,505	0	0	0	1 in inf	0	0	0	1 in inf	0	0	0	1 in inf	0	0	0	1 in inf	0	0
c.542dupT/p.T393S	c.542dupT	p.T393S	Asymptomatic	Asymptomatic		3.95621e-06	1 in 252,768	0	0	5.14938e-05	1 in 19,420	0	0	0	1 in inf	0	0	0	1 in inf	0	0	0	1 in inf	0	0	0	1 in inf	0	0	0	1 in inf	0	0	0	1 in inf	0	0	0	1 in inf	0	0
p.L184X/p.T393S	p.L184X	p.T393S	Asymptomatic	Asymptomatic		3.95043e-06	1 in 253,137	0	0	0	1 in inf	0	0	0	1 in inf	0	0	0	1 in inf	0	0	0	1 in inf	0	0	0	1 in inf	0	0	0	1 in inf	0	0	2.75276e-05	1 in 36,328	0	0	0	1 in inf	0	0
p.A185S/p.T393S	p.A185S	p.T393S	Asymptomatic	Asymptomatic		3.9485e-06	1 in 253,261	0	0	0	1 in inf	0	0	0	1 in inf	0	0	0	1 in inf	0	0	0	1 in inf	0	0	0	1 in inf	0	0	0	1 in inf	0	0	2.75259e-05	1 in 36,330	0	0	0	1 in inf	0	0
p.L299P/p.T393S	p.L299P	p.T393S	Asymptomatic	Asymptomatic		3.9485e-06	1 in 253,261	0	0	0	1 in inf	0	0	0	1 in inf	0	0	0	1 in inf	0	0	0	1 in inf	0	0	0	1 in inf	0	0	0	1 in inf	0	0	2.76029e-05	1 in 36,229	0	0	0	1 in inf	0	0
p.L300F/p.T393S	p.L300F	p.T393S	Asymptomatic	Asymptomatic		3.9485e-06	1 in 253,261	0	0	0	1 in inf	0	0	0	1 in inf	0	0	0	1 in inf	0	0	3.39918e-05	1 in 29,419	0	0	0	1 in inf	0	0	0	1 in inf	0	0	0	1 in inf	0	0	0	1 in inf	0	0
p.S292F/p.T393S	p.S292F	p.T393S	Asymptomatic	Asymptomatic		3.9485e-06	1 in 253,261	0	0	0	1 in inf	0	0	0	1 in inf	0	0	0	1 in inf	0	0	0	1 in inf	0	0	5.4487e-05	1 in 18,354	0	0	0	1 in inf	0	0	0	1 in inf	0	0	0	1 in inf	0	0
c.1335G>A/p.T393S	c.1335G>A	p.T393S	Asymptomatic	Asymptomatic		3.94176e-06	1 in 253,694	0	0	0	1 in inf	0	0	0	1 in inf	0	0	0	1 in inf	0	0	0	1 in inf	0	0	0	1 in inf	0	0	9.7917e-06	1 in 102,128	0	0	0	1 in inf	0	0	0	1 in inf	0	0
p.P194A/p.T393S	p.P194A	p.T393S	Asymptomatic	Asymptomatic		3.93887e-06	1 in 253,880	0	0	0	1 in inf	0	0	0	1 in inf	0	0	0	1 in inf	0	0	0	1 in inf	0	0	0	1 in inf	0	0	9.78088e-06	1 in 102,241	0	0	0	1 in inf	0	0	0	1 in inf	0	0
p.P194L/p.T393S	p.P194L	p.T393S	Asymptomatic	Asymptomatic		3.93887e-06	1 in 253,880	0	0	0	1 in inf	0	0	0	1 in inf	0	0	0	1 in inf	0	0	0	1 in inf	0	0	0	1 in inf	0	0	9.78629e-06	1 in 102,184	0	0	0	1 in inf	0	0	0	1 in inf	0	0
p.S188A/p.T393S	p.S188A	p.T393S	Asymptomatic	Asymptomatic		3.93887e-06	1 in 253,880	0	0	0	1 in inf	0	0	0	1 in inf	0	0	2.49227e-05	1 in 40,125	0	0	0	1 in inf	0	0	0	1 in inf	0	0	0	1 in inf	0	0	0	1 in inf	0	0	0	1 in inf	0	0
p.V189M/p.W195C	p.V189M	p.W195C	Asymptomatic	Asymptomatic		3.9317e-06	1 in 254,344	0	0	0	1 in inf	0	0	0	1 in inf	0	0	3.25437e-06	1 in 307,280	0	0	1.01406e-07	1 in 9,861,393	0	0	0	1 in inf	0	0	2.7878e-06	1 in 358,706	0	0	0	1 in inf	0	0	0	1 in inf	0	0
p.A466V/p.T393S	p.A466V	p.T393S	Asymptomatic	Asymptomatic		3.92924e-06	1 in 254,502	0	0	0	1 in inf	0	0	0	1 in inf	0	0	0	1 in inf	0	0	0	1 in inf	0	0	0	1 in inf	0	0	9.75708e-06	1 in 102,490	0	0	0	1 in inf	0	0	0	1 in inf	0	0
c.685-2A>G/p.T393S	c.685-2A>G	p.T393S	Asymptomatic	Asymptomatic		3.92924e-06	1 in 254,502	0	0	0	1 in inf	0	0	0	1 in inf	0	0	0	1 in inf	0	0	0	1 in inf	0	0	0	1 in inf	0	0	0	1 in inf	0	0	2.7525e-05	1 in 36,331	0	0	0	1 in inf	0	0
p.Q460E/p.T393S	p.Q460E	p.T393S	Asymptomatic	Asymptomatic		3.92924e-06	1 in 254,502	0	0	0	1 in inf	0	0	0	1 in inf	0	0	0	1 in inf	0	0	0	1 in inf	0	0	0	1 in inf	0	0	9.74626e-06	1 in 102,604	0	0	0	1 in inf	0	0	0	1 in inf	0	0
c.685-7C>T/p.T393S	c.685-7C>T	p.T393S	Asymptomatic	Asymptomatic		3.92924e-06	1 in 254,502	0	0	0	1 in inf	0	0	0	1 in inf	0	0	2.49135e-05	1 in 40,139	0	0	0	1 in inf	0	0	0	1 in inf	0	0	0	1 in inf	0	0	0	1 in inf	0	0	0	1 in inf	0	0
p.K459E/p.T393S	p.K459E	p.T393S	Asymptomatic	Asymptomatic		3.92924e-06	1 in 254,502	0	0	0	1 in inf	0	0	0	1 in inf	0	0	0	1 in inf	0	0	0	1 in inf	0	0	0	1 in inf	0	0	9.74518e-06	1 in 102,615	0	0	0	1 in inf	0	0	0	1 in inf	0	0
p.K459R/p.T393S	p.K459R	p.T393S	Asymptomatic	Asymptomatic		3.92924e-06	1 in 254,502	0	0	0	1 in inf	0	0	0	1 in inf	0	0	0	1 in inf	0	0	0	1 in inf	0	0	0	1 in inf	0	0	0	1 in inf	0	0	2.75276e-05	1 in 36,328	0	0	0	1 in inf	0	0
p.P452L/p.T393S	p.P452L	p.T393S	Asymptomatic	Asymptomatic		3.92924e-06	1 in 254,502	0	0	5.1062e-05	1 in 19,585	0	0	0	1 in inf	0	0	0	1 in inf	0	0	0	1 in inf	0	0	0	1 in inf	0	0	0	1 in inf	0	0	0	1 in inf	0	0	0	1 in inf	0	0
c.685-8G>A/p.T393S	c.685-8G>A	p.T393S	Asymptomatic	Asymptomatic		3.92635e-06	1 in 254,690	0	0	0	1 in inf	0	0	0	1 in inf	0	0	0	1 in inf	0	0	0	1 in inf	0	0	0	1 in inf	0	0	9.74518e-06	1 in 102,615	0	0	0	1 in inf	0	0	0	1 in inf	0	0
p.Q462X/p.T393S	p.Q462X	p.T393S	Asymptomatic	Asymptomatic		3.92539e-06	1 in 254,752	0	0	0	1 in inf	0	0	0	1 in inf	0	0	0	1 in inf	0	0	0	1 in inf	0	0	0	1 in inf	0	0	9.74626e-06	1 in 102,604	0	0	0	1 in inf	0	0	0	1 in inf	0	0
p.M211I/p.T393S	p.M211I	p.T393S	Asymptomatic	Asymptomatic		3.91961e-06	1 in 255,128	0	0	0	1 in inf	0	0	0	1 in inf	0	0	0	1 in inf	0	0	0	1 in inf	0	0	0	1 in inf	0	0	9.71164e-06	1 in 102,970	0	0	0	1 in inf	0	0	0	1 in inf	0	0
p.A226V/p.T393S	p.A226V	p.T393S	Asymptomatic	Asymptomatic		3.91961e-06	1 in 255,128	0	0	5.03408e-05	1 in 19,865	0	0	0	1 in inf	0	0	0	1 in inf	0	0	0	1 in inf	0	0	0	1 in inf	0	0	0	1 in inf	0	0	0	1 in inf	0	0	0	1 in inf	0	0
p.R372Q/p.T393S	p.R372Q	p.T393S	Asymptomatic	Asymptomatic		3.91961e-06	1 in 255,128	0	0	0	1 in inf	0	0	0	1 in inf	0	0	0	1 in inf	0	0	0	1 in inf	0	0	0	1 in inf	0	0	9.72462e-06	1 in 102,832	0	0	0	1 in inf	0	0	0	1 in inf	0	0
c.1210+1G>A/p.T393S	c.1210+1G>A	p.T393S	Asymptomatic	Asymptomatic		3.91961e-06	1 in 255,128	0	0	0	1 in inf	0	0	0	1 in inf	0	0	0	1 in inf	0	0	0	1 in inf	0	0	0	1 in inf	0	0	9.70407e-06	1 in 103,050	0	0	0	1 in inf	0	0	0	1 in inf	0	0
p.P379L/p.T393S	p.P379L	p.T393S	Asymptomatic	Asymptomatic		3.91961e-06	1 in 255,128	0	0	0	1 in inf	0	0	0	1 in inf	0	0	0	1 in inf	0	0	0	1 in inf	0	0	0	1 in inf	0	0	9.70407e-06	1 in 103,050	0	0	0	1 in inf	0	0	0	1 in inf	0	0
p.T276M/p.T393S	p.T276M	p.T393S	Asymptomatic	Asymptomatic		3.91961e-06	1 in 255,128	0	0	0	1 in inf	0	0	0	1 in inf	0	0	0	1 in inf	0	0	0	1 in inf	0	0	0	1 in inf	0	0	0	1 in inf	0	0	0	1 in inf	0	0	0.000184947	1 in 5,407	0	0
p.R372W/p.T393S	p.R372W	p.T393S	Asymptomatic	Asymptomatic		3.91961e-06	1 in 255,128	0	0	0	1 in inf	0	0	0	1 in inf	0	0	0	1 in inf	0	0	3.385e-05	1 in 29,543	0	0	0	1 in inf	0	0	0	1 in inf	0	0	0	1 in inf	0	0	0	1 in inf	0	0
c.1108-3C>G/p.T393S	c.1108-3C>G	p.T393S	Asymptomatic	Asymptomatic		3.91961e-06	1 in 255,128	0	0	0	1 in inf	0	0	0	1 in inf	0	0	0	1 in inf	0	0	0	1 in inf	0	0	0	1 in inf	0	0	9.74734e-06	1 in 102,593	0	0	0	1 in inf	0	0	0	1 in inf	0	0
c.684+26G>A/p.T393S	c.684+26G>A	p.T393S	Asymptomatic	Asymptomatic		3.91961e-06	1 in 255,128	0	0	0	1 in inf	0	0	0	1 in inf	0	0	0	1 in inf	0	0	0	1 in inf	0	0	0	1 in inf	0	0	9.72571e-06	1 in 102,821	0	0	0	1 in inf	0	0	0	1 in inf	0	0
c.684+4A>C/p.T393S	c.684+4A>C	p.T393S	Asymptomatic	Asymptomatic		3.91961e-06	1 in 255,128	0	0	0	1 in inf	0	0	0	1 in inf	0	0	0	1 in inf	0	0	0	1 in inf	0	0	0	1 in inf	0	0	9.72571e-06	1 in 102,821	0	0	0	1 in inf	0	0	0	1 in inf	0	0
p.A201V/p.T393S	p.A201V	p.T393S	Asymptomatic	Asymptomatic		3.91961e-06	1 in 255,128	0	0	0	1 in inf	0	0	0	1 in inf	0	0	0	1 in inf	0	0	0	1 in inf	0	0	0	1 in inf	0	0	9.73869e-06	1 in 102,684	0	0	0	1 in inf	0	0	0	1 in inf	0	0
p.A207D/p.T393S	p.A207D	p.T393S	Asymptomatic	Asymptomatic		3.91961e-06	1 in 255,128	0	0	0	1 in inf	0	0	0	1 in inf	0	0	0	1 in inf	0	0	0	1 in inf	0	0	0	1 in inf	0	0	0	1 in inf	0	0	2.75149e-05	1 in 36,345	0	0	0	1 in inf	0	0
p.F206V/p.T393S	p.F206V	p.T393S	Asymptomatic	Asymptomatic		3.91961e-06	1 in 255,128	0	0	0	1 in inf	0	0	0	1 in inf	0	0	2.48993e-05	1 in 40,162	0	0	0	1 in inf	0	0	0	1 in inf	0	0	0	1 in inf	0	0	0	1 in inf	0	0	0	1 in inf	0	0
p.F235L/p.T393S	p.F235L	p.T393S	Asymptomatic	Asymptomatic		3.91961e-06	1 in 255,128	0	0	0	1 in inf	0	0	0	1 in inf	0	0	0	1 in inf	0	0	0	1 in inf	0	0	0	1 in inf	0	0	9.71597e-06	1 in 102,924	0	0	0	1 in inf	0	0	0	1 in inf	0	0
p.G268R/p.T393S	p.G268R	p.T393S	Asymptomatic	Asymptomatic		3.91961e-06	1 in 255,128	0	0	0	1 in inf	0	0	0	1 in inf	0	0	2.48959e-05	1 in 40,168	0	0	0	1 in inf	0	0	0	1 in inf	0	0	0	1 in inf	0	0	0	1 in inf	0	0	0	1 in inf	0	0
p.H208Y/p.T393S	p.H208Y	p.T393S	Asymptomatic	Asymptomatic		3.91961e-06	1 in 255,128	0	0	0	1 in inf	0	0	0	1 in inf	0	0	0	1 in inf	0	0	3.385e-05	1 in 29,543	0	0	0	1 in inf	0	0	0	1 in inf	0	0	0	1 in inf	0	0	0	1 in inf	0	0
p.H228D/p.T393S	p.H228D	p.T393S	Asymptomatic	Asymptomatic		3.91961e-06	1 in 255,128	0	0	0	1 in inf	0	0	0	1 in inf	0	0	0	1 in inf	0	0	0	1 in inf	0	0	0	1 in inf	0	0	9.71705e-06	1 in 102,912	0	0	0	1 in inf	0	0	0	1 in inf	0	0
p.I279M/p.T393S	p.I279M	p.T393S	Asymptomatic	Asymptomatic		3.91961e-06	1 in 255,128	0	0	0	1 in inf	0	0	0	1 in inf	0	0	2.49001e-05	1 in 40,161	0	0	0	1 in inf	0	0	0	1 in inf	0	0	0	1 in inf	0	0	0	1 in inf	0	0	0	1 in inf	0	0
p.L272Q/p.T393S	p.L272Q	p.T393S	Asymptomatic	Asymptomatic		3.91961e-06	1 in 255,128	0	0	0	1 in inf	0	0	0	1 in inf	0	0	0	1 in inf	0	0	0	1 in inf	0	0	0	1 in inf	0	0	9.69974e-06	1 in 103,096	0	0	0	1 in inf	0	0	0	1 in inf	0	0
p.P379Q/p.T393S	p.P379Q	p.T393S	Asymptomatic	Asymptomatic		3.91961e-06	1 in 255,128	0	0	5.03801e-05	1 in 19,850	0	0	0	1 in inf	0	0	0	1 in inf	0	0	0	1 in inf	0	0	0	1 in inf	0	0	0	1 in inf	0	0	0	1 in inf	0	0	0	1 in inf	0	0
p.Q215H/p.T393S	p.Q215H	p.T393S	Asymptomatic	Asymptomatic		3.91961e-06	1 in 255,128	0	0	0	1 in inf	0	0	0	1 in inf	0	0	0	1 in inf	0	0	0	1 in inf	0	0	0	1 in inf	0	0	9.70948e-06	1 in 102,993	0	0	0	1 in inf	0	0	0	1 in inf	0	0
p.Q403E/p.T393S	p.Q403E	p.T393S	Asymptomatic	Asymptomatic		3.91961e-06	1 in 255,128	0	0	0	1 in inf	0	0	0	1 in inf	0	0	0	1 in inf	0	0	0	1 in inf	0	0	0	1 in inf	0	0	9.70515e-06	1 in 103,039	0	0	0	1 in inf	0	0	0	1 in inf	0	0
p.R216C/p.T393S	p.R216C	p.T393S	Asymptomatic	Asymptomatic		3.91961e-06	1 in 255,128	0	0	0	1 in inf	0	0	0	1 in inf	0	0	0	1 in inf	0	0	0	1 in inf	0	0	0	1 in inf	0	0	9.71164e-06	1 in 102,970	0	0	0	1 in inf	0	0	0	1 in inf	0	0
p.R219C/p.T393S	p.R219C	p.T393S	Asymptomatic	Asymptomatic		3.91961e-06	1 in 255,128	0	0	0	1 in inf	0	0	0	1 in inf	0	0	0	1 in inf	0	0	0	1 in inf	0	0	0	1 in inf	0	0	9.7084e-06	1 in 103,004	0	0	0	1 in inf	0	0	0	1 in inf	0	0
p.T393S/p.Y224C	p.T393S	p.Y224C	Asymptomatic	Asymptomatic		3.91961e-06	1 in 255,128	0	0	0	1 in inf	0	0	0	1 in inf	0	0	0	1 in inf	0	0	0	1 in inf	0	0	0	1 in inf	0	0	0	1 in inf	0	0	2.75199e-05	1 in 36,338	0	0	0	1 in inf	0	0
c.1122delT/p.T393S	c.1122delT	p.T393S	Asymptomatic	Asymptomatic		3.91769e-06	1 in 255,253	0	0	0	1 in inf	0	0	0	1 in inf	0	0	0	1 in inf	0	0	0	1 in inf	0	0	0	1 in inf	0	0	9.71597e-06	1 in 102,924	0	0	0	1 in inf	0	0	0	1 in inf	0	0
c.1210+1G>T/p.T393S	c.1210+1G>T	p.T393S	Asymptomatic	Asymptomatic		3.91576e-06	1 in 255,379	0	0	0	1 in inf	0	0	8.58954e-05	1 in 11,643	0	0	0	1 in inf	0	0	0	1 in inf	0	0	0	1 in inf	0	0	0	1 in inf	0	0	0	1 in inf	0	0	0	1 in inf	0	0
c.1210+29C>A/p.W195C	c.1210+29C>A	p.W195C	Asymptomatic	Asymptomatic		3.91294e-06	1 in 255,563	0	0	0	1 in inf	0	0	0	1 in inf	0	0	0	1 in inf	0	0	1.82128e-07	1 in 5,490,651	0	0	0	1 in inf	0	0	0	1 in inf	0	0	0	1 in inf	0	0	0	1 in inf	0	0
p.G198R/p.W195C	p.G198R	p.W195C	Asymptomatic	Asymptomatic		3.91038e-06	1 in 255,730	0	0	1.67691e-06	1 in 596,334	0	0	0	1 in inf	0	0	0	1 in inf	0	0	2.02621e-08	1 in 49,353,121	0	0	0	1 in inf	0	0	5.54289e-06	1 in 180,412	0	0	4.32685e-06	1 in 231,116	0	0	0	1 in inf	0	0
p.H399Y/p.T393S	p.H399Y	p.T393S	Asymptomatic	Asymptomatic		3.90998e-06	1 in 255,756	0	0	0	1 in inf	0	0	0	1 in inf	0	0	0	1 in inf	0	0	0	1 in inf	0	0	0	1 in inf	0	0	9.69866e-06	1 in 103,108	0	0	0	1 in inf	0	0	0	1 in inf	0	0
p.E255K/p.T393S	p.E255K	p.T393S	Asymptomatic	Asymptomatic		3.90998e-06	1 in 255,756	0	0	0	1 in inf	0	0	0	1 in inf	0	0	0	1 in inf	0	0	0	1 in inf	0	0	0	1 in inf	0	0	9.6965e-06	1 in 103,131	0	0	0	1 in inf	0	0	0	1 in inf	0	0
p.G394R/p.T393S	p.G394R	p.T393S	Asymptomatic	Asymptomatic		3.90998e-06	1 in 255,756	0	0	5.03339e-05	1 in 19,868	0	0	0	1 in inf	0	0	0	1 in inf	0	0	0	1 in inf	0	0	0	1 in inf	0	0	0	1 in inf	0	0	0	1 in inf	0	0	0	1 in inf	0	0
p.F401L/p.T393S	p.F401L	p.T393S	Asymptomatic	Asymptomatic		3.90998e-06	1 in 255,756	0	0	0	1 in inf	0	0	0	1 in inf	0	0	2.48976e-05	1 in 40,165	0	0	0	1 in inf	0	0	0	1 in inf	0	0	0	1 in inf	0	0	0	1 in inf	0	0	0	1 in inf	0	0
p.G387A/p.T393S	p.G387A	p.T393S	Asymptomatic	Asymptomatic		3.90998e-06	1 in 255,756	0	0	0	1 in inf	0	0	0	1 in inf	0	0	0	1 in inf	0	0	0	1 in inf	0	0	0	1 in inf	0	0	9.69542e-06	1 in 103,142	0	0	0	1 in inf	0	0	0	1 in inf	0	0
p.H399Q/p.T393S	p.H399Q	p.T393S	Asymptomatic	Asymptomatic		3.90998e-06	1 in 255,756	0	0	0	1 in inf	0	0	0	1 in inf	0	0	0	1 in inf	0	0	0	1 in inf	0	0	0	1 in inf	0	0	9.69974e-06	1 in 103,096	0	0	0	1 in inf	0	0	0	1 in inf	0	0
p.L253V/p.T393S	p.L253V	p.T393S	Asymptomatic	Asymptomatic		3.90998e-06	1 in 255,756	0	0	5.03601e-05	1 in 19,858	0	0	0	1 in inf	0	0	0	1 in inf	0	0	0	1 in inf	0	0	0	1 in inf	0	0	0	1 in inf	0	0	0	1 in inf	0	0	0	1 in inf	0	0
p.M254T/p.T393S	p.M254T	p.T393S	Asymptomatic	Asymptomatic		3.90998e-06	1 in 255,756	0	0	0	1 in inf	0	0	0	1 in inf	0	0	2.48959e-05	1 in 40,168	0	0	0	1 in inf	0	0	0	1 in inf	0	0	0	1 in inf	0	0	0	1 in inf	0	0	0	1 in inf	0	0
p.R386G/p.T393S	p.R386G	p.T393S	Asymptomatic	Asymptomatic		3.90998e-06	1 in 255,756	0	0	0	1 in inf	0	0	0	1 in inf	0	0	2.48959e-05	1 in 40,168	0	0	0	1 in inf	0	0	0	1 in inf	0	0	0	1 in inf	0	0	0	1 in inf	0	0	0	1 in inf	0	0
p.R392G/p.T393S	p.R392G	p.T393S	Asymptomatic	Asymptomatic		3.90998e-06	1 in 255,756	0	0	0	1 in inf	0	0	0	1 in inf	0	0	0	1 in inf	0	0	0	1 in inf	0	0	0	1 in inf	0	0	9.6965e-06	1 in 103,131	0	0	0	1 in inf	0	0	0	1 in inf	0	0
p.R392L/p.T393S	p.R392L	p.T393S	Asymptomatic	Asymptomatic		3.90998e-06	1 in 255,756	0	0	0	1 in inf	0	0	0	1 in inf	0	0	2.48943e-05	1 in 40,170	0	0	0	1 in inf	0	0	0	1 in inf	0	0	0	1 in inf	0	0	0	1 in inf	0	0	0	1 in inf	0	0
p.S244L/p.T393S	p.S244L	p.T393S	Asymptomatic	Asymptomatic		3.90998e-06	1 in 255,756	0	0	0	1 in inf	0	0	0	1 in inf	0	0	0	1 in inf	0	0	0	1 in inf	0	0	0	1 in inf	0	0	0	1 in inf	0	0	2.75132e-05	1 in 36,347	0	0	0	1 in inf	0	0
p.T393S/p.Y381H	p.T393S	p.Y381H	Asymptomatic	Asymptomatic		3.90998e-06	1 in 255,756	0	0	0	1 in inf	0	0	0	1 in inf	0	0	0	1 in inf	0	0	0	1 in inf	0	0	0	1 in inf	0	0	9.70082e-06	1 in 103,085	0	0	0	1 in inf	0	0	0	1 in inf	0	0
p.D213N/p.W195C	p.D213N	p.W195C	Asymptomatic	Asymptomatic		3.89973e-06	1 in 256,429	0	0	1.65956e-06	1 in 602,571	0	0	0	1 in inf	0	0	1.62587e-06	1 in 615,055	0	0	2.02269e-08	1 in 49,439,047	0	0	0	1 in inf	0	0	8.27281e-06	1 in 120,878	0	0	0	1 in inf	0	0	0	1 in inf	0	0
p.D359N/p.N352S	p.D359N	p.N352S	Asymptomatic	Asymptomatic		3.6807e-06	1 in 271,688	0	0	0	1 in inf	0	0	0	1 in inf	0	0	4.79879e-05	1 in 20,839	0	0	0	1 in inf	0	0	0	1 in inf	0	0	0	1 in inf	0	0	0	1 in inf	0	0	0	1 in inf	0	0
c.465+1G>A/p.P220L	c.465+1G>A	p.P220L	Asymptomatic	Asymptomatic		3.64258e-06	1 in 274,531	0	0	8.76729e-08	1 in 11,406,040	0	0	0	1 in inf	0	0	0	1 in inf	0	0	0	1 in inf	0	0	1.8026e-05	1 in 55,476	0	0	1.30287e-06	1 in 767,538	0	0	0	1 in inf	0	0	8.25547e-06	1 in 121,132	0	0
c.466-44G>T/p.T496I	c.466-44G>T	p.T496I	Asymptomatic	Asymptomatic		3.63017e-06	1 in 275,470	0	0	1.44212e-05	1 in 69,343	0	0	0	1 in inf	0	0	1.19191e-06	1 in 838,992	0	0	0	1 in inf	0	0	0	1 in inf	0	0	0	1 in inf	0	0	0	1 in inf	0	0	0	1 in inf	0	0
p.N352S/p.T354S	p.N352S	p.T354S	Asymptomatic	Asymptomatic		3.61497e-06	1 in 276,628	0	0	0	1 in inf	0	0	0	1 in inf	0	0	0	1 in inf	0	0	0	1 in inf	0	0	0	1 in inf	0	0	6.48427e-06	1 in 154,220	0	0	0	1 in inf	0	0	0	1 in inf	0	0
p.V109M/p.W195C	p.V109M	p.W195C	Asymptomatic	Asymptomatic		3.33502e-06	1 in 299,849	0	0	2.40308e-06	1 in 416,133	0	0	0	1 in inf	0	0	1.95936e-06	1 in 510,372	0	0	0	1 in inf	0	0	0	1 in inf	0	0	1.86985e-06	1 in 534,804	0	0	4.93315e-06	1 in 202,711	0	0	0	1 in inf	0	0
p.G117D/p.N352S	p.G117D	p.N352S	Asymptomatic	Asymptomatic		3.28634e-06	1 in 304,290	0	0	0	1 in inf	0	0	0	1 in inf	0	0	0	1 in inf	0	0	0	1 in inf	0	0	0	1 in inf	0	0	0	1 in inf	0	0	2.14604e-05	1 in 46,598	0	0	0	1 in inf	0	0
c.466-44G>T/p.R290H	c.466-44G>T	p.R290H	Asymptomatic	Asymptomatic		3.23558e-06	1 in 309,064	0	0	0	1 in inf	0	0	1.4595e-06	1 in 685,167	0	0	2.27965e-07	1 in 4,386,640	0	0	8.42286e-07	1 in 1,187,246	0	0	0	1 in inf	0	0	7.33354e-06	1 in 136,360	0	0	1.25943e-06	1 in 794,010	0	0	1.06143e-05	1 in 94,213	0	0
c.466-44G>T/p.R202H	c.466-44G>T	p.R202H	Asymptomatic	Asymptomatic		3.20928e-06	1 in 311,597	0	0	4.80932e-07	1 in 2,079,297	0	0	0	1 in inf	0	0	3.63985e-06	1 in 274,737	0	0	0	1 in inf	0	0	0	1 in inf	0	0	1.90161e-06	1 in 525,870	0	0	6.27167e-07	1 in 1,594,471	0	0	3.15175e-05	1 in 31,729	0	0
c.466-44G>T/p.R243C	c.466-44G>T	p.R243C	Asymptomatic	Asymptomatic		3.20928e-06	1 in 311,597	0	0	0	1 in inf	0	0	0	1 in inf	0	0	0	1 in inf	0	0	0	1 in inf	0	0	0	1 in inf	0	0	8.84786e-06	1 in 113,022	0	0	1.2542e-06	1 in 797,322	0	0	0	1 in inf	0	0
p.H330R/p.N352S	p.H330R	p.N352S	Asymptomatic	Asymptomatic		3.14831e-06	1 in 317,631	0	0	0	1 in inf	0	0	0	1 in inf	0	0	0	1 in inf	0	0	0	1 in inf	0	0	0	1 in inf	0	0	2.66255e-06	1 in 375,580	0	0	1.10917e-05	1 in 90,158	0	0	0	1 in inf	0	0
p.N352S/p.V95M	p.N352S	p.V95M	Asymptomatic	Asymptomatic		3.13188e-06	1 in 319,297	0	0	0	1 in inf	0	0	0	1 in inf	0	0	0	1 in inf	0	0	0	1 in inf	0	0	0	1 in inf	0	0	5.46647e-06	1 in 182,934	0	0	0	1 in inf	0	0	0	1 in inf	0	0
p.S98F/p.W195C	p.S98F	p.W195C	Asymptomatic	Asymptomatic		3.12192e-06	1 in 320,317	0	0	0	1 in inf	0	0	0	1 in inf	0	0	0	1 in inf	0	0	0	1 in inf	0	0	0	1 in inf	0	0	1.03414e-05	1 in 96,700	0	0	0	1 in inf	0	0	0	1 in inf	0	0
p.G311S/p.W195C	p.G311S	p.W195C	Asymptomatic	Asymptomatic		3.11126e-06	1 in 321,414	0	0	0	1 in inf	0	0	0	1 in inf	0	0	1.65006e-06	1 in 606,041	0	0	0	1 in inf	0	0	0	1 in inf	0	0	4.25272e-06	1 in 235,144	0	0	4.41234e-06	1 in 226,638	0	0	0	1 in inf	0	0
p.G482S/p.W195C	p.G482S	p.W195C	Asymptomatic	Asymptomatic		3.08995e-06	1 in 323,630	0	0	0	1 in inf	0	0	0	1 in inf	0	0	0	1 in inf	0	0	0	1 in inf	0	0	0	1 in inf	0	0	8.46936e-06	1 in 118,073	0	0	1.4522e-06	1 in 688,613	0	0	0	1 in inf	0	0
p.R481Q/p.W195C	p.R481Q	p.W195C	Asymptomatic	Asymptomatic		3.08995e-06	1 in 323,630	0	0	0	1 in inf	0	0	0	1 in inf	0	0	1.63575e-06	1 in 611,340	0	0	2.03566e-08	1 in 49,124,035	0	0	6.85391e-06	1 in 145,903	0	0	5.64562e-06	1 in 177,129	0	0	0	1 in inf	0	0	0	1 in inf	0	0
c.1489_1492dupCCCC/p.N352S	c.1489_1492dupCCCC	p.N352S	Asymptomatic	Asymptomatic		3.06977e-06	1 in 325,758	0	0	0	1 in inf	0	0	0	1 in inf	0	0	0	1 in inf	0	0	0	1 in inf	0	0	0	1 in inf	0	0	5.31956e-06	1 in 187,986	0	0	0	1 in inf	0	0	0	1 in inf	0	0
c.980-6C>G/p.N352S	c.980-6C>G	p.N352S	Asymptomatic	Asymptomatic		3.06287e-06	1 in 326,492	0	0	0	1 in inf	0	0	0	1 in inf	0	0	0	1 in inf	0	0	0	1 in inf	0	0	0	1 in inf	0	0	5.16584e-06	1 in 193,580	0	0	0	1 in inf	0	0	0	1 in inf	0	0
c.465+1G>A/c.466-7G>C	c.465+1G>A	c.466-7G>C	Asymptomatic	Asymptomatic		3.03952e-06	1 in 329,000	0	0	3.0016e-07	1 in 3,331,557	0	0	0	1 in inf	0	0	2.24605e-07	1 in 4,452,271	0	0	0	1 in inf	0	0	4.20916e-07	1 in 2,375,774	0	0	9.85541e-06	1 in 101,468	0	0	3.13682e-07	1 in 3,187,941	0	0	5.81786e-06	1 in 171,885	0	0
p.I267V/p.W195C	p.I267V	p.W195C	Asymptomatic	Asymptomatic		3.03668e-06	1 in 329,308	0	0	0	1 in inf	0	0	0	1 in inf	0	0	0	1 in inf	0	0	0	1 in inf	0	0	0	1 in inf	0	0	0	1 in inf	0	0	1.00948e-05	1 in 99,062	0	0	0	1 in inf	0	0
p.R386H/p.W195C	p.R386H	p.W195C	Asymptomatic	Asymptomatic		3.02602e-06	1 in 330,468	0	0	0	1 in inf	0	0	0	1 in inf	0	0	0	1 in inf	0	0	2.022e-08	1 in 49,456,097	0	0	0	1 in inf	0	0	1.37632e-06	1 in 726,577	0	0	7.20958e-06	1 in 138,705	0	0	0	1 in inf	0	0
c.466-44G>T/p.A470T	c.466-44G>T	p.A470T	Asymptomatic	Asymptomatic		2.99883e-06	1 in 333,463	0	0	4.83602e-07	1 in 2,067,816	0	0	0	1 in inf	0	0	0	1 in inf	0	0	8.40319e-07	1 in 1,190,025	0	0	0	1 in inf	0	0	1.9088e-06	1 in 523,891	0	0	1.19242e-05	1 in 83,864	0	0	5.27023e-06	1 in 189,746	0	0
p.A325T/p.N352S	p.A325T	p.N352S	Asymptomatic	Asymptomatic		2.95442e-06	1 in 338,476	0	0	0	1 in inf	0	0	0	1 in inf	0	0	0	1 in inf	0	0	0	1 in inf	0	0	0	1 in inf	0	0	2.51035e-06	1 in 398,352	0	0	1.04471e-05	1 in 95,720	0	0	0	1 in inf	0	0
c.979+8C>T/p.W195C	c.979+8C>T	p.W195C	Asymptomatic	Asymptomatic		2.94835e-06	1 in 339,174	0	0	0	1 in inf	0	0	0	1 in inf	0	0	0	1 in inf	0	0	6.9163e-08	1 in 14,458,604	0	0	0	1 in inf	0	0	3.14144e-06	1 in 318,326	0	0	1.59201e-06	1 in 628,137	0	0	0	1 in inf	0	0
p.I324T/p.N352S	p.I324T	p.N352S	Asymptomatic	Asymptomatic		2.92484e-06	1 in 341,899	0	0	0	1 in inf	0	0	0	1 in inf	0	0	3.86302e-05	1 in 25,887	0	0	0	1 in inf	0	0	0	1 in inf	0	0	0	1 in inf	0	0	0	1 in inf	0	0	0	1 in inf	0	0
c.466-7G>A/p.N352S	c.466-7G>A	p.N352S	Asymptomatic	Asymptomatic		2.88639e-06	1 in 346,454	0	0	0	1 in inf	0	0	0	1 in inf	0	0	0	1 in inf	0	0	2.04631e-05	1 in 48,869	0	0	0	1 in inf	0	0	0	1 in inf	0	0	9.86796e-06	1 in 101,339	0	0	0	1 in inf	0	0
c.466-11G>C/p.N352S	c.466-11G>C	p.N352S	Asymptomatic	Asymptomatic		2.88541e-06	1 in 346,572	0	0	0	1 in inf	0	0	0	1 in inf	0	0	3.60645e-05	1 in 27,729	0	0	0	1 in inf	0	0	0	1 in inf	0	0	0	1 in inf	0	0	0	1 in inf	0	0	0	1 in inf	0	0
c.466-8C>G/p.N352S	c.466-8C>G	p.N352S	Asymptomatic	Asymptomatic		2.86569e-06	1 in 348,957	0	0	0	1 in inf	0	0	0	1 in inf	0	0	0	1 in inf	0	0	0	1 in inf	0	0	0	1 in inf	0	0	4.98819e-06	1 in 200,474	0	0	0	1 in inf	0	0	0	1 in inf	0	0
c.466-8C>T/p.N352S	c.466-8C>T	p.N352S	Asymptomatic	Asymptomatic		2.86569e-06	1 in 348,957	0	0	0	1 in inf	0	0	0	1 in inf	0	0	0	1 in inf	0	0	0	1 in inf	0	0	0	1 in inf	0	0	4.98945e-06	1 in 200,423	0	0	0	1 in inf	0	0	0	1 in inf	0	0
c.465+44G>A/p.N352S	c.465+44G>A	p.N352S	Asymptomatic	Asymptomatic		2.8624e-06	1 in 349,357	0	0	0	1 in inf	0	0	0	1 in inf	0	0	0	1 in inf	0	0	4.05101e-05	1 in 24,686	0	0	0	1 in inf	0	0	0	1 in inf	0	0	0	1 in inf	0	0	0	1 in inf	0	0
c.466-18G>C/p.N352S	c.466-18G>C	p.N352S	Asymptomatic	Asymptomatic		2.85254e-06	1 in 350,565	0	0	0	1 in inf	0	0	0	1 in inf	0	0	0	1 in inf	0	0	0	1 in inf	0	0	0	1 in inf	0	0	0	1 in inf	0	0	1.99296e-05	1 in 50,177	0	0	0	1 in inf	0	0
c.1223_1231delGTGATACCA/p.N352S	c.1223_1231delGTGATACCA	p.N352S	Asymptomatic	Asymptomatic		2.80325e-06	1 in 356,730	0	0	0	1 in inf	0	0	0	1 in inf	0	0	1.79959e-05	1 in 55,569	0	0	0	1 in inf	0	0	0	1 in inf	0	0	2.39368e-06	1 in 417,768	0	0	0	1 in inf	0	0	0	1 in inf	0	0
p.C491G/p.N352S	p.C491G	p.N352S	Asymptomatic	Asymptomatic		2.79668e-06	1 in 357,568	0	0	0	1 in inf	0	0	0	1 in inf	0	0	0	1 in inf	0	0	0	1 in inf	0	0	0	1 in inf	0	0	4.78357e-06	1 in 209,049	0	0	0	1 in inf	0	0	0	1 in inf	0	0
p.N352S/p.P138S	p.N352S	p.P138S	Asymptomatic	Asymptomatic		2.7901e-06	1 in 358,410	0	0	0	1 in inf	0	0	0	1 in inf	0	0	0	1 in inf	0	0	0	1 in inf	0	0	0	1 in inf	0	0	4.81835e-06	1 in 207,541	0	0	0	1 in inf	0	0	0	1 in inf	0	0
p.H140Y/p.N352S	p.H140Y	p.N352S	Asymptomatic	Asymptomatic		2.78024e-06	1 in 359,681	0	0	0	1 in inf	0	0	0	1 in inf	0	0	0	1 in inf	0	0	0	1 in inf	0	0	0	1 in inf	0	0	2.40174e-06	1 in 416,365	0	0	9.75005e-06	1 in 102,564	0	0	0	1 in inf	0	0
p.N352S/p.S405F	p.N352S	p.S405F	Asymptomatic	Asymptomatic		2.77696e-06	1 in 360,107	0	0	9.29269e-05	1 in 10,762	0	0	0	1 in inf	0	0	0	1 in inf	0	0	0	1 in inf	0	0	0	1 in inf	0	0	0	1 in inf	0	0	0	1 in inf	0	0	0	1 in inf	0	0
p.N352S/p.R313Q	p.N352S	p.R313Q	Asymptomatic	Asymptomatic		2.7671e-06	1 in 361,390	0	0	0	1 in inf	0	0	0	1 in inf	0	0	0	1 in inf	0	0	0	1 in inf	0	0	0	1 in inf	0	0	2.34731e-06	1 in 426,020	0	0	9.90034e-06	1 in 101,007	0	0	0	1 in inf	0	0
p.D154N/p.N352S	p.D154N	p.N352S	Asymptomatic	Asymptomatic		2.7671e-06	1 in 361,390	0	0	0	1 in inf	0	0	0	1 in inf	0	0	0	1 in inf	0	0	0	1 in inf	0	0	1.16287e-05	1 in 85,995	0	0	0	1 in inf	0	0	0	1 in inf	0	0	0	1 in inf	0	0
p.A486T/p.N352S	p.A486T	p.N352S	Asymptomatic	Asymptomatic		2.76381e-06	1 in 361,820	0	0	0	1 in inf	0	0	0	1 in inf	0	0	0	1 in inf	0	0	0	1 in inf	0	0	0	1 in inf	0	0	2.3584e-06	1 in 424,017	0	0	9.81925e-06	1 in 101,841	0	0	0	1 in inf	0	0
p.F164L/p.N352S	p.F164L	p.N352S	Asymptomatic	Asymptomatic		2.76053e-06	1 in 362,250	0	0	9.44802e-05	1 in 10,585	0	0	0	1 in inf	0	0	0	1 in inf	0	0	0	1 in inf	0	0	0	1 in inf	0	0	0	1 in inf	0	0	0	1 in inf	0	0	0	1 in inf	0	0
p.A167S/p.N352S	p.A167S	p.N352S	Asymptomatic	Asymptomatic		2.75067e-06	1 in 363,549	0	0	9.39301e-05	1 in 10,647	0	0	0	1 in inf	0	0	0	1 in inf	0	0	0	1 in inf	0	0	0	1 in inf	0	0	0	1 in inf	0	0	0	1 in inf	0	0	0	1 in inf	0	0
c.854+40G>A/p.E483K	c.854+40G>A	p.E483K	Unknown	Asymptomatic		2.74897e-06	1 in 363,773	0.0308256	0	9.44166e-07	1 in 1,059,137	0.00141492	0	0	1 in inf	0	0	6.26501e-08	1 in 15,961,654	0.00168978	0	0	1 in inf	0	0	0	1 in inf	0	0	6.04115e-08	1 in 16,553,147	0.00153264	0	7.70498e-07	1 in 1,297,862	0.00219951	0	3.46183e-06	1 in 288,865	0.025951	0
p.L430F/p.N352S	p.L430F	p.N352S	Asymptomatic	Asymptomatic		2.74738e-06	1 in 363,984	0	0	0	1 in inf	0	0	0	1 in inf	0	0	0	1 in inf	0	0	2.013e-05	1 in 49,678	0	0	0	1 in inf	0	0	0	1 in inf	0	0	9.94549e-06	1 in 100,549	0	0	0	1 in inf	0	0
p.A418T/p.W195C	p.A418T	p.W195C	Asymptomatic	Asymptomatic		2.73834e-06	1 in 365,186	0	0	0	1 in inf	0	0	0	1 in inf	0	0	1.66294e-06	1 in 601,346	0	0	2.02764e-08	1 in 49,318,325	0	0	0	1 in inf	0	0	2.92539e-06	1 in 341,836	0	0	3.12747e-06	1 in 319,748	0	0	0	1 in inf	0	0
c.466-44G>T/p.A5V	c.466-44G>T	p.A5V	Asymptomatic	Asymptomatic		2.73578e-06	1 in 365,527	0	0	9.95642e-07	1 in 1,004,378	0	0	0	1 in inf	0	0	1.27808e-06	1 in 782,426	0	0	0	1 in inf	0	0	0	1 in inf	0	0	6.3226e-06	1 in 158,163	0	0	0	1 in inf	0	0	0	1 in inf	0	0
p.G172S/p.N352S	p.G172S	p.N352S	Asymptomatic	Asymptomatic		2.73095e-06	1 in 366,174	0	0	0	1 in inf	0	0	0	1 in inf	0	0	0	1 in inf	0	0	0	1 in inf	0	0	0	1 in inf	0	0	0	1 in inf	0	0	9.67075e-06	1 in 103,405	0	0	6.1141e-05	1 in 16,356	0	0
p.G482D/p.N352S	p.G482D	p.N352S	Asymptomatic	Asymptomatic		2.72766e-06	1 in 366,615	0	0	4.61721e-05	1 in 21,659	0	0	0	1 in inf	0	0	1.78761e-05	1 in 55,941	0	0	0	1 in inf	0	0	0	1 in inf	0	0	0	1 in inf	0	0	0	1 in inf	0	0	0	1 in inf	0	0
p.C174R/p.N352S	p.C174R	p.N352S	Asymptomatic	Asymptomatic		2.72438e-06	1 in 367,057	0	0	0	1 in inf	0	0	0	1 in inf	0	0	0	1 in inf	0	0	0	1 in inf	0	0	0	1 in inf	0	0	4.65833e-06	1 in 214,670	0	0	0	1 in inf	0	0	0	1 in inf	0	0
c.855-1G>A/p.N352S	c.855-1G>A	p.N352S	Asymptomatic	Asymptomatic		2.7178e-06	1 in 367,945	0	0	0	1 in inf	0	0	0	1 in inf	0	0	0	1 in inf	0	0	0	1 in inf	0	0	0	1 in inf	0	0	4.58626e-06	1 in 218,043	0	0	0	1 in inf	0	0	0	1 in inf	0	0
p.N352S/p.Q176X	p.N352S	p.Q176X	Asymptomatic	Asymptomatic		2.7155e-06	1 in 368,256	0	0	0	1 in inf	0	0	0	1 in inf	0	0	0	1 in inf	0	0	4.04013e-05	1 in 24,752	0	0	0	1 in inf	0	0	0	1 in inf	0	0	0	1 in inf	0	0	0	1 in inf	0	0
p.E287Q/p.N352S	p.E287Q	p.N352S	Asymptomatic	Asymptomatic		2.70794e-06	1 in 369,284	0	0	0	1 in inf	0	0	0	1 in inf	0	0	0	1 in inf	0	0	4.03587e-05	1 in 24,778	0	0	0	1 in inf	0	0	0	1 in inf	0	0	0	1 in inf	0	0	0	1 in inf	0	0
p.N352S/p.T288N	p.N352S	p.T288N	Asymptomatic	Asymptomatic		2.70466e-06	1 in 369,733	0	0	0	1 in inf	0	0	0	1 in inf	0	0	1.77926e-05	1 in 56,204	0	0	2.01653e-05	1 in 49,591	0	0	0	1 in inf	0	0	0	1 in inf	0	0	0	1 in inf	0	0	0	1 in inf	0	0
p.G475S/p.N352S	p.G475S	p.N352S	Asymptomatic	Asymptomatic		2.6948e-06	1 in 371,086	0	0	0	1 in inf	0	0	0	1 in inf	0	0	0	1 in inf	0	0	0	1 in inf	0	0	0	1 in inf	0	0	0	1 in inf	0	0	1.9348e-05	1 in 51,685	0	0	0	1 in inf	0	0
p.N352S/p.P193T	p.N352S	p.P193T	Asymptomatic	Asymptomatic		2.68823e-06	1 in 371,993	0	0	0	1 in inf	0	0	0	1 in inf	0	0	0	1 in inf	0	0	0	1 in inf	0	0	0	1 in inf	0	0	4.56056e-06	1 in 219,272	0	0	0	1 in inf	0	0	0	1 in inf	0	0
c.1211-4C>T/p.W195C	c.1211-4C>T	p.W195C	Asymptomatic	Asymptomatic		2.68506e-06	1 in 372,432	0	0	0	1 in inf	0	0	0	1 in inf	0	0	0	1 in inf	0	0	0	1 in inf	0	0	0	1 in inf	0	0	0	1 in inf	0	0	8.87705e-06	1 in 112,651	0	0	0	1 in inf	0	0
p.A457T/p.N352S	p.A457T	p.N352S	Asymptomatic	Asymptomatic		2.68165e-06	1 in 372,905	0	0	0	1 in inf	0	0	0	1 in inf	0	0	0	1 in inf	0	0	0	1 in inf	0	0	5.64268e-06	1 in 177,221	0	0	2.27121e-06	1 in 440,295	0	0	0	1 in inf	0	0	0	1 in inf	0	0
c.685-31A>C/p.N352S	c.685-31A>C	p.N352S	Asymptomatic	Asymptomatic		2.67771e-06	1 in 373,454	0	0	0	1 in inf	0	0	0	1 in inf	0	0	0	1 in inf	0	0	0	1 in inf	0	0	0	1 in inf	0	0	4.53334e-06	1 in 220,588	0	0	0	1 in inf	0	0	0	1 in inf	0	0
c.684+1G>A/p.N352S	c.684+1G>A	p.N352S	Asymptomatic	Asymptomatic		2.67508e-06	1 in 373,821	0	0	0	1 in inf	0	0	0	1 in inf	0	0	0	1 in inf	0	0	0	1 in inf	0	0	0	1 in inf	0	0	4.53586e-06	1 in 220,466	0	0	0	1 in inf	0	0	0	1 in inf	0	0
p.A214T/p.N352S	p.A214T	p.N352S	Asymptomatic	Asymptomatic		2.67508e-06	1 in 373,821	0	0	0	1 in inf	0	0	0	1 in inf	0	0	0	1 in inf	0	0	0	1 in inf	0	0	0	1 in inf	0	0	2.26239e-06	1 in 442,011	0	0	9.64936e-06	1 in 103,634	0	0	0	1 in inf	0	0
p.N352S/p.P233A	p.N352S	p.P233A	Asymptomatic	Asymptomatic		2.67508e-06	1 in 373,821	0	0	0	1 in inf	0	0	0	1 in inf	0	0	0	1 in inf	0	0	0	1 in inf	0	0	0	1 in inf	0	0	0	1 in inf	0	0	1.93064e-05	1 in 51,797	0	0	0	1 in inf	0	0
p.N352S/p.Q373P	p.N352S	p.Q373P	Asymptomatic	Asymptomatic		2.67508e-06	1 in 373,821	0	0	4.44303e-05	1 in 22,508	0	0	0	1 in inf	0	0	1.77557e-05	1 in 56,321	0	0	0	1 in inf	0	0	0	1 in inf	0	0	0	1 in inf	0	0	0	1 in inf	0	0	0	1 in inf	0	0
p.N352S/p.R216H	p.N352S	p.R216H	Asymptomatic	Asymptomatic		2.67508e-06	1 in 373,821	0	0	0	1 in inf	0	0	0	1 in inf	0	0	0	1 in inf	0	0	0	1 in inf	0	0	0	1 in inf	0	0	2.26239e-06	1 in 442,011	0	0	9.64936e-06	1 in 103,634	0	0	0	1 in inf	0	0
p.N352S/p.V278F	p.N352S	p.V278F	Asymptomatic	Asymptomatic		2.67508e-06	1 in 373,821	0	0	0	1 in inf	0	0	0	1 in inf	0	0	0	1 in inf	0	0	0	1 in inf	0	0	0	1 in inf	0	0	0	1 in inf	0	0	1.93014e-05	1 in 51,810	0	0	0	1 in inf	0	0
p.D257H/p.N352S	p.D257H	p.N352S	Asymptomatic	Asymptomatic		2.67179e-06	1 in 374,281	0	0	0	1 in inf	0	0	0	1 in inf	0	0	3.55054e-05	1 in 28,165	0	0	0	1 in inf	0	0	0	1 in inf	0	0	0	1 in inf	0	0	0	1 in inf	0	0	0	1 in inf	0	0
p.N352S/p.R246C	p.N352S	p.R246C	Asymptomatic	Asymptomatic		2.67179e-06	1 in 374,281	0	0	0	1 in inf	0	0	0	1 in inf	0	0	0	1 in inf	0	0	0	1 in inf	0	0	0	1 in inf	0	0	4.51848e-06	1 in 221,314	0	0	0	1 in inf	0	0	0	1 in inf	0	0
p.G247R/p.N352S	p.G247R	p.N352S	Asymptomatic	Asymptomatic		2.67179e-06	1 in 374,281	0	0	0	1 in inf	0	0	0	1 in inf	0	0	0	1 in inf	0	0	0	1 in inf	0	0	0	1 in inf	0	0	2.25911e-06	1 in 442,652	0	0	9.64936e-06	1 in 103,634	0	0	0	1 in inf	0	0
p.G261R/p.N352S	p.G261R	p.N352S	Asymptomatic	Asymptomatic		2.67179e-06	1 in 374,281	0	0	0	1 in inf	0	0	0	1 in inf	0	0	0	1 in inf	0	0	0	1 in inf	0	0	0	1 in inf	0	0	2.25911e-06	1 in 442,652	0	0	0	1 in inf	0	0	6.00481e-05	1 in 16,654	0	0
p.A214D/p.N352S	p.A214D	p.N352S	Asymptomatic	Asymptomatic		2.67179e-06	1 in 374,281	0	0	0	1 in inf	0	0	0	1 in inf	0	0	0	1 in inf	0	0	0	1 in inf	0	0	0	1 in inf	0	0	0	1 in inf	0	0	1.9299e-05	1 in 51,817	0	0	0	1 in inf	0	0
p.D257N/p.N352S	p.D257N	p.N352S	Asymptomatic	Asymptomatic		2.67179e-06	1 in 374,281	0	0	0	1 in inf	0	0	0	1 in inf	0	0	0	1 in inf	0	0	0	1 in inf	0	0	0	1 in inf	0	0	4.51696e-06	1 in 221,388	0	0	0	1 in inf	0	0	0	1 in inf	0	0
p.F389S/p.N352S	p.F389S	p.N352S	Asymptomatic	Asymptomatic		2.67179e-06	1 in 374,281	0	0	0	1 in inf	0	0	0	1 in inf	0	0	0	1 in inf	0	0	0	1 in inf	0	0	0	1 in inf	0	0	4.51696e-06	1 in 221,388	0	0	0	1 in inf	0	0	0	1 in inf	0	0
p.I267T/p.N352S	p.I267T	p.N352S	Asymptomatic	Asymptomatic		2.67179e-06	1 in 374,281	0	0	0	1 in inf	0	0	0	1 in inf	0	0	3.55036e-05	1 in 28,167	0	0	0	1 in inf	0	0	0	1 in inf	0	0	0	1 in inf	0	0	0	1 in inf	0	0	0	1 in inf	0	0
p.N352S/p.P220S	p.N352S	p.P220S	Asymptomatic	Asymptomatic		2.67179e-06	1 in 374,281	0	0	0	1 in inf	0	0	0	1 in inf	0	0	0	1 in inf	0	0	0	1 in inf	0	0	0	1 in inf	0	0	4.52251e-06	1 in 221,117	0	0	0	1 in inf	0	0	0	1 in inf	0	0
p.N352S/p.Q238E	p.N352S	p.Q238E	Asymptomatic	Asymptomatic		2.67179e-06	1 in 374,281	0	0	0	1 in inf	0	0	0	1 in inf	0	0	0	1 in inf	0	0	0	1 in inf	0	0	0	1 in inf	0	0	0	1 in inf	0	0	1.93002e-05	1 in 51,813	0	0	0	1 in inf	0	0
p.R301Q/p.W195C	p.R301Q	p.W195C	Asymptomatic	Asymptomatic		2.62113e-06	1 in 381,515	0	0	1.67914e-06	1 in 595,542	0	0	0	1 in inf	0	0	0	1 in inf	0	0	6.09782e-08	1 in 16,399,304	0	0	0	1 in inf	0	0	2.78028e-06	1 in 359,677	0	0	0	1 in inf	0	0	0	1 in inf	0	0
p.R293Q/p.W195C	p.R293Q	p.W195C	Asymptomatic	Asymptomatic		2.62113e-06	1 in 381,515	0	0	0	1 in inf	0	0	0	1 in inf	0	0	1.62882e-06	1 in 613,942	0	0	8.12002e-08	1 in 12,315,234	0	0	0	1 in inf	0	0	1.3883e-06	1 in 720,308	0	0	0	1 in inf	0	0	0	1 in inf	0	0
c.854+40G>A/c.854+40G>A	c.854+40G>A	c.854+40G>A	Unknown	Asymptomatic		2.52492e-06	1 in 396,052	0.0283132	0	4.43556e-09	1 in 225,450,676	6.64709e-06	0	0	1 in inf	0	0	8.8804e-10	1 in 1,126,075,403	2.3952e-05	0	8.4681e-08	1 in 11,809,025	0.000318213	0	0	1 in inf	0	0	5.27076e-09	1 in 189,725,960	0.000133719	0	0.000138157	1 in 7,239	0.39439	0	8.55625e-07	1 in 1,168,737	0.00641405	0
c.466-44G>T/p.R243H	c.466-44G>T	p.R243H	Asymptomatic	Asymptomatic		2.45957e-06	1 in 406,576	0	0	9.56589e-07	1 in 1,045,382	0	0	0	1 in inf	0	0	1.59215e-06	1 in 628,082	0	0	0	1 in inf	0	0	0	1 in inf	0	0	3.15806e-06	1 in 316,651	0	0	0	1 in inf	0	0	2.1004e-05	1 in 47,610	0	0
p.P220L/p.P428L	p.P220L	p.P428L	Asymptomatic	Asymptomatic		2.33621e-06	1 in 428,045	0	0	5.23907e-08	1 in 19,087,366	0	0	0	1 in inf	0	0	0	1 in inf	0	0	0	1 in inf	0	0	4.88559e-05	1 in 20,469	0	0	6.82845e-07	1 in 1,464,462	0	0	0	1 in inf	0	0	6.91218e-06	1 in 144,673	0	0
c.466-44G>T/p.H503Y	c.466-44G>T	p.H503Y	Asymptomatic	Asymptomatic		2.32278e-06	1 in 430,519	0	0	0	1 in inf	0	0	0	1 in inf	0	0	0	1 in inf	0	0	0	1 in inf	0	0	0	1 in inf	0	0	0	1 in inf	0	0	1.25782e-05	1 in 79,503	0	0	0	1 in inf	0	0
p.G4R/p.N352S	p.G4R	p.N352S	Asymptomatic	Asymptomatic		2.29058e-06	1 in 436,571	0	0	0	1 in inf	0	0	0	1 in inf	0	0	0	1 in inf	0	0	0	1 in inf	0	0	0	1 in inf	0	0	4.52553e-06	1 in 220,969	0	0	0	1 in inf	0	0	0	1 in inf	0	0
p.N352S/p.R7P	p.N352S	p.R7P	Asymptomatic	Asymptomatic		2.27086e-06	1 in 440,362	0	0	0	1 in inf	0	0	0	1 in inf	0	0	0	1 in inf	0	0	3.40316e-05	1 in 29,385	0	0	0	1 in inf	0	0	0	1 in inf	0	0	0	1 in inf	0	0	0	1 in inf	0	0
p.S420R/p.W195C	p.S420R	p.W195C	Asymptomatic	Asymptomatic		2.26952e-06	1 in 440,623	0	0	8.48227e-06	1 in 117,893	0	0	0	1 in inf	0	0	0	1 in inf	0	0	0	1 in inf	0	0	0	1 in inf	0	0	0	1 in inf	0	0	0	1 in inf	0	0	0	1 in inf	0	0
p.L9F/p.N352S	p.L9F	p.N352S	Asymptomatic	Asymptomatic		2.24786e-06	1 in 444,869	0	0	0	1 in inf	0	0	0	1 in inf	0	0	0	1 in inf	0	0	3.38255e-05	1 in 29,564	0	0	0	1 in inf	0	0	0	1 in inf	0	0	0	1 in inf	0	0	0	1 in inf	0	0
p.L9V/p.N352S	p.L9V	p.N352S	Asymptomatic	Asymptomatic		2.24786e-06	1 in 444,869	0	0	0	1 in inf	0	0	0	1 in inf	0	0	0	1 in inf	0	0	0	1 in inf	0	0	0	1 in inf	0	0	0	1 in inf	0	0	1.30107e-05	1 in 76,861	0	0	0	1 in inf	0	0
p.L10F/p.N352S	p.L10F	p.N352S	Asymptomatic	Asymptomatic		2.238e-06	1 in 446,829	0	0	0	1 in inf	0	0	0	1 in inf	0	0	0	1 in inf	0	0	0	1 in inf	0	0	0	1 in inf	0	0	4.44061e-06	1 in 225,195	0	0	0	1 in inf	0	0	0	1 in inf	0	0
p.E314D/p.W195C	p.E314D	p.W195C	Asymptomatic	Asymptomatic		2.23755e-06	1 in 446,918	0	0	0	1 in inf	0	0	0	1 in inf	0	0	0	1 in inf	0	0	0	1 in inf	0	0	0	1 in inf	0	0	7.21711e-06	1 in 138,560	0	0	0	1 in inf	0	0	0	1 in inf	0	0
p.A5T/p.W195C	p.A5T	p.W195C	Asymptomatic	Asymptomatic		2.2269e-06	1 in 449,056	0	0	0	1 in inf	0	0	0	1 in inf	0	0	0	1 in inf	0	0	0	1 in inf	0	0	0	1 in inf	0	0	0	1 in inf	0	0	5.84167e-06	1 in 171,184	0	0	0	1 in inf	0	0
p.A110T/p.W195C	p.A110T	p.W195C	Asymptomatic	Asymptomatic		2.2269e-06	1 in 449,056	0	0	0	1 in inf	0	0	0	1 in inf	0	0	0	1 in inf	0	0	1.01892e-07	1 in 9,814,351	0	0	0	1 in inf	0	0	0	1 in inf	0	0	0	1 in inf	0	0	0	1 in inf	0	0
c.34delG/p.N352S	c.34delG	p.N352S	Asymptomatic	Asymptomatic		2.21927e-06	1 in 450,600	0	0	0	1 in inf	0	0	0	1 in inf	0	0	2.48291e-05	1 in 40,276	0	0	0	1 in inf	0	0	0	1 in inf	0	0	0	1 in inf	0	0	0	1 in inf	0	0	0	1 in inf	0	0
p.D484H/p.W195C	p.D484H	p.W195C	Asymptomatic	Asymptomatic		2.21624e-06	1 in 451,215	0	0	0	1 in inf	0	0	0	1 in inf	0	0	0	1 in inf	0	0	0	1 in inf	0	0	0	1 in inf	0	0	7.10502e-06	1 in 140,746	0	0	0	1 in inf	0	0	0	1 in inf	0	0
c.1344dupC/p.W195C	c.1344dupC	p.W195C	Asymptomatic	Asymptomatic		2.17873e-06	1 in 458,983	0	0	0	1 in inf	0	0	0	1 in inf	0	0	0	1 in inf	0	0	1.01229e-07	1 in 9,878,580	0	0	0	1 in inf	0	0	0	1 in inf	0	0	0	1 in inf	0	0	0	1 in inf	0	0
p.R392Q/p.W195C	p.R392Q	p.W195C	Asymptomatic	Asymptomatic		2.16296e-06	1 in 462,329	0	0	1.65631e-06	1 in 603,751	0	0	1.51785e-05	1 in 65,883	0	0	0	1 in inf	0	0	0	1 in inf	0	0	0	1 in inf	0	0	4.1288e-06	1 in 242,202	0	0	0	1 in inf	0	0	0	1 in inf	0	0
p.A214V/p.W195C	p.A214V	p.W195C	Asymptomatic	Asymptomatic		2.16296e-06	1 in 462,329	0	0	0	1 in inf	0	0	0	1 in inf	0	0	0	1 in inf	0	0	0	1 in inf	0	0	0	1 in inf	0	0	6.89142e-06	1 in 145,108	0	0	0	1 in inf	0	0	0	1 in inf	0	0
c.684C>T/p.W195C	c.684C>T	p.W195C	Asymptomatic	Asymptomatic		2.16296e-06	1 in 462,329	0	0	0	1 in inf	0	0	0	1 in inf	0	0	0	1 in inf	0	0	0	1 in inf	0	0	0	1 in inf	0	0	1.37893e-06	1 in 725,201	0	0	5.77008e-06	1 in 173,308	0	0	0	1 in inf	0	0
c.466-44G>T/p.R86Q	c.466-44G>T	p.R86Q	Asymptomatic	Asymptomatic		2.12812e-06	1 in 469,899	0	0	0	1 in inf	0	0	0	1 in inf	0	0	0	1 in inf	0	0	1.75596e-06	1 in 569,491	0	0	1.36741e-05	1 in 73,132	0	0	3.20169e-06	1 in 312,335	0	0	1.31529e-06	1 in 760,286	0	0	0	1 in inf	0	0
c.195C>T/c.466-44G>T	c.195C>T	c.466-44G>T	Asymptomatic	Asymptomatic		2.08935e-06	1 in 478,619	0	0	8.19392e-07	1 in 1,220,418	0	0	0	1 in inf	0	0	0	1 in inf	0	0	0	1 in inf	0	0	3.50042e-05	1 in 28,569	0	0	0	1 in inf	0	0	0	1 in inf	0	0	7.08136e-06	1 in 141,216	0	0
p.A14T/p.P220L	p.A14T	p.P220L	Asymptomatic	Asymptomatic		2.07854e-06	1 in 481,108	0	0	1.50329e-06	1 in 665,206	0	0	0	1 in inf	0	0	0	1 in inf	0	0	0	1 in inf	0	0	0	1 in inf	0	0	1.87486e-08	1 in 53,337,259	0	0	0	1 in inf	0	0	0	1 in inf	0	0
p.G39D/p.N352S	p.G39D	p.N352S	Asymptomatic	Asymptomatic		2.07697e-06	1 in 481,472	0	0	0	1 in inf	0	0	0	1 in inf	0	0	0	1 in inf	0	0	0	1 in inf	0	0	0	1 in inf	0	0	4.02961e-06	1 in 248,163	0	0	0	1 in inf	0	0	0	1 in inf	0	0
p.G39R/p.N352S	p.G39R	p.N352S	Asymptomatic	Asymptomatic		2.07368e-06	1 in 482,235	0	0	0	1 in inf	0	0	0	1 in inf	0	0	0	1 in inf	0	0	0	1 in inf	0	0	0	1 in inf	0	0	0	1 in inf	0	0	1.26311e-05	1 in 79,170	0	0	0	1 in inf	0	0
c.466-44G>T/p.T288P	c.466-44G>T	p.T288P	Asymptomatic	Asymptomatic		2.05446e-06	1 in 486,745	0	0	0	1 in inf	0	0	0	1 in inf	0	0	0	1 in inf	0	0	0	1 in inf	0	0	0	1 in inf	0	0	0	1 in inf	0	0	1.19639e-05	1 in 83,586	0	0	0	1 in inf	0	0
p.N352S/p.T48I	p.N352S	p.T48I	Asymptomatic	Asymptomatic		2.04082e-06	1 in 490,000	0	0	0	1 in inf	0	0	0	1 in inf	0	0	0	1 in inf	0	0	0	1 in inf	0	0	0	1 in inf	0	0	3.93814e-06	1 in 253,928	0	0	0	1 in inf	0	0	0	1 in inf	0	0
c.466-44G>T/p.A207T	c.466-44G>T	p.A207T	Asymptomatic	Asymptomatic		2.03342e-06	1 in 491,783	0	0	3.83991e-06	1 in 260,423	0	0	0	1 in inf	0	0	2.27491e-06	1 in 439,579	0	0	0	1 in inf	0	0	0	1 in inf	0	0	3.16507e-07	1 in 3,159,490	0	0	0	1 in inf	0	0	0	1 in inf	0	0
c.465+1G>A/c.854+40G>A	c.465+1G>A	c.854+40G>A	Unknown	Asymptomatic		2.02168e-06	1 in 494,639	0.0226701	0	4.4622e-08	1 in 22,410,471	6.68701e-05	0	0	1 in inf	0	0	7.14324e-09	1 in 139,992,520	0.000192666	0	0	1 in inf	0	0	0	1 in inf	0	0	1.7567e-07	1 in 5,692,504	0.00445673	0	1.5414e-06	1 in 648,763	0.00440017	0	2.09235e-06	1 in 477,932	0.015685	0
p.N352S/p.V66A	p.N352S	p.V66A	Asymptomatic	Asymptomatic		2.00795e-06	1 in 498,020	0	0	0	1 in inf	0	0	0	1 in inf	0	0	0	1 in inf	0	0	0	1 in inf	0	0	0	1 in inf	0	0	3.85624e-06	1 in 259,321	0	0	0	1 in inf	0	0	0	1 in inf	0	0
p.N352S/p.Y65X	p.N352S	p.Y65X	Asymptomatic	Asymptomatic		2.005e-06	1 in 498,755	0	0	0	1 in inf	0	0	0	1 in inf	0	0	0	1 in inf	0	0	0	1 in inf	0	0	0	1 in inf	0	0	3.84918e-06	1 in 259,796	0	0	0	1 in inf	0	0	0	1 in inf	0	0
p.L54V/p.N352S	p.L54V	p.N352S	Asymptomatic	Asymptomatic		1.99481e-06	1 in 501,302	0	0	0	1 in inf	0	0	0	1 in inf	0	0	2.35296e-05	1 in 42,500	0	0	0	1 in inf	0	0	0	1 in inf	0	0	0	1 in inf	0	0	0	1 in inf	0	0	0	1 in inf	0	0
c.222T>C/p.W195C	c.222T>C	p.W195C	Asymptomatic	Asymptomatic		1.99249e-06	1 in 501,886	0	0	0	1 in inf	0	0	0	1 in inf	0	0	0	1 in inf	0	0	0	1 in inf	0	0	0	1 in inf	0	0	7.26318e-06	1 in 137,681	0	0	0	1 in inf	0	0	0	1 in inf	0	0
c.185_186dupCA/p.N352S	c.185_186dupCA	p.N352S	Asymptomatic	Asymptomatic		1.98692e-06	1 in 503,292	0	0	0	1 in inf	0	0	0	1 in inf	0	0	0	1 in inf	0	0	2.90762e-05	1 in 34,393	0	0	0	1 in inf	0	0	0	1 in inf	0	0	0	1 in inf	0	0	0	1 in inf	0	0
c.466-7G>C/p.P428L	c.466-7G>C	p.P428L	Asymptomatic	Asymptomatic		1.94942e-06	1 in 512,973	0	0	1.79367e-07	1 in 5,575,173	0	0	0	1 in inf	0	0	1.13664e-07	1 in 8,797,882	0	0	0	1 in inf	0	0	1.1408e-06	1 in 876,575	0	0	5.16531e-06	1 in 193,600	0	0	0	1 in inf	0	0	4.87121e-06	1 in 205,288	0	0
c.1107+8C>G/p.N352S	c.1107+8C>G	p.N352S	Asymptomatic	Asymptomatic		1.88965e-06	1 in 529,200	0	0	0	1 in inf	0	0	0	1 in inf	0	0	0	1 in inf	0	0	0	1 in inf	0	0	0	1 in inf	0	0	3.47749e-06	1 in 287,564	0	0	0	1 in inf	0	0	0	1 in inf	0	0
p.P84L/p.W195C	p.P84L	p.W195C	Asymptomatic	Asymptomatic		1.88594e-06	1 in 530,241	0	0	0	1 in inf	0	0	0	1 in inf	0	0	0	1 in inf	0	0	0	1 in inf	0	0	0	1 in inf	0	0	6.07404e-06	1 in 164,635	0	0	0	1 in inf	0	0	0	1 in inf	0	0
p.W195C/p.W320X	p.W195C	p.W320X	Asymptomatic	Asymptomatic		1.86803e-06	1 in 535,322	0	0	0	1 in inf	0	0	0	1 in inf	0	0	0	1 in inf	0	0	8.70053e-08	1 in 11,493,550	0	0	0	1 in inf	0	0	0	1 in inf	0	0	0	1 in inf	0	0	0	1 in inf	0	0
p.D359Y/p.N352S	p.D359Y	p.N352S	Asymptomatic	Asymptomatic		1.84692e-06	1 in 541,442	0	0	0	1 in inf	0	0	0	1 in inf	0	0	0	1 in inf	0	0	0	1 in inf	0	0	0	1 in inf	0	0	0	1 in inf	0	0	1.19655e-05	1 in 83,574	0	0	0	1 in inf	0	0
p.S408T/p.W195C	p.S408T	p.W195C	Asymptomatic	Asymptomatic		1.81135e-06	1 in 552,075	0	0	6.8854e-06	1 in 145,235	0	0	0	1 in inf	0	0	0	1 in inf	0	0	0	1 in inf	0	0	0	1 in inf	0	0	0	1 in inf	0	0	0	1 in inf	0	0	0	1 in inf	0	0
p.N352H/p.N352S	p.N352H	p.N352S	Asymptomatic	Asymptomatic		1.80091e-06	1 in 555,274	0	0	0	1 in inf	0	0	0	1 in inf	0	0	0	1 in inf	0	0	0	1 in inf	0	0	0	1 in inf	0	0	0	1 in inf	0	0	1.18529e-05	1 in 84,368	0	0	0	1 in inf	0	0
p.G172C/p.W195C	p.G172C	p.W195C	Asymptomatic	Asymptomatic		1.76873e-06	1 in 565,378	0	0	0	1 in inf	0	0	0	1 in inf	0	0	0	1 in inf	0	0	8.15228e-08	1 in 12,266,512	0	0	0	1 in inf	0	0	0	1 in inf	0	0	0	1 in inf	0	0	0	1 in inf	0	0
p.G347R/p.N352S	p.G347R	p.N352S	Asymptomatic	Asymptomatic		1.76476e-06	1 in 566,648	0	0	6.30015e-05	1 in 15,873	0	0	0	1 in inf	0	0	0	1 in inf	0	0	0	1 in inf	0	0	0	1 in inf	0	0	0	1 in inf	0	0	0	1 in inf	0	0	0	1 in inf	0	0
c.1210+49G>A/p.W195C	c.1210+49G>A	p.W195C	Asymptomatic	Asymptomatic		1.74742e-06	1 in 572,273	0	0	1.70527e-06	1 in 586,419	0	0	0	1 in inf	0	0	1.62675e-06	1 in 614,725	0	0	2.02928e-08	1 in 49,278,497	0	0	0	1 in inf	0	0	1.40043e-06	1 in 714,069	0	0	0	1 in inf	0	0	0	1 in inf	0	0
p.A191V/p.W195C	p.A191V	p.W195C	Asymptomatic	Asymptomatic		1.74742e-06	1 in 572,273	0	0	0	1 in inf	0	0	0	1 in inf	0	0	0	1 in inf	0	0	0	1 in inf	0	0	0	1 in inf	0	0	0	1 in inf	0	0	5.7699e-06	1 in 173,314	0	0	0	1 in inf	0	0
p.R392W/p.W195C	p.R392W	p.W195C	Asymptomatic	Asymptomatic		1.73677e-06	1 in 575,784	0	0	0	1 in inf	0	0	0	1 in inf	0	0	1.62549e-06	1 in 615,199	0	0	0	1 in inf	0	0	0	1 in inf	0	0	1.37632e-06	1 in 726,577	0	0	2.88384e-06	1 in 346,760	0	0	0	1 in inf	0	0
p.E384K/p.W195C	p.E384K	p.W195C	Asymptomatic	Asymptomatic		1.73677e-06	1 in 575,784	0	0	1.65717e-06	1 in 603,437	0	0	0	1 in inf	0	0	3.25125e-06	1 in 307,574	0	0	0	1 in inf	0	0	0	1 in inf	0	0	1.37663e-06	1 in 726,414	0	0	0	1 in inf	0	0	0	1 in inf	0	0
p.R202C/p.W195C	p.R202C	p.W195C	Asymptomatic	Asymptomatic		1.73677e-06	1 in 575,784	0	0	0	1 in inf	0	0	0	1 in inf	0	0	1.62587e-06	1 in 615,055	0	0	0	1 in inf	0	0	6.76167e-06	1 in 147,893	0	0	1.38169e-06	1 in 723,750	0	0	1.44208e-06	1 in 693,445	0	0	0	1 in inf	0	0
p.L210H/p.W195C	p.L210H	p.W195C	Asymptomatic	Asymptomatic		1.73677e-06	1 in 575,784	0	0	0	1 in inf	0	0	0	1 in inf	0	0	0	1 in inf	0	0	0	1 in inf	0	0	0	1 in inf	0	0	1.37847e-06	1 in 725,443	0	0	4.32601e-06	1 in 231,161	0	0	0	1 in inf	0	0
p.T276S/p.W195C	p.T276S	p.W195C	Asymptomatic	Asymptomatic		1.73677e-06	1 in 575,784	0	0	3.31739e-06	1 in 301,442	0	0	0	1 in inf	0	0	0	1 in inf	0	0	0	1 in inf	0	0	0	1 in inf	0	0	2.75417e-06	1 in 363,086	0	0	0	1 in inf	0	0	0	1 in inf	0	0
c.466-7G>C/p.A14T	c.466-7G>C	p.A14T	Asymptomatic	Asymptomatic		1.73441e-06	1 in 576,564	0	0	5.14674e-06	1 in 194,298	0	0	0	1 in inf	0	0	7.01346e-07	1 in 1,425,830	0	0	0	1 in inf	0	0	0	1 in inf	0	0	1.41822e-07	1 in 7,051,100	0	0	0	1 in inf	0	0	0	1 in inf	0	0
c.466-44G>T/p.R498L	c.466-44G>T	p.R498L	Asymptomatic	Asymptomatic		1.72038e-06	1 in 581,266	0	0	0	1 in inf	0	0	0	1 in inf	0	0	0	1 in inf	0	0	9.97259e-06	1 in 100,275	0	0	0	1 in inf	0	0	3.71729e-07	1 in 2,690,132	0	0	6.82375e-07	1 in 1,465,470	0	0	5.98211e-06	1 in 167,166	0	0
p.L342V/p.N352S	p.L342V	p.N352S	Asymptomatic	Asymptomatic		1.70561e-06	1 in 586,301	0	0	0	1 in inf	0	0	0	1 in inf	0	0	0	1 in inf	0	0	2.49341e-05	1 in 40,106	0	0	0	1 in inf	0	0	0	1 in inf	0	0	0	1 in inf	0	0	0	1 in inf	0	0
p.L113P/p.N352S	p.L113P	p.N352S	Asymptomatic	Asymptomatic		1.67603e-06	1 in 596,647	0	0	0	1 in inf	0	0	0	1 in inf	0	0	0	1 in inf	0	0	0	1 in inf	0	0	0	1 in inf	0	0	0	1 in inf	0	0	1.08612e-05	1 in 92,072	0	0	0	1 in inf	0	0
p.N352S/p.R116G	p.N352S	p.R116G	Asymptomatic	Asymptomatic		1.66617e-06	1 in 600,178	0	0	0	1 in inf	0	0	0	1 in inf	0	0	0	1 in inf	0	0	0	1 in inf	0	0	0	1 in inf	0	0	0	1 in inf	0	0	1.08074e-05	1 in 92,530	0	0	0	1 in inf	0	0
c.466-44G>T/p.Y225C	c.466-44G>T	p.Y225C	Asymptomatic	Asymptomatic		1.60464e-06	1 in 623,193	0	0	0	1 in inf	0	0	0	1 in inf	0	0	0	1 in inf	0	0	8.38569e-07	1 in 1,192,508	0	0	0	1 in inf	0	0	0	1 in inf	0	0	8.7811e-06	1 in 113,881	0	0	0	1 in inf	0	0
p.L433V/p.P220L	p.L433V	p.P220L	Asymptomatic	Asymptomatic		1.5861e-06	1 in 630,477	0	0	0	1 in inf	0	0	0	1 in inf	0	0	0	1 in inf	0	0	0	1 in inf	0	0	0	1 in inf	0	0	0	1 in inf	0	0	0	1 in inf	0	0	1.36028e-06	1 in 735,145	0	0
p.G449R/p.P220L	p.G449R	p.P220L	Asymptomatic	Asymptomatic		1.56892e-06	1 in 637,380	0	0	0	1 in inf	0	0	0	1 in inf	0	0	0	1 in inf	0	0	0	1 in inf	0	0	0	1 in inf	0	0	4.86969e-08	1 in 20,535,199	0	0	0	1 in inf	0	0	0	1 in inf	0	0
p.G121G/p.N352S	p.G121G	p.N352S	Asymptomatic	Asymptomatic		1.5597e-06	1 in 641,151	0	0	0	1 in inf	0	0	0	1 in inf	0	0	0	1 in inf	0	0	0	1 in inf	0	0	6.65362e-06	1 in 150,295	0	0	0	1 in inf	0	0	0	1 in inf	0	0	0	1 in inf	0	0
c.980-2A>C/p.N352S	c.980-2A>C	p.N352S	Asymptomatic	Asymptomatic		1.54129e-06	1 in 648,806	0	0	0	1 in inf	0	0	0	1 in inf	0	0	0	1 in inf	0	0	0	1 in inf	0	0	0	1 in inf	0	0	2.59552e-06	1 in 385,280	0	0	0	1 in inf	0	0	0	1 in inf	0	0
p.L94V/p.W195C	p.L94V	p.W195C	Asymptomatic	Asymptomatic		1.51301e-06	1 in 660,935	0	0	0	1 in inf	0	0	0	1 in inf	0	0	0	1 in inf	0	0	0	1 in inf	0	0	0	1 in inf	0	0	4.94096e-06	1 in 202,390	0	0	0	1 in inf	0	0	0	1 in inf	0	0
c.466-44G>T/p.G445V	c.466-44G>T	p.G445V	Asymptomatic	Asymptomatic		1.50731e-06	1 in 663,435	0	0	0	1 in inf	0	0	0	1 in inf	0	0	1.59815e-06	1 in 625,726	0	0	0	1 in inf	0	0	0	1 in inf	0	0	6.37522e-07	1 in 1,568,575	0	0	0	1 in inf	0	0	2.6448e-05	1 in 37,811	0	0
p.G124S/p.W195C	p.G124S	p.W195C	Asymptomatic	Asymptomatic		1.50236e-06	1 in 665,622	0	0	0	1 in inf	0	0	0	1 in inf	0	0	0	1 in inf	0	0	2.29058e-08	1 in 43,657,085	0	0	0	1 in inf	0	0	1.63982e-06	1 in 609,824	0	0	1.53706e-06	1 in 650,593	0	0	0	1 in inf	0	0
c.466-44G>T/p.P220T	c.466-44G>T	p.P220T	Asymptomatic	Asymptomatic		1.49679e-06	1 in 668,098	0	0	6.70577e-06	1 in 149,126	0	0	0	1 in inf	0	0	0	1 in inf	0	0	0	1 in inf	0	0	0	1 in inf	0	0	0	1 in inf	0	0	0	1 in inf	0	0	0	1 in inf	0	0
c.1492dupC/p.W195C	c.1492dupC	p.W195C	Asymptomatic	Asymptomatic		1.49287e-06	1 in 669,850	0	0	0	1 in inf	0	0	0	1 in inf	0	0	0	1 in inf	0	0	0	1 in inf	0	0	0	1 in inf	0	0	4.86234e-06	1 in 205,663	0	0	0	1 in inf	0	0	0	1 in inf	0	0
p.G92D/p.W195C	p.G92D	p.W195C	Asymptomatic	Asymptomatic		1.4917e-06	1 in 670,377	0	0	2.08717e-06	1 in 479,119	0	0	0	1 in inf	0	0	0	1 in inf	0	0	0	1 in inf	0	0	0	1 in inf	0	0	1.61755e-06	1 in 618,218	0	0	0	1 in inf	0	0	2.56013e-05	1 in 39,061	0	0
p.R498P/p.W195C	p.R498P	p.W195C	Asymptomatic	Asymptomatic		1.4917e-06	1 in 670,377	0	0	0	1 in inf	0	0	0	1 in inf	0	0	0	1 in inf	0	0	0	1 in inf	0	0	0	1 in inf	0	0	4.86234e-06	1 in 205,663	0	0	0	1 in inf	0	0	0	1 in inf	0	0
p.G327S/p.W195C	p.G327S	p.W195C	Asymptomatic	Asymptomatic		1.45974e-06	1 in 685,056	0	0	1.92715e-06	1 in 518,900	0	0	0	1 in inf	0	0	0	1 in inf	0	0	0	1 in inf	0	0	0	1 in inf	0	0	1.55337e-06	1 in 643,763	0	0	1.57807e-06	1 in 633,685	0	0	0	1 in inf	0	0
p.N442S/p.P220L	p.N442S	p.P220L	Asymptomatic	Asymptomatic		1.4544e-06	1 in 687,567	0	0	9.51987e-07	1 in 1,050,435	0	0	0	1 in inf	0	0	0	1 in inf	0	0	0	1 in inf	0	0	0	1 in inf	0	0	9.76091e-09	1 in 102,449,435	0	0	0	1 in inf	0	0	0	1 in inf	0	0
p.E133K/p.N352S	p.E133K	p.N352S	Asymptomatic	Asymptomatic		1.4427e-06	1 in 693,144	0	0	0	1 in inf	0	0	0	1 in inf	0	0	0	1 in inf	0	0	2.10631e-05	1 in 47,477	0	0	0	1 in inf	0	0	0	1 in inf	0	0	0	1 in inf	0	0	0	1 in inf	0	0
c.955_962delTTCTGGCC/p.N352S	c.955_962delTTCTGGCC	p.N352S	Asymptomatic	Asymptomatic		1.44172e-06	1 in 693,618	0	0	0	1 in inf	0	0	0	1 in inf	0	0	0	1 in inf	0	0	0	1 in inf	0	0	0	1 in inf	0	0	2.45063e-06	1 in 408,060	0	0	0	1 in inf	0	0	0	1 in inf	0	0
p.N352S/p.R82P	p.N352S	p.R82P	Asymptomatic	Asymptomatic		1.43942e-06	1 in 694,726	0	0	0	1 in inf	0	0	0	1 in inf	0	0	0	1 in inf	0	0	0	1 in inf	0	0	0	1 in inf	0	0	2.47104e-06	1 in 404,689	0	0	0	1 in inf	0	0	0	1 in inf	0	0
p.G129R/p.W195C	p.G129R	p.W195C	Asymptomatic	Asymptomatic		1.43843e-06	1 in 695,205	0	0	0	1 in inf	0	0	0	1 in inf	0	0	0	1 in inf	0	0	0	1 in inf	0	0	0	1 in inf	0	0	1.5635e-06	1 in 639,590	0	0	2.9988e-06	1 in 333,467	0	0	0	1 in inf	0	0
p.A135D/p.N352S	p.A135D	p.N352S	Asymptomatic	Asymptomatic		1.43284e-06	1 in 697,913	0	0	0	1 in inf	0	0	0	1 in inf	0	0	0	1 in inf	0	0	2.08426e-05	1 in 47,979	0	0	0	1 in inf	0	0	0	1 in inf	0	0	0	1 in inf	0	0	0	1 in inf	0	0
c.240dupC/p.N352S	c.240dupC	p.N352S	Asymptomatic	Asymptomatic		1.43022e-06	1 in 699,196	0	0	0	1 in inf	0	0	0	1 in inf	0	0	0	1 in inf	0	0	0	1 in inf	0	0	0	1 in inf	0	0	0	1 in inf	0	0	9.88905e-06	1 in 101,122	0	0	0	1 in inf	0	0
p.G81R/p.N352S	p.G81R	p.N352S	Asymptomatic	Asymptomatic		1.42956e-06	1 in 699,517	0	0	0	1 in inf	0	0	0	1 in inf	0	0	0	1 in inf	0	0	0	1 in inf	0	0	0	1 in inf	0	0	0	1 in inf	0	0	9.88905e-06	1 in 101,122	0	0	0	1 in inf	0	0
p.G81S/p.N352S	p.G81S	p.N352S	Asymptomatic	Asymptomatic		1.42956e-06	1 in 699,517	0	0	0	1 in inf	0	0	0	1 in inf	0	0	0	1 in inf	0	0	0	1 in inf	0	0	0	1 in inf	0	0	2.44987e-06	1 in 408,185	0	0	0	1 in inf	0	0	0	1 in inf	0	0
c.465+42A>C/p.N352S	c.465+42A>C	p.N352S	Asymptomatic	Asymptomatic		1.42627e-06	1 in 701,129	0	0	0	1 in inf	0	0	0	1 in inf	0	0	0	1 in inf	0	0	0	1 in inf	0	0	0	1 in inf	0	0	2.47456e-06	1 in 404,112	0	0	0	1 in inf	0	0	0	1 in inf	0	0
p.F319C/p.N352S	p.F319C	p.N352S	Asymptomatic	Asymptomatic		1.42299e-06	1 in 702,748	0	0	0	1 in inf	0	0	0	1 in inf	0	0	0	1 in inf	0	0	2.13543e-05	1 in 46,829	0	0	0	1 in inf	0	0	0	1 in inf	0	0	0	1 in inf	0	0	0	1 in inf	0	0
c.225-3C>G/p.N352S	c.225-3C>G	p.N352S	Asymptomatic	Asymptomatic		1.4197e-06	1 in 704,375	0	0	0	1 in inf	0	0	0	1 in inf	0	0	0	1 in inf	0	0	2.04583e-05	1 in 48,880	0	0	0	1 in inf	0	0	0	1 in inf	0	0	0	1 in inf	0	0	0	1 in inf	0	0
p.V19A/p.W195C	p.V19A	p.W195C	Asymptomatic	Asymptomatic		1.40646e-06	1 in 711,005	0	0	0	1 in inf	0	0	0	1 in inf	0	0	4.50254e-06	1 in 222,097	0	0	0	1 in inf	0	0	0	1 in inf	0	0	0	1 in inf	0	0	0	1 in inf	0	0	0	1 in inf	0	0
p.N352S/p.T410I	p.N352S	p.T410I	Asymptomatic	Asymptomatic		1.39998e-06	1 in 714,296	0	0	0	1 in inf	0	0	0	1 in inf	0	0	0	1 in inf	0	0	0	1 in inf	0	0	0	1 in inf	0	0	2.39494e-06	1 in 417,548	0	0	0	1 in inf	0	0	0	1 in inf	0	0
p.C158F/p.N352S	p.C158F	p.N352S	Asymptomatic	Asymptomatic		1.39998e-06	1 in 714,296	0	0	4.83304e-05	1 in 20,691	0	0	0	1 in inf	0	0	0	1 in inf	0	0	0	1 in inf	0	0	0	1 in inf	0	0	0	1 in inf	0	0	0	1 in inf	0	0	0	1 in inf	0	0
p.L422X/p.N352S	p.L422X	p.N352S	Asymptomatic	Asymptomatic		1.39801e-06	1 in 715,303	0	0	0	1 in inf	0	0	0	1 in inf	0	0	0	1 in inf	0	0	0	1 in inf	0	0	0	1 in inf	0	0	0	1 in inf	0	0	0	1 in inf	0	0	6.32033e-05	1 in 15,822	0	0
p.L422P/p.N352S	p.L422P	p.N352S	Asymptomatic	Asymptomatic		1.39669e-06	1 in 715,977	0	0	0	1 in inf	0	0	0	1 in inf	0	0	0	1 in inf	0	0	0	1 in inf	0	0	0	1 in inf	0	0	0	1 in inf	0	0	1.03105e-05	1 in 96,989	0	0	0	1 in inf	0	0
p.N352S/p.Q159H	p.N352S	p.Q159H	Asymptomatic	Asymptomatic		1.39669e-06	1 in 715,977	0	0	0	1 in inf	0	0	0	1 in inf	0	0	0	1 in inf	0	0	0	1 in inf	0	0	0	1 in inf	0	0	2.40703e-06	1 in 415,450	0	0	0	1 in inf	0	0	0	1 in inf	0	0
p.N352S/p.S408N	p.N352S	p.S408N	Asymptomatic	Asymptomatic		1.39669e-06	1 in 715,977	0	0	0	1 in inf	0	0	0	1 in inf	0	0	0	1 in inf	0	0	0	1 in inf	0	0	0	1 in inf	0	0	2.38889e-06	1 in 418,605	0	0	0	1 in inf	0	0	0	1 in inf	0	0
p.N352S/p.S421C	p.N352S	p.S421C	Asymptomatic	Asymptomatic		1.39669e-06	1 in 715,977	0	0	0	1 in inf	0	0	3.28122e-05	1 in 30,477	0	0	0	1 in inf	0	0	0	1 in inf	0	0	0	1 in inf	0	0	0	1 in inf	0	0	0	1 in inf	0	0	0	1 in inf	0	0
p.W195C/p.W320G	p.W195C	p.W320G	Asymptomatic	Asymptomatic		1.3958e-06	1 in 716,433	0	0	0	1 in inf	0	0	0	1 in inf	0	0	0	1 in inf	0	0	0	1 in inf	0	0	0	1 in inf	0	0	0	1 in inf	0	0	4.57545e-06	1 in 218,558	0	0	0	1 in inf	0	0
p.N352S/p.Q159X	p.N352S	p.Q159X	Asymptomatic	Asymptomatic		1.39472e-06	1 in 716,989	0	0	0	1 in inf	0	0	0	1 in inf	0	0	1.78838e-05	1 in 55,917	0	0	0	1 in inf	0	0	0	1 in inf	0	0	0	1 in inf	0	0	0	1 in inf	0	0	0	1 in inf	0	0
p.N352S/p.P138L	p.N352S	p.P138L	Asymptomatic	Asymptomatic		1.39341e-06	1 in 717,665	0	0	0	1 in inf	0	0	0	1 in inf	0	0	0	1 in inf	0	0	2.03502e-05	1 in 49,140	0	0	0	1 in inf	0	0	0	1 in inf	0	0	0	1 in inf	0	0	0	1 in inf	0	0
p.N352S/p.P138T	p.N352S	p.P138T	Asymptomatic	Asymptomatic		1.39341e-06	1 in 717,665	0	0	0	1 in inf	0	0	0	1 in inf	0	0	0	1 in inf	0	0	0	1 in inf	0	0	0	1 in inf	0	0	2.40905e-06	1 in 415,102	0	0	0	1 in inf	0	0	0	1 in inf	0	0
p.A406S/p.N352S	p.A406S	p.N352S	Asymptomatic	Asymptomatic		1.39341e-06	1 in 717,665	0	0	0	1 in inf	0	0	0	1 in inf	0	0	1.79363e-05	1 in 55,753	0	0	0	1 in inf	0	0	0	1 in inf	0	0	0	1 in inf	0	0	0	1 in inf	0	0	0	1 in inf	0	0
c.466-44G>T/p.S227C	c.466-44G>T	p.S227C	Asymptomatic	Asymptomatic		1.39156e-06	1 in 718,616	0	0	6.2219e-06	1 in 160,723	0	0	0	1 in inf	0	0	0	1 in inf	0	0	0	1 in inf	0	0	0	1 in inf	0	0	0	1 in inf	0	0	0	1 in inf	0	0	0	1 in inf	0	0
p.A424V/p.N352S	p.A424V	p.N352S	Asymptomatic	Asymptomatic		1.39012e-06	1 in 719,362	0	0	0	1 in inf	0	0	0	1 in inf	0	0	0	1 in inf	0	0	0	1 in inf	0	0	0	1 in inf	0	0	2.36495e-06	1 in 422,843	0	0	0	1 in inf	0	0	0	1 in inf	0	0
p.E426G/p.N352S	p.E426G	p.N352S	Asymptomatic	Asymptomatic		1.39012e-06	1 in 719,362	0	0	4.53874e-05	1 in 22,033	0	0	0	1 in inf	0	0	0	1 in inf	0	0	0	1 in inf	0	0	0	1 in inf	0	0	0	1 in inf	0	0	0	1 in inf	0	0	0	1 in inf	0	0
p.H425D/p.N352S	p.H425D	p.N352S	Asymptomatic	Asymptomatic		1.39012e-06	1 in 719,362	0	0	0	1 in inf	0	0	0	1 in inf	0	0	0	1 in inf	0	0	0	1 in inf	0	0	0	1 in inf	0	0	2.36545e-06	1 in 422,753	0	0	0	1 in inf	0	0	0	1 in inf	0	0
p.H425Y/p.N352S	p.H425Y	p.N352S	Asymptomatic	Asymptomatic		1.39012e-06	1 in 719,362	0	0	0	1 in inf	0	0	0	1 in inf	0	0	0	1 in inf	0	0	0	1 in inf	0	0	0	1 in inf	0	0	0	1 in inf	0	0	1.01905e-05	1 in 98,131	0	0	0	1 in inf	0	0
c.465+6A>G/p.N352S	c.465+6A>G	p.N352S	Asymptomatic	Asymptomatic		1.38684e-06	1 in 721,067	0	0	0	1 in inf	0	0	0	1 in inf	0	0	0	1 in inf	0	0	0	1 in inf	0	0	0	1 in inf	0	0	0	1 in inf	0	0	9.74203e-06	1 in 102,648	0	0	0	1 in inf	0	0
p.N352S/p.P139L	p.N352S	p.P139L	Asymptomatic	Asymptomatic		1.38684e-06	1 in 721,067	0	0	0	1 in inf	0	0	0	1 in inf	0	0	0	1 in inf	0	0	0	1 in inf	0	0	0	1 in inf	0	0	0	1 in inf	0	0	9.7251e-06	1 in 102,827	0	0	0	1 in inf	0	0
p.N352S/p.S405P	p.N352S	p.S405P	Asymptomatic	Asymptomatic		1.38684e-06	1 in 721,067	0	0	0	1 in inf	0	0	0	1 in inf	0	0	0	1 in inf	0	0	0	1 in inf	0	0	0	1 in inf	0	0	2.37175e-06	1 in 421,630	0	0	0	1 in inf	0	0	0	1 in inf	0	0
p.N352S/p.Q155H	p.N352S	p.Q155H	Asymptomatic	Asymptomatic		1.38355e-06	1 in 722,779	0	0	0	1 in inf	0	0	0	1 in inf	0	0	0	1 in inf	0	0	0	1 in inf	0	0	0	1 in inf	0	0	2.39922e-06	1 in 416,803	0	0	0	1 in inf	0	0	0	1 in inf	0	0
p.N352S/p.P150L	p.N352S	p.P150L	Asymptomatic	Asymptomatic		1.38026e-06	1 in 724,500	0	0	0	1 in inf	0	0	0	1 in inf	0	0	1.78278e-05	1 in 56,093	0	0	0	1 in inf	0	0	0	1 in inf	0	0	0	1 in inf	0	0	0	1 in inf	0	0	0	1 in inf	0	0
c.1211-5C>G/p.N352S	c.1211-5C>G	p.N352S	Asymptomatic	Asymptomatic		1.38026e-06	1 in 724,500	0	0	4.64618e-05	1 in 21,524	0	0	0	1 in inf	0	0	0	1 in inf	0	0	0	1 in inf	0	0	0	1 in inf	0	0	0	1 in inf	0	0	0	1 in inf	0	0	0	1 in inf	0	0
p.N352S/p.S152T	p.N352S	p.S152T	Asymptomatic	Asymptomatic		1.38026e-06	1 in 724,500	0	0	0	1 in inf	0	0	0	1 in inf	0	0	0	1 in inf	0	0	0	1 in inf	0	0	0	1 in inf	0	0	2.38813e-06	1 in 418,738	0	0	0	1 in inf	0	0	0	1 in inf	0	0
c.1211-8C>T/p.N352S	c.1211-8C>T	p.N352S	Asymptomatic	Asymptomatic		1.37698e-06	1 in 726,229	0	0	0	1 in inf	0	0	0	1 in inf	0	0	0	1 in inf	0	0	0	1 in inf	0	0	0	1 in inf	0	0	0	1 in inf	0	0	9.86084e-06	1 in 101,412	0	0	0	1 in inf	0	0
p.F146L/p.N352S	p.F146L	p.N352S	Asymptomatic	Asymptomatic		1.37698e-06	1 in 726,229	0	0	0	1 in inf	0	0	2.93503e-05	1 in 34,072	0	0	0	1 in inf	0	0	0	1 in inf	0	0	0	1 in inf	0	0	0	1 in inf	0	0	0	1 in inf	0	0	0	1 in inf	0	0
p.G148R/p.N352S	p.G148R	p.N352S	Asymptomatic	Asymptomatic		1.37698e-06	1 in 726,229	0	0	0	1 in inf	0	0	0	1 in inf	0	0	0	1 in inf	0	0	2.01792e-05	1 in 49,556	0	0	0	1 in inf	0	0	0	1 in inf	0	0	0	1 in inf	0	0	0	1 in inf	0	0
p.I149T/p.N352S	p.I149T	p.N352S	Asymptomatic	Asymptomatic		1.37698e-06	1 in 726,229	0	0	0	1 in inf	0	0	0	1 in inf	0	0	1.78153e-05	1 in 56,132	0	0	0	1 in inf	0	0	0	1 in inf	0	0	0	1 in inf	0	0	0	1 in inf	0	0	0	1 in inf	0	0
p.N352S/p.P166L	p.N352S	p.P166L	Asymptomatic	Asymptomatic		1.37698e-06	1 in 726,229	0	0	0	1 in inf	0	0	0	1 in inf	0	0	0	1 in inf	0	0	0	1 in inf	0	0	0	1 in inf	0	0	2.36671e-06	1 in 422,528	0	0	0	1 in inf	0	0	0	1 in inf	0	0
p.L429P/p.N352S	p.L429P	p.N352S	Asymptomatic	Asymptomatic		1.37369e-06	1 in 727,967	0	0	0	1 in inf	0	0	0	1 in inf	0	0	0	1 in inf	0	0	0	1 in inf	0	0	0	1 in inf	0	0	0	1 in inf	0	0	9.96331e-06	1 in 100,369	0	0	0	1 in inf	0	0
p.A167V/p.N352S	p.A167V	p.N352S	Asymptomatic	Asymptomatic		1.37369e-06	1 in 727,967	0	0	0	1 in inf	0	0	0	1 in inf	0	0	1.78218e-05	1 in 56,111	0	0	0	1 in inf	0	0	0	1 in inf	0	0	0	1 in inf	0	0	0	1 in inf	0	0	0	1 in inf	0	0
c.855-8T>A/p.N352S	c.855-8T>A	p.N352S	Asymptomatic	Asymptomatic		1.3704e-06	1 in 729,712	0	0	0	1 in inf	0	0	0	1 in inf	0	0	1.78236e-05	1 in 56,106	0	0	0	1 in inf	0	0	0	1 in inf	0	0	0	1 in inf	0	0	0	1 in inf	0	0	0	1 in inf	0	0
p.N352S/p.P485S	p.N352S	p.P485S	Asymptomatic	Asymptomatic		1.3704e-06	1 in 729,712	0	0	4.62854e-05	1 in 21,606	0	0	0	1 in inf	0	0	0	1 in inf	0	0	0	1 in inf	0	0	0	1 in inf	0	0	0	1 in inf	0	0	0	1 in inf	0	0	0	1 in inf	0	0
p.D432Y/p.N352S	p.D432Y	p.N352S	Asymptomatic	Asymptomatic		1.36712e-06	1 in 731,467	0	0	0	1 in inf	0	0	0	1 in inf	0	0	0	1 in inf	0	0	0	1 in inf	0	0	0	1 in inf	0	0	0	1 in inf	0	0	9.88846e-06	1 in 101,128	0	0	0	1 in inf	0	0
p.D171Y/p.N352S	p.D171Y	p.N352S	Asymptomatic	Asymptomatic		1.36712e-06	1 in 731,467	0	0	0	1 in inf	0	0	0	1 in inf	0	0	0	1 in inf	0	0	0	1 in inf	0	0	0	1 in inf	0	0	2.34126e-06	1 in 427,121	0	0	0	1 in inf	0	0	0	1 in inf	0	0
p.N352S/p.Y431C	p.N352S	p.Y431C	Asymptomatic	Asymptomatic		1.36712e-06	1 in 731,467	0	0	0	1 in inf	0	0	0	1 in inf	0	0	0	1 in inf	0	0	0	1 in inf	0	0	0	1 in inf	0	0	2.3206e-06	1 in 430,924	0	0	0	1 in inf	0	0	0	1 in inf	0	0
c.1446C>T/p.N352S	c.1446C>T	p.N352S	Asymptomatic	Asymptomatic		1.36416e-06	1 in 733,052	0	0	0	1 in inf	0	0	0	1 in inf	0	0	1.78975e-05	1 in 55,874	0	0	0	1 in inf	0	0	0	1 in inf	0	0	0	1 in inf	0	0	0	1 in inf	0	0	0	1 in inf	0	0
p.E309K/p.N352S	p.E309K	p.N352S	Asymptomatic	Asymptomatic		1.36054e-06	1 in 735,000	0	0	0	1 in inf	0	0	0	1 in inf	0	0	0	1 in inf	0	0	2.03094e-05	1 in 49,239	0	0	0	1 in inf	0	0	0	1 in inf	0	0	0	1 in inf	0	0	0	1 in inf	0	0
p.E309Q/p.N352S	p.E309Q	p.N352S	Asymptomatic	Asymptomatic		1.36022e-06	1 in 735,178	0	0	0	1 in inf	0	0	0	1 in inf	0	0	0	1 in inf	0	0	0	1 in inf	0	0	0	1 in inf	0	0	2.30674e-06	1 in 433,513	0	0	0	1 in inf	0	0	0	1 in inf	0	0
p.N352S/p.P286T	p.N352S	p.P286T	Asymptomatic	Asymptomatic		1.35726e-06	1 in 736,780	0	0	0	1 in inf	0	0	0	1 in inf	0	0	0	1 in inf	0	0	0	1 in inf	0	0	0	1 in inf	0	0	0	1 in inf	0	0	9.69926e-06	1 in 103,101	0	0	0	1 in inf	0	0
p.N352S/p.Q478H	p.N352S	p.Q478H	Asymptomatic	Asymptomatic		1.35397e-06	1 in 738,568	0	0	0	1 in inf	0	0	0	1 in inf	0	0	0	1 in inf	0	0	0	1 in inf	0	0	0	1 in inf	0	0	0	1 in inf	0	0	9.68144e-06	1 in 103,291	0	0	0	1 in inf	0	0
p.A480V/p.N352S	p.A480V	p.N352S	Asymptomatic	Asymptomatic		1.35397e-06	1 in 738,568	0	0	0	1 in inf	0	0	0	1 in inf	0	0	1.78463e-05	1 in 56,035	0	0	0	1 in inf	0	0	0	1 in inf	0	0	0	1 in inf	0	0	0	1 in inf	0	0	0	1 in inf	0	0
p.G438S/p.N352S	p.G438S	p.N352S	Asymptomatic	Asymptomatic		1.35397e-06	1 in 738,568	0	0	0	1 in inf	0	0	0	1 in inf	0	0	0	1 in inf	0	0	0	1 in inf	0	0	0	1 in inf	0	0	0	1 in inf	0	0	9.74322e-06	1 in 102,636	0	0	0	1 in inf	0	0
p.G438V/p.N352S	p.G438V	p.N352S	Asymptomatic	Asymptomatic		1.35397e-06	1 in 738,568	0	0	0	1 in inf	0	0	0	1 in inf	0	0	0	1 in inf	0	0	0	1 in inf	0	0	0	1 in inf	0	0	0	1 in inf	0	0	9.7355e-06	1 in 102,717	0	0	0	1 in inf	0	0
p.N352S/p.P437T	p.N352S	p.P437T	Asymptomatic	Asymptomatic		1.35397e-06	1 in 738,568	0	0	0	1 in inf	0	0	0	1 in inf	0	0	0	1 in inf	0	0	0	1 in inf	0	0	0	1 in inf	0	0	2.29666e-06	1 in 435,416	0	0	0	1 in inf	0	0	0	1 in inf	0	0
p.N352S/p.V479M	p.N352S	p.V479M	Asymptomatic	Asymptomatic		1.35397e-06	1 in 738,568	0	0	4.56438e-05	1 in 21,909	0	0	0	1 in inf	0	0	0	1 in inf	0	0	0	1 in inf	0	0	0	1 in inf	0	0	0	1 in inf	0	0	0	1 in inf	0	0	0	1 in inf	0	0
p.H140D/p.W195C	p.H140D	p.W195C	Asymptomatic	Asymptomatic		1.35319e-06	1 in 738,998	0	0	0	1 in inf	0	0	0	1 in inf	0	0	1.64225e-06	1 in 608,921	0	0	0	1 in inf	0	0	0	1 in inf	0	0	1.46354e-06	1 in 683,276	0	0	1.45703e-06	1 in 686,326	0	0	0	1 in inf	0	0
p.A201S/p.P220L	p.A201S	p.P220L	Asymptomatic	Asymptomatic		1.35134e-06	1 in 740,009	0	0	0	1 in inf	0	0	0	1 in inf	0	0	0	1 in inf	0	0	0	1 in inf	0	0	1.75313e-05	1 in 57,041	0	0	4.65546e-07	1 in 2,148,015	0	0	0	1 in inf	0	0	3.99741e-06	1 in 250,163	0	0
p.N352S/p.N440K	p.N352S	p.N440K	Asymptomatic	Asymptomatic		1.35069e-06	1 in 740,365	0	0	0	1 in inf	0	0	0	1 in inf	0	0	0	1 in inf	0	0	2.01138e-05	1 in 49,718	0	0	0	1 in inf	0	0	0	1 in inf	0	0	0	1 in inf	0	0	0	1 in inf	0	0
c.542dupT/p.N352S	c.542dupT	p.N352S	Asymptomatic	Asymptomatic		1.35003e-06	1 in 740,726	0	0	4.53765e-05	1 in 22,038	0	0	0	1 in inf	0	0	0	1 in inf	0	0	0	1 in inf	0	0	0	1 in inf	0	0	0	1 in inf	0	0	0	1 in inf	0	0	0	1 in inf	0	0
p.L184X/p.N352S	p.L184X	p.N352S	Asymptomatic	Asymptomatic		1.34806e-06	1 in 741,809	0	0	0	1 in inf	0	0	0	1 in inf	0	0	0	1 in inf	0	0	0	1 in inf	0	0	0	1 in inf	0	0	0	1 in inf	0	0	9.65382e-06	1 in 103,586	0	0	0	1 in inf	0	0
p.A185S/p.N352S	p.A185S	p.N352S	Asymptomatic	Asymptomatic		1.3474e-06	1 in 742,171	0	0	0	1 in inf	0	0	0	1 in inf	0	0	0	1 in inf	0	0	0	1 in inf	0	0	0	1 in inf	0	0	0	1 in inf	0	0	9.65322e-06	1 in 103,593	0	0	0	1 in inf	0	0
p.L299P/p.N352S	p.L299P	p.N352S	Asymptomatic	Asymptomatic		1.3474e-06	1 in 742,171	0	0	0	1 in inf	0	0	0	1 in inf	0	0	0	1 in inf	0	0	0	1 in inf	0	0	0	1 in inf	0	0	0	1 in inf	0	0	9.68025e-06	1 in 103,304	0	0	0	1 in inf	0	0
p.L300F/p.N352S	p.L300F	p.N352S	Asymptomatic	Asymptomatic		1.3474e-06	1 in 742,171	0	0	0	1 in inf	0	0	0	1 in inf	0	0	0	1 in inf	0	0	2.01723e-05	1 in 49,573	0	0	0	1 in inf	0	0	0	1 in inf	0	0	0	1 in inf	0	0	0	1 in inf	0	0
p.N352S/p.S292F	p.N352S	p.S292F	Asymptomatic	Asymptomatic		1.3474e-06	1 in 742,171	0	0	0	1 in inf	0	0	0	1 in inf	0	0	0	1 in inf	0	0	0	1 in inf	0	0	5.77686e-06	1 in 173,105	0	0	0	1 in inf	0	0	0	1 in inf	0	0	0	1 in inf	0	0
c.102C>G/p.W195C	c.102C>G	p.W195C	Asymptomatic	Asymptomatic		1.34658e-06	1 in 742,623	0	0	0	1 in inf	0	0	0	1 in inf	0	0	0	1 in inf	0	0	6.21853e-08	1 in 16,080,969	0	0	0	1 in inf	0	0	0	1 in inf	0	0	0	1 in inf	0	0	0	1 in inf	0	0
c.1335G>A/p.N352S	c.1335G>A	p.N352S	Asymptomatic	Asymptomatic		1.3451e-06	1 in 743,440	0	0	0	1 in inf	0	0	0	1 in inf	0	0	0	1 in inf	0	0	0	1 in inf	0	0	0	1 in inf	0	0	2.28078e-06	1 in 438,446	0	0	0	1 in inf	0	0	0	1 in inf	0	0
p.N352S/p.P194A	p.N352S	p.P194A	Asymptomatic	Asymptomatic		1.34411e-06	1 in 743,986	0	0	0	1 in inf	0	0	0	1 in inf	0	0	0	1 in inf	0	0	0	1 in inf	0	0	0	1 in inf	0	0	2.27826e-06	1 in 438,931	0	0	0	1 in inf	0	0	0	1 in inf	0	0
p.N352S/p.P194L	p.N352S	p.P194L	Asymptomatic	Asymptomatic		1.34411e-06	1 in 743,986	0	0	0	1 in inf	0	0	0	1 in inf	0	0	0	1 in inf	0	0	0	1 in inf	0	0	0	1 in inf	0	0	2.27952e-06	1 in 438,689	0	0	0	1 in inf	0	0	0	1 in inf	0	0
p.N352S/p.S188A	p.N352S	p.S188A	Asymptomatic	Asymptomatic		1.34411e-06	1 in 743,986	0	0	0	1 in inf	0	0	0	1 in inf	0	0	1.77706e-05	1 in 56,273	0	0	0	1 in inf	0	0	0	1 in inf	0	0	0	1 in inf	0	0	0	1 in inf	0	0	0	1 in inf	0	0
p.R313X/p.W195C	p.R313X	p.W195C	Asymptomatic	Asymptomatic		1.34253e-06	1 in 744,863	0	0	0	1 in inf	0	0	0	1 in inf	0	0	0	1 in inf	0	0	0	1 in inf	0	0	0	1 in inf	0	0	4.28067e-06	1 in 233,609	0	0	0	1 in inf	0	0	0	1 in inf	0	0
p.T162S/p.W195C	p.T162S	p.W195C	Asymptomatic	Asymptomatic		1.34253e-06	1 in 744,863	0	0	0	1 in inf	0	0	0	1 in inf	0	0	4.90579e-06	1 in 203,841	0	0	0	1 in inf	0	0	0	1 in inf	0	0	0	1 in inf	0	0	0	1 in inf	0	0	0	1 in inf	0	0
p.W195C/p.Y41C	p.W195C	p.Y41C	Asymptomatic	Asymptomatic		1.34253e-06	1 in 744,863	0	0	0	1 in inf	0	0	0	1 in inf	0	0	2.2061e-06	1 in 453,290	0	0	0	1 in inf	0	0	0	1 in inf	0	0	2.438e-06	1 in 410,173	0	0	0	1 in inf	0	0	0	1 in inf	0	0
c.1211-5C>T/p.W195C	c.1211-5C>T	p.W195C	Asymptomatic	Asymptomatic		1.34178e-06	1 in 745,277	0	0	0	1 in inf	0	0	0	1 in inf	0	0	4.90639e-06	1 in 203,816	0	0	0	1 in inf	0	0	0	1 in inf	0	0	0	1 in inf	0	0	0	1 in inf	0	0	0	1 in inf	0	0
p.A466V/p.N352S	p.A466V	p.N352S	Asymptomatic	Asymptomatic		1.34083e-06	1 in 745,809	0	0	0	1 in inf	0	0	0	1 in inf	0	0	0	1 in inf	0	0	0	1 in inf	0	0	0	1 in inf	0	0	2.27272e-06	1 in 440,002	0	0	0	1 in inf	0	0	0	1 in inf	0	0
c.685-2A>G/p.N352S	c.685-2A>G	p.N352S	Asymptomatic	Asymptomatic		1.34083e-06	1 in 745,809	0	0	0	1 in inf	0	0	0	1 in inf	0	0	0	1 in inf	0	0	0	1 in inf	0	0	0	1 in inf	0	0	0	1 in inf	0	0	9.65293e-06	1 in 103,596	0	0	0	1 in inf	0	0
p.N352S/p.Q460E	p.N352S	p.Q460E	Asymptomatic	Asymptomatic		1.34083e-06	1 in 745,809	0	0	0	1 in inf	0	0	0	1 in inf	0	0	0	1 in inf	0	0	0	1 in inf	0	0	0	1 in inf	0	0	2.2702e-06	1 in 440,490	0	0	0	1 in inf	0	0	0	1 in inf	0	0
c.685-7C>T/p.N352S	c.685-7C>T	p.N352S	Asymptomatic	Asymptomatic		1.34083e-06	1 in 745,809	0	0	0	1 in inf	0	0	0	1 in inf	0	0	1.7764e-05	1 in 56,294	0	0	0	1 in inf	0	0	0	1 in inf	0	0	0	1 in inf	0	0	0	1 in inf	0	0	0	1 in inf	0	0
p.K459E/p.N352S	p.K459E	p.N352S	Asymptomatic	Asymptomatic		1.34083e-06	1 in 745,809	0	0	0	1 in inf	0	0	0	1 in inf	0	0	0	1 in inf	0	0	0	1 in inf	0	0	0	1 in inf	0	0	2.26995e-06	1 in 440,539	0	0	0	1 in inf	0	0	0	1 in inf	0	0
p.K459R/p.N352S	p.K459R	p.N352S	Asymptomatic	Asymptomatic		1.34083e-06	1 in 745,809	0	0	0	1 in inf	0	0	0	1 in inf	0	0	0	1 in inf	0	0	0	1 in inf	0	0	0	1 in inf	0	0	0	1 in inf	0	0	9.65382e-06	1 in 103,586	0	0	0	1 in inf	0	0
p.N352S/p.P452L	p.N352S	p.P452L	Asymptomatic	Asymptomatic		1.34083e-06	1 in 745,809	0	0	4.4996e-05	1 in 22,225	0	0	0	1 in inf	0	0	0	1 in inf	0	0	0	1 in inf	0	0	0	1 in inf	0	0	0	1 in inf	0	0	0	1 in inf	0	0	0	1 in inf	0	0
c.685-8G>A/p.N352S	c.685-8G>A	p.N352S	Asymptomatic	Asymptomatic		1.33984e-06	1 in 746,358	0	0	0	1 in inf	0	0	0	1 in inf	0	0	0	1 in inf	0	0	0	1 in inf	0	0	0	1 in inf	0	0	2.26995e-06	1 in 440,539	0	0	0	1 in inf	0	0	0	1 in inf	0	0
p.N352S/p.Q462X	p.N352S	p.Q462X	Asymptomatic	Asymptomatic		1.33951e-06	1 in 746,541	0	0	0	1 in inf	0	0	0	1 in inf	0	0	0	1 in inf	0	0	0	1 in inf	0	0	0	1 in inf	0	0	2.2702e-06	1 in 440,490	0	0	0	1 in inf	0	0	0	1 in inf	0	0
p.M211I/p.N352S	p.M211I	p.N352S	Asymptomatic	Asymptomatic		1.33754e-06	1 in 747,641	0	0	0	1 in inf	0	0	0	1 in inf	0	0	0	1 in inf	0	0	0	1 in inf	0	0	0	1 in inf	0	0	2.26214e-06	1 in 442,061	0	0	0	1 in inf	0	0	0	1 in inf	0	0
p.A226V/p.N352S	p.A226V	p.N352S	Asymptomatic	Asymptomatic		1.33754e-06	1 in 747,641	0	0	4.43605e-05	1 in 22,543	0	0	0	1 in inf	0	0	0	1 in inf	0	0	0	1 in inf	0	0	0	1 in inf	0	0	0	1 in inf	0	0	0	1 in inf	0	0	0	1 in inf	0	0
p.N352S/p.R372Q	p.N352S	p.R372Q	Asymptomatic	Asymptomatic	3	1.33754e-06	1 in 747,641	0	0	0	1 in inf	0	0	0	1 in inf	0	0	0	1 in inf	0	0	0	1 in inf	0	0	0	1 in inf	0	0	2.26516e-06	1 in 441,471	0	0	0	1 in inf	0	0	0	1 in inf	0	0
c.1210+1G>A/p.N352S	c.1210+1G>A	p.N352S	Asymptomatic	Asymptomatic		1.33754e-06	1 in 747,641	0	0	0	1 in inf	0	0	0	1 in inf	0	0	0	1 in inf	0	0	0	1 in inf	0	0	0	1 in inf	0	0	2.26037e-06	1 in 442,406	0	0	0	1 in inf	0	0	0	1 in inf	0	0
p.N352S/p.P379L	p.N352S	p.P379L	Asymptomatic	Asymptomatic		1.33754e-06	1 in 747,641	0	0	0	1 in inf	0	0	0	1 in inf	0	0	0	1 in inf	0	0	0	1 in inf	0	0	0	1 in inf	0	0	2.26037e-06	1 in 442,406	0	0	0	1 in inf	0	0	0	1 in inf	0	0
p.N352S/p.T276M	p.N352S	p.T276M	Asymptomatic	Asymptomatic		1.33754e-06	1 in 747,641	0	0	0	1 in inf	0	0	0	1 in inf	0	0	0	1 in inf	0	0	0	1 in inf	0	0	0	1 in inf	0	0	0	1 in inf	0	0	0	1 in inf	0	0	6.00698e-05	1 in 16,648	0	0
p.N352S/p.R372W	p.N352S	p.R372W	Asymptomatic	Asymptomatic		1.33754e-06	1 in 747,641	0	0	0	1 in inf	0	0	0	1 in inf	0	0	0	1 in inf	0	0	2.00881e-05	1 in 49,781	0	0	0	1 in inf	0	0	0	1 in inf	0	0	0	1 in inf	0	0	0	1 in inf	0	0
c.1108-3C>G/p.N352S	c.1108-3C>G	p.N352S	Asymptomatic	Asymptomatic		1.33754e-06	1 in 747,641	0	0	0	1 in inf	0	0	0	1 in inf	0	0	0	1 in inf	0	0	0	1 in inf	0	0	0	1 in inf	0	0	2.27045e-06	1 in 440,442	0	0	0	1 in inf	0	0	0	1 in inf	0	0
c.684+26G>A/p.N352S	c.684+26G>A	p.N352S	Asymptomatic	Asymptomatic		1.33754e-06	1 in 747,641	0	0	0	1 in inf	0	0	0	1 in inf	0	0	0	1 in inf	0	0	0	1 in inf	0	0	0	1 in inf	0	0	2.26541e-06	1 in 441,421	0	0	0	1 in inf	0	0	0	1 in inf	0	0
c.684+4A>C/p.N352S	c.684+4A>C	p.N352S	Asymptomatic	Asymptomatic		1.33754e-06	1 in 747,641	0	0	0	1 in inf	0	0	0	1 in inf	0	0	0	1 in inf	0	0	0	1 in inf	0	0	0	1 in inf	0	0	2.26541e-06	1 in 441,421	0	0	0	1 in inf	0	0	0	1 in inf	0	0
p.A201V/p.N352S	p.A201V	p.N352S	Asymptomatic	Asymptomatic		1.33754e-06	1 in 747,641	0	0	0	1 in inf	0	0	0	1 in inf	0	0	0	1 in inf	0	0	0	1 in inf	0	0	0	1 in inf	0	0	2.26844e-06	1 in 440,833	0	0	0	1 in inf	0	0	0	1 in inf	0	0
p.A207D/p.N352S	p.A207D	p.N352S	Asymptomatic	Asymptomatic		1.33754e-06	1 in 747,641	0	0	0	1 in inf	0	0	0	1 in inf	0	0	0	1 in inf	0	0	0	1 in inf	0	0	0	1 in inf	0	0	0	1 in inf	0	0	9.64936e-06	1 in 103,634	0	0	0	1 in inf	0	0
p.F206V/p.N352S	p.F206V	p.N352S	Asymptomatic	Asymptomatic		1.33754e-06	1 in 747,641	0	0	0	1 in inf	0	0	0	1 in inf	0	0	1.77539e-05	1 in 56,326	0	0	0	1 in inf	0	0	0	1 in inf	0	0	0	1 in inf	0	0	0	1 in inf	0	0	0	1 in inf	0	0
p.F235L/p.N352S	p.F235L	p.N352S	Asymptomatic	Asymptomatic		1.33754e-06	1 in 747,641	0	0	0	1 in inf	0	0	0	1 in inf	0	0	0	1 in inf	0	0	0	1 in inf	0	0	0	1 in inf	0	0	2.26314e-06	1 in 441,864	0	0	0	1 in inf	0	0	0	1 in inf	0	0
p.G268R/p.N352S	p.G268R	p.N352S	Asymptomatic	Asymptomatic		1.33754e-06	1 in 747,641	0	0	0	1 in inf	0	0	0	1 in inf	0	0	1.77515e-05	1 in 56,334	0	0	0	1 in inf	0	0	0	1 in inf	0	0	0	1 in inf	0	0	0	1 in inf	0	0	0	1 in inf	0	0
p.H208Y/p.N352S	p.H208Y	p.N352S	Asymptomatic	Asymptomatic		1.33754e-06	1 in 747,641	0	0	0	1 in inf	0	0	0	1 in inf	0	0	0	1 in inf	0	0	2.00881e-05	1 in 49,781	0	0	0	1 in inf	0	0	0	1 in inf	0	0	0	1 in inf	0	0	0	1 in inf	0	0
p.H228D/p.N352S	p.H228D	p.N352S	Asymptomatic	Asymptomatic		1.33754e-06	1 in 747,641	0	0	0	1 in inf	0	0	0	1 in inf	0	0	0	1 in inf	0	0	0	1 in inf	0	0	0	1 in inf	0	0	2.2634e-06	1 in 441,815	0	0	0	1 in inf	0	0	0	1 in inf	0	0
p.I279M/p.N352S	p.I279M	p.N352S	Asymptomatic	Asymptomatic		1.33754e-06	1 in 747,641	0	0	0	1 in inf	0	0	0	1 in inf	0	0	1.77545e-05	1 in 56,324	0	0	0	1 in inf	0	0	0	1 in inf	0	0	0	1 in inf	0	0	0	1 in inf	0	0	0	1 in inf	0	0
p.L272Q/p.N352S	p.L272Q	p.N352S	Asymptomatic	Asymptomatic		1.33754e-06	1 in 747,641	0	0	0	1 in inf	0	0	0	1 in inf	0	0	0	1 in inf	0	0	0	1 in inf	0	0	0	1 in inf	0	0	2.25936e-06	1 in 442,603	0	0	0	1 in inf	0	0	0	1 in inf	0	0
p.N352S/p.P379Q	p.N352S	p.P379Q	Asymptomatic	Asymptomatic		1.33754e-06	1 in 747,641	0	0	4.43951e-05	1 in 22,526	0	0	0	1 in inf	0	0	0	1 in inf	0	0	0	1 in inf	0	0	0	1 in inf	0	0	0	1 in inf	0	0	0	1 in inf	0	0	0	1 in inf	0	0
p.N352S/p.Q215H	p.N352S	p.Q215H	Asymptomatic	Asymptomatic		1.33754e-06	1 in 747,641	0	0	0	1 in inf	0	0	0	1 in inf	0	0	0	1 in inf	0	0	0	1 in inf	0	0	0	1 in inf	0	0	2.26163e-06	1 in 442,159	0	0	0	1 in inf	0	0	0	1 in inf	0	0
p.N352S/p.Q403E	p.N352S	p.Q403E	Asymptomatic	Asymptomatic		1.33754e-06	1 in 747,641	0	0	0	1 in inf	0	0	0	1 in inf	0	0	0	1 in inf	0	0	0	1 in inf	0	0	0	1 in inf	0	0	2.26062e-06	1 in 442,356	0	0	0	1 in inf	0	0	0	1 in inf	0	0
p.N352S/p.R216C	p.N352S	p.R216C	Asymptomatic	Asymptomatic		1.33754e-06	1 in 747,641	0	0	0	1 in inf	0	0	0	1 in inf	0	0	0	1 in inf	0	0	0	1 in inf	0	0	0	1 in inf	0	0	2.26214e-06	1 in 442,061	0	0	0	1 in inf	0	0	0	1 in inf	0	0
p.N352S/p.R219C	p.N352S	p.R219C	Asymptomatic	Asymptomatic		1.33754e-06	1 in 747,641	0	0	0	1 in inf	0	0	0	1 in inf	0	0	0	1 in inf	0	0	0	1 in inf	0	0	0	1 in inf	0	0	2.26138e-06	1 in 442,208	0	0	0	1 in inf	0	0	0	1 in inf	0	0
p.N352S/p.Y224C	p.N352S	p.Y224C	Asymptomatic	Asymptomatic		1.33754e-06	1 in 747,641	0	0	0	1 in inf	0	0	0	1 in inf	0	0	0	1 in inf	0	0	0	1 in inf	0	0	0	1 in inf	0	0	0	1 in inf	0	0	9.65115e-06	1 in 103,615	0	0	0	1 in inf	0	0
c.1122delT/p.N352S	c.1122delT	p.N352S	Asymptomatic	Asymptomatic		1.33688e-06	1 in 748,009	0	0	0	1 in inf	0	0	0	1 in inf	0	0	0	1 in inf	0	0	0	1 in inf	0	0	0	1 in inf	0	0	2.26314e-06	1 in 441,864	0	0	0	1 in inf	0	0	0	1 in inf	0	0
c.1210+1G>T/p.N352S	c.1210+1G>T	p.N352S	Asymptomatic	Asymptomatic		1.33623e-06	1 in 748,377	0	0	0	1 in inf	0	0	2.87121e-05	1 in 34,829	0	0	0	1 in inf	0	0	0	1 in inf	0	0	0	1 in inf	0	0	0	1 in inf	0	0	0	1 in inf	0	0	0	1 in inf	0	0
c.495_501delGCCGGCC/p.W195C	c.495_501delGCCGGCC	p.W195C	Asymptomatic	Asymptomatic		1.33507e-06	1 in 749,024	0	0	0	1 in inf	0	0	0	1 in inf	0	0	0	1 in inf	0	0	0	1 in inf	0	0	0	1 in inf	0	0	4.30631e-06	1 in 232,218	0	0	0	1 in inf	0	0	0	1 in inf	0	0
p.H399Y/p.N352S	p.H399Y	p.N352S	Asymptomatic	Asymptomatic		1.33425e-06	1 in 749,483	0	0	0	1 in inf	0	0	0	1 in inf	0	0	0	1 in inf	0	0	0	1 in inf	0	0	0	1 in inf	0	0	2.25911e-06	1 in 442,652	0	0	0	1 in inf	0	0	0	1 in inf	0	0
p.E255K/p.N352S	p.E255K	p.N352S	Asymptomatic	Asymptomatic		1.33425e-06	1 in 749,483	0	0	0	1 in inf	0	0	0	1 in inf	0	0	0	1 in inf	0	0	0	1 in inf	0	0	0	1 in inf	0	0	2.25861e-06	1 in 442,751	0	0	0	1 in inf	0	0	0	1 in inf	0	0
p.G394R/p.N352S	p.G394R	p.N352S	Asymptomatic	Asymptomatic		1.33425e-06	1 in 749,483	0	0	4.43544e-05	1 in 22,546	0	0	0	1 in inf	0	0	0	1 in inf	0	0	0	1 in inf	0	0	0	1 in inf	0	0	0	1 in inf	0	0	0	1 in inf	0	0	0	1 in inf	0	0
p.F401L/p.N352S	p.F401L	p.N352S	Asymptomatic	Asymptomatic		1.33425e-06	1 in 749,483	0	0	0	1 in inf	0	0	0	1 in inf	0	0	1.77527e-05	1 in 56,330	0	0	0	1 in inf	0	0	0	1 in inf	0	0	0	1 in inf	0	0	0	1 in inf	0	0	0	1 in inf	0	0
p.G387A/p.N352S	p.G387A	p.N352S	Asymptomatic	Asymptomatic		1.33425e-06	1 in 749,483	0	0	0	1 in inf	0	0	0	1 in inf	0	0	0	1 in inf	0	0	0	1 in inf	0	0	0	1 in inf	0	0	2.25836e-06	1 in 442,801	0	0	0	1 in inf	0	0	0	1 in inf	0	0
p.H399Q/p.N352S	p.H399Q	p.N352S	Asymptomatic	Asymptomatic		1.33425e-06	1 in 749,483	0	0	0	1 in inf	0	0	0	1 in inf	0	0	0	1 in inf	0	0	0	1 in inf	0	0	0	1 in inf	0	0	2.25936e-06	1 in 442,603	0	0	0	1 in inf	0	0	0	1 in inf	0	0
p.L253V/p.N352S	p.L253V	p.N352S	Asymptomatic	Asymptomatic		1.33425e-06	1 in 749,483	0	0	4.43774e-05	1 in 22,534	0	0	0	1 in inf	0	0	0	1 in inf	0	0	0	1 in inf	0	0	0	1 in inf	0	0	0	1 in inf	0	0	0	1 in inf	0	0	0	1 in inf	0	0
p.M254T/p.N352S	p.M254T	p.N352S	Asymptomatic	Asymptomatic		1.33425e-06	1 in 749,483	0	0	0	1 in inf	0	0	0	1 in inf	0	0	1.77515e-05	1 in 56,334	0	0	0	1 in inf	0	0	0	1 in inf	0	0	0	1 in inf	0	0	0	1 in inf	0	0	0	1 in inf	0	0
p.N352S/p.R386G	p.N352S	p.R386G	Asymptomatic	Asymptomatic		1.33425e-06	1 in 749,483	0	0	0	1 in inf	0	0	0	1 in inf	0	0	1.77515e-05	1 in 56,334	0	0	0	1 in inf	0	0	0	1 in inf	0	0	0	1 in inf	0	0	0	1 in inf	0	0	0	1 in inf	0	0
p.N352S/p.R392G	p.N352S	p.R392G	Asymptomatic	Asymptomatic		1.33425e-06	1 in 749,483	0	0	0	1 in inf	0	0	0	1 in inf	0	0	0	1 in inf	0	0	0	1 in inf	0	0	0	1 in inf	0	0	2.25861e-06	1 in 442,751	0	0	0	1 in inf	0	0	0	1 in inf	0	0
p.N352S/p.R392L	p.N352S	p.R392L	Asymptomatic	Asymptomatic		1.33425e-06	1 in 749,483	0	0	0	1 in inf	0	0	0	1 in inf	0	0	1.77503e-05	1 in 56,338	0	0	0	1 in inf	0	0	0	1 in inf	0	0	0	1 in inf	0	0	0	1 in inf	0	0	0	1 in inf	0	0
p.N352S/p.S244L	p.N352S	p.S244L	Asymptomatic	Asymptomatic		1.33425e-06	1 in 749,483	0	0	0	1 in inf	0	0	0	1 in inf	0	0	0	1 in inf	0	0	0	1 in inf	0	0	0	1 in inf	0	0	0	1 in inf	0	0	9.64877e-06	1 in 103,641	0	0	0	1 in inf	0	0
p.N352S/p.Y381H	p.N352S	p.Y381H	Asymptomatic	Asymptomatic		1.33425e-06	1 in 749,483	0	0	0	1 in inf	0	0	0	1 in inf	0	0	0	1 in inf	0	0	0	1 in inf	0	0	0	1 in inf	0	0	2.25962e-06	1 in 442,554	0	0	0	1 in inf	0	0	0	1 in inf	0	0
p.W195C/p.Y431S	p.W195C	p.Y431S	Asymptomatic	Asymptomatic		1.33188e-06	1 in 750,822	0	0	0	1 in inf	0	0	0	1 in inf	0	0	0	1 in inf	0	0	0	1 in inf	0	0	0	1 in inf	0	0	4.24228e-06	1 in 235,723	0	0	0	1 in inf	0	0	0	1 in inf	0	0
p.E483X/p.W195C	p.E483X	p.W195C	Asymptomatic	Asymptomatic		1.329e-06	1 in 752,447	0	0	0	1 in inf	0	0	0	1 in inf	0	0	4.91845e-06	1 in 203,317	0	0	0	1 in inf	0	0	0	1 in inf	0	0	0	1 in inf	0	0	0	1 in inf	0	0	0	1 in inf	0	0
c.466-7G>C/p.L433V	c.466-7G>C	p.L433V	Asymptomatic	Asymptomatic		1.32351e-06	1 in 755,569	0	0	0	1 in inf	0	0	0	1 in inf	0	0	0	1 in inf	0	0	0	1 in inf	0	0	0	1 in inf	0	0	0	1 in inf	0	0	0	1 in inf	0	0	9.58626e-07	1 in 1,043,161	0	0
p.R481W/p.W195C	p.R481W	p.W195C	Asymptomatic	Asymptomatic		1.32122e-06	1 in 756,877	0	0	0	1 in inf	0	0	0	1 in inf	0	0	0	1 in inf	0	0	0	1 in inf	0	0	0	1 in inf	0	0	4.22385e-06	1 in 236,751	0	0	0	1 in inf	0	0	0	1 in inf	0	0
p.G295S/p.W195C	p.G295S	p.W195C	Asymptomatic	Asymptomatic		1.31057e-06	1 in 763,030	0	0	0	1 in inf	0	0	0	1 in inf	0	0	0	1 in inf	0	0	0	1 in inf	0	0	0	1 in inf	0	0	4.16581e-06	1 in 240,050	0	0	0	1 in inf	0	0	0	1 in inf	0	0
p.G298S/p.W195C	p.G298S	p.W195C	Asymptomatic	Asymptomatic		1.31057e-06	1 in 763,030	0	0	0	1 in inf	0	0	0	1 in inf	0	0	0	1 in inf	0	0	2.0319e-08	1 in 49,215,076	0	0	0	1 in inf	0	0	0	1 in inf	0	0	2.89418e-06	1 in 345,521	0	0	0	1 in inf	0	0
p.M289T/p.W195C	p.M289T	p.W195C	Asymptomatic	Asymptomatic		1.31057e-06	1 in 763,030	0	0	0	1 in inf	0	0	0	1 in inf	0	0	1.62882e-06	1 in 613,942	0	0	0	1 in inf	0	0	0	1 in inf	0	0	1.38968e-06	1 in 719,592	0	0	1.44669e-06	1 in 691,232	0	0	0	1 in inf	0	0
c.466-7G>C/p.G449R	c.466-7G>C	p.G449R	Asymptomatic	Asymptomatic		1.30917e-06	1 in 763,842	0	0	0	1 in inf	0	0	0	1 in inf	0	0	5.59295e-08	1 in 17,879,643	0	0	0	1 in inf	0	0	0	1 in inf	0	0	3.68362e-07	1 in 2,714,720	0	0	3.11539e-07	1 in 3,209,873	0	0	0	1 in inf	0	0
c.466-44G>T/p.R99P	c.466-44G>T	p.R99P	Asymptomatic	Asymptomatic		1.30739e-06	1 in 764,885	0	0	6.58857e-07	1 in 1,517,781	0	0	0	1 in inf	0	0	1.54486e-06	1 in 647,310	0	0	0	1 in inf	0	0	0	1 in inf	0	0	1.21186e-06	1 in 825,177	0	0	0	1 in inf	0	0	0	1 in inf	0	0
c.466-44G>T/p.R99Q	c.466-44G>T	p.R99Q	Asymptomatic	Asymptomatic		1.30739e-06	1 in 764,885	0	0	0	1 in inf	0	0	1.60082e-05	1 in 62,469	0	0	0	1 in inf	0	0	0	1 in inf	0	0	0	1 in inf	0	0	0	1 in inf	0	0	0	1 in inf	0	0	0	1 in inf	0	0
p.R386C/p.W195C	p.R386C	p.W195C	Asymptomatic	Asymptomatic		1.29991e-06	1 in 769,285	0	0	0	1 in inf	0	0	0	1 in inf	0	0	0	1 in inf	0	0	2.022e-08	1 in 49,456,097	0	0	0	1 in inf	0	0	2.75294e-06	1 in 363,248	0	0	0	1 in inf	0	0	0	1 in inf	0	0
p.F249S/p.W195C	p.F249S	p.W195C	Asymptomatic	Asymptomatic		1.29991e-06	1 in 769,285	0	0	0	1 in inf	0	0	0	1 in inf	0	0	0	1 in inf	0	0	0	1 in inf	0	0	0	1 in inf	0	0	2.75294e-06	1 in 363,248	0	0	1.4419e-06	1 in 693,530	0	0	0	1 in inf	0	0
p.R246H/p.W195C	p.R246H	p.W195C	Asymptomatic	Asymptomatic		1.29991e-06	1 in 769,285	0	0	0	1 in inf	0	0	0	1 in inf	0	0	0	1 in inf	0	0	2.02175e-08	1 in 49,462,068	0	0	0	1 in inf	0	0	2.75325e-06	1 in 363,207	0	0	0	1 in inf	0	0	0	1 in inf	0	0
p.T393A/p.W195C	p.T393A	p.W195C	Asymptomatic	Asymptomatic		1.29991e-06	1 in 769,285	0	0	1.65652e-06	1 in 603,677	0	0	0	1 in inf	0	0	1.62549e-06	1 in 615,199	0	0	0	1 in inf	0	0	0	1 in inf	0	0	1.37632e-06	1 in 726,577	0	0	0	1 in inf	0	0	0	1 in inf	0	0
c.854+40G>A/p.P428L	c.854+40G>A	p.P428L	Unknown	Asymptomatic		1.29662e-06	1 in 771,234	0.0145397	0	2.66648e-08	1 in 37,502,661	3.99596e-05	0	0	1 in inf	0	0	3.61492e-09	1 in 276,631,387	9.75007e-05	0	0	1 in inf	0	0	0	1 in inf	0	0	9.207e-08	1 in 10,861,300	0.00233581	0	0	1 in inf	0	0	1.75189e-06	1 in 570,812	0.0131328	0
p.I181S/p.P220L	p.I181S	p.P220L	Asymptomatic	Asymptomatic		1.29408e-06	1 in 772,753	0	0	0	1 in inf	0	0	0	1 in inf	0	0	0	1 in inf	0	0	0	1 in inf	0	0	2.2652e-05	1 in 44,147	0	0	3.93168e-07	1 in 2,543,446	0	0	0	1 in inf	0	0	2.68158e-06	1 in 372,915	0	0
p.F61L/p.W195C	p.F61L	p.W195C	Asymptomatic	Asymptomatic		1.28925e-06	1 in 775,642	0	0	0	1 in inf	0	0	0	1 in inf	0	0	4.30678e-06	1 in 232,192	0	0	0	1 in inf	0	0	0	1 in inf	0	0	0	1 in inf	0	0	0	1 in inf	0	0	0	1 in inf	0	0
c.466-44G>T/p.R219H	c.466-44G>T	p.R219H	Asymptomatic	Asymptomatic		1.28371e-06	1 in 778,992	0	0	3.83137e-06	1 in 261,004	0	0	0	1 in inf	0	0	2.27514e-07	1 in 4,395,328	0	0	0	1 in inf	0	0	0	1 in inf	0	0	6.32239e-07	1 in 1,581,681	0	0	6.27129e-07	1 in 1,594,569	0	0	0	1 in inf	0	0
c.466-7G>C/p.N442S	c.466-7G>C	p.N442S	Asymptomatic	Asymptomatic		1.21361e-06	1 in 823,987	0	0	3.25926e-06	1 in 306,819	0	0	0	1 in inf	0	0	3.36565e-07	1 in 2,971,197	0	0	0	1 in inf	0	0	0	1 in inf	0	0	7.38353e-08	1 in 13,543,650	0	0	0	1 in inf	0	0	0	1 in inf	0	0
p.D359N/p.W195C	p.D359N	p.W195C	Asymptomatic	Asymptomatic		1.19336e-06	1 in 837,971	0	0	0	1 in inf	0	0	0	1 in inf	0	0	4.39451e-06	1 in 227,557	0	0	0	1 in inf	0	0	0	1 in inf	0	0	0	1 in inf	0	0	0	1 in inf	0	0	0	1 in inf	0	0
p.D171N/p.P220L	p.D171N	p.P220L	Asymptomatic	Asymptomatic		1.19101e-06	1 in 839,625	0	0	3.58113e-08	1 in 27,924,109	0	0	0	1 in inf	0	0	0	1 in inf	0	0	0	1 in inf	0	0	0	1 in inf	0	0	0	1 in inf	0	0	0	1 in inf	0	0	4.07022e-06	1 in 245,688	0	0
p.T354S/p.W195C	p.T354S	p.W195C	Asymptomatic	Asymptomatic		1.17205e-06	1 in 853,206	0	0	0	1 in inf	0	0	0	1 in inf	0	0	0	1 in inf	0	0	0	1 in inf	0	0	0	1 in inf	0	0	3.95129e-06	1 in 253,082	0	0	0	1 in inf	0	0	0	1 in inf	0	0
c.854+40G>A/p.A14T	c.854+40G>A	p.A14T	Unknown	Asymptomatic		1.15361e-06	1 in 866,842	0.012936	0	7.65117e-07	1 in 1,306,989	0.0011466	0	0	1 in inf	0	0	2.23054e-08	1 in 44,832,275	0.000601615	0	0	1 in inf	0	0	0	1 in inf	0	0	2.52793e-09	1 in 395,580,261	6.41335e-05	0	0	1 in inf	0	0	0	1 in inf	0	0
c.224+8G>A/c.466-44G>T	c.224+8G>A	c.466-44G>T	Asymptomatic	Asymptomatic		1.14955e-06	1 in 869,904	0	0	0	1 in inf	0	0	0	1 in inf	0	0	0	1 in inf	0	0	8.83633e-06	1 in 113,170	0	0	0	1 in inf	0	0	0	1 in inf	0	0	0	1 in inf	0	0	0	1 in inf	0	0
c.466-7G>C/p.A201S	c.466-7G>C	p.A201S	Asymptomatic	Asymptomatic		1.12761e-06	1 in 886,834	0	0	0	1 in inf	0	0	0	1 in inf	0	0	0	1 in inf	0	0	0	1 in inf	0	0	4.09363e-07	1 in 2,442,818	0	0	3.52157e-06	1 in 283,965	0	0	0	1 in inf	0	0	2.81709e-06	1 in 354,977	0	0
c.465+1G>A/p.E483K	c.465+1G>A	p.E483K	Unknown	Asymptomatic		1.10054e-06	1 in 908,649	0.0123409	0	4.74918e-06	1 in 210,563	0.00711708	0	0	1 in inf	0	0	2.51973e-07	1 in 3,968,673	0.00679617	0	0	1 in inf	0	0	0	1 in inf	0	0	1.00673e-06	1 in 993,316	0.0255407	0	4.29818e-09	1 in 232,656,663	1.22699e-05	0	4.23278e-06	1 in 236,252	0.0317304	0
c.466-7G>C/p.I181S	c.466-7G>C	p.I181S	Asymptomatic	Asymptomatic		1.07983e-06	1 in 926,074	0	0	0	1 in inf	0	0	4.5045e-08	1 in 22,200,023	0	0	1.1178e-07	1 in 8,946,117	0	0	0	1 in inf	0	0	5.28934e-07	1 in 1,890,597	0	0	2.97407e-06	1 in 336,240	0	0	0	1 in inf	0	0	1.88978e-06	1 in 529,162	0	0
p.G117D/p.W195C	p.G117D	p.W195C	Asymptomatic	Asymptomatic		1.0655e-06	1 in 938,527	0	0	0	1 in inf	0	0	0	1 in inf	0	0	0	1 in inf	0	0	0	1 in inf	0	0	0	1 in inf	0	0	0	1 in inf	0	0	3.20701e-06	1 in 311,817	0	0	0	1 in inf	0	0
c.466-44G>T/p.D337V	c.466-44G>T	p.D337V	Asymptomatic	Asymptomatic		1.05748e-06	1 in 945,642	0	0	0	1 in inf	0	0	0	1 in inf	0	0	0	1 in inf	0	0	0	1 in inf	0	0	0	1 in inf	0	0	2.76742e-06	1 in 361,348	0	0	0	1 in inf	0	0	6.22802e-06	1 in 160,565	0	0
p.H330R/p.W195C	p.H330R	p.W195C	Asymptomatic	Asymptomatic		1.02075e-06	1 in 979,673	0	0	0	1 in inf	0	0	0	1 in inf	0	0	0	1 in inf	0	0	0	1 in inf	0	0	0	1 in inf	0	0	1.62247e-06	1 in 616,346	0	0	1.65752e-06	1 in 603,311	0	0	0	1 in inf	0	0
p.V95M/p.W195C	p.V95M	p.W195C	Asymptomatic	Asymptomatic		1.01542e-06	1 in 984,813	0	0	0	1 in inf	0	0	0	1 in inf	0	0	0	1 in inf	0	0	0	1 in inf	0	0	0	1 in inf	0	0	3.33108e-06	1 in 300,203	0	0	0	1 in inf	0	0	0	1 in inf	0	0
c.466-44G>T/p.C158X	c.466-44G>T	p.C158X	Asymptomatic	Asymptomatic		1.0075e-06	1 in 992,553	0	0	0	1 in inf	0	0	0	1 in inf	0	0	2.06277e-06	1 in 484,784	0	0	0	1 in inf	0	0	0	1 in inf	0	0	0	1 in inf	0	0	0	1 in inf	0	0	0	1 in inf	0	0
c.1211-3C>T/c.466-44G>T	c.1211-3C>T	c.466-44G>T	Asymptomatic	Asymptomatic		9.96981e-07	1 in 1,003,029	0	0	0	1 in inf	0	0	0	1 in inf	0	0	0	1 in inf	0	0	8.40247e-07	1 in 1,190,127	0	0	0	1 in inf	0	0	0	1 in inf	0	0	5.15401e-06	1 in 194,024	0	0	0	1 in inf	0	0
c.1489_1492dupCCCC/p.W195C	c.1489_1492dupCCCC	p.W195C	Asymptomatic	Asymptomatic		9.95284e-07	1 in 1,004,739	0	0	0	1 in inf	0	0	0	1 in inf	0	0	0	1 in inf	0	0	0	1 in inf	0	0	0	1 in inf	0	0	3.24156e-06	1 in 308,494	0	0	0	1 in inf	0	0	0	1 in inf	0	0
c.466-44G>T/p.R145Q	c.466-44G>T	p.R145Q	Asymptomatic	Asymptomatic		9.9435e-07	1 in 1,005,682	0	0	2.96594e-06	1 in 337,161	0	0	0	1 in inf	0	0	4.57236e-07	1 in 2,187,055	0	0	0	1 in inf	0	0	0	1 in inf	0	0	0	1 in inf	0	0	0	1 in inf	0	0	5.41905e-06	1 in 184,535	0	0
c.466-7G>C/p.D171N	c.466-7G>C	p.D171N	Asymptomatic	Asymptomatic		9.93824e-07	1 in 1,006,215	0	0	1.22605e-07	1 in 8,156,271	0	0	0	1 in inf	0	0	1.6798e-07	1 in 5,953,099	0	0	0	1 in inf	0	0	0	1 in inf	0	0	0	1 in inf	0	0	4.67277e-07	1 in 2,140,058	0	0	2.8684e-06	1 in 348,627	0	0
c.980-6C>G/p.W195C	c.980-6C>G	p.W195C	Asymptomatic	Asymptomatic		9.93046e-07	1 in 1,007,003	0	0	0	1 in inf	0	0	0	1 in inf	0	0	0	1 in inf	0	0	0	1 in inf	0	0	0	1 in inf	0	0	3.14789e-06	1 in 317,674	0	0	0	1 in inf	0	0	0	1 in inf	0	0
c.466-44G>T/p.V189M	c.466-44G>T	p.V189M	Asymptomatic	Asymptomatic		9.70675e-07	1 in 1,030,211	0	0	0	1 in inf	0	0	0	1 in inf	0	0	4.55334e-07	1 in 2,196,190	0	0	4.20604e-06	1 in 237,754	0	0	0	1 in inf	0	0	6.39388e-07	1 in 1,563,996	0	0	0	1 in inf	0	0	0	1 in inf	0	0
c.1210+29C>A/c.466-44G>T	c.1210+29C>A	c.466-44G>T	Asymptomatic	Asymptomatic		9.66046e-07	1 in 1,035,148	0	0	0	1 in inf	0	0	0	1 in inf	0	0	0	1 in inf	0	0	7.55418e-06	1 in 132,378	0	0	0	1 in inf	0	0	0	1 in inf	0	0	0	1 in inf	0	0	0	1 in inf	0	0
c.466-44G>T/p.G198R	c.466-44G>T	p.G198R	Asymptomatic	Asymptomatic		9.65414e-07	1 in 1,035,825	0	0	4.8418e-07	1 in 2,065,347	0	0	0	1 in inf	0	0	0	1 in inf	0	0	8.4042e-07	1 in 1,189,881	0	0	0	1 in inf	0	0	1.27127e-06	1 in 786,613	0	0	1.88177e-06	1 in 531,414	0	0	0	1 in inf	0	0
c.466-44G>T/p.D213N	c.466-44G>T	p.D213N	Asymptomatic	Asymptomatic		9.62784e-07	1 in 1,038,655	0	0	4.79169e-07	1 in 2,086,948	0	0	0	1 in inf	0	0	2.27484e-07	1 in 4,395,919	0	0	8.3896e-07	1 in 1,191,953	0	0	0	1 in inf	0	0	1.89739e-06	1 in 527,042	0	0	0	1 in inf	0	0	0	1 in inf	0	0
p.A325T/p.W195C	p.A325T	p.W195C	Asymptomatic	Asymptomatic		9.57885e-07	1 in 1,043,968	0	0	0	1 in inf	0	0	0	1 in inf	0	0	0	1 in inf	0	0	0	1 in inf	0	0	0	1 in inf	0	0	1.52972e-06	1 in 653,715	0	0	1.56121e-06	1 in 640,531	0	0	0	1 in inf	0	0
p.I324T/p.W195C	p.I324T	p.W195C	Asymptomatic	Asymptomatic		9.48295e-07	1 in 1,054,525	0	0	0	1 in inf	0	0	0	1 in inf	0	0	3.53757e-06	1 in 282,680	0	0	0	1 in inf	0	0	0	1 in inf	0	0	0	1 in inf	0	0	0	1 in inf	0	0	0	1 in inf	0	0
c.466-7G>A/p.W195C	c.466-7G>A	p.W195C	Asymptomatic	Asymptomatic		9.35829e-07	1 in 1,068,572	0	0	0	1 in inf	0	0	0	1 in inf	0	0	0	1 in inf	0	0	2.0607e-08	1 in 48,527,242	0	0	0	1 in inf	0	0	0	1 in inf	0	0	1.47466e-06	1 in 678,125	0	0	0	1 in inf	0	0
c.466-11G>C/p.W195C	c.466-11G>C	p.W195C	Asymptomatic	Asymptomatic		9.35509e-07	1 in 1,068,937	0	0	0	1 in inf	0	0	0	1 in inf	0	0	3.30262e-06	1 in 302,790	0	0	0	1 in inf	0	0	0	1 in inf	0	0	0	1 in inf	0	0	0	1 in inf	0	0	0	1 in inf	0	0
c.466-8C>G/p.W195C	c.466-8C>G	p.W195C	Asymptomatic	Asymptomatic		9.29116e-07	1 in 1,076,292	0	0	0	1 in inf	0	0	0	1 in inf	0	0	0	1 in inf	0	0	0	1 in inf	0	0	0	1 in inf	0	0	3.03963e-06	1 in 328,988	0	0	0	1 in inf	0	0	0	1 in inf	0	0
c.466-8C>T/p.W195C	c.466-8C>T	p.W195C	Asymptomatic	Asymptomatic		9.29116e-07	1 in 1,076,292	0	0	0	1 in inf	0	0	0	1 in inf	0	0	0	1 in inf	0	0	0	1 in inf	0	0	0	1 in inf	0	0	3.0404e-06	1 in 328,905	0	0	0	1 in inf	0	0	0	1 in inf	0	0
c.465+44G>A/p.W195C	c.465+44G>A	p.W195C	Asymptomatic	Asymptomatic		9.2805e-07	1 in 1,077,528	0	0	0	1 in inf	0	0	0	1 in inf	0	0	0	1 in inf	0	0	4.07949e-08	1 in 24,512,894	0	0	0	1 in inf	0	0	0	1 in inf	0	0	0	1 in inf	0	0	0	1 in inf	0	0
c.466-18G>C/p.W195C	c.466-18G>C	p.W195C	Asymptomatic	Asymptomatic		9.24854e-07	1 in 1,081,252	0	0	0	1 in inf	0	0	0	1 in inf	0	0	0	1 in inf	0	0	0	1 in inf	0	0	0	1 in inf	0	0	0	1 in inf	0	0	2.97825e-06	1 in 335,768	0	0	0	1 in inf	0	0
c.1223_1231delGTGATACCA/p.W195C	c.1223_1231delGTGATACCA	p.W195C	Asymptomatic	Asymptomatic		9.08872e-07	1 in 1,100,266	0	0	0	1 in inf	0	0	0	1 in inf	0	0	1.64798e-06	1 in 606,804	0	0	0	1 in inf	0	0	0	1 in inf	0	0	1.45862e-06	1 in 685,578	0	0	0	1 in inf	0	0	0	1 in inf	0	0
p.C491G/p.W195C	p.C491G	p.W195C	Asymptomatic	Asymptomatic		9.0674e-07	1 in 1,102,852	0	0	0	1 in inf	0	0	0	1 in inf	0	0	0	1 in inf	0	0	0	1 in inf	0	0	0	1 in inf	0	0	2.91494e-06	1 in 343,060	0	0	0	1 in inf	0	0	0	1 in inf	0	0
p.P138S/p.W195C	p.P138S	p.W195C	Asymptomatic	Asymptomatic		9.0461e-07	1 in 1,105,450	0	0	0	1 in inf	0	0	0	1 in inf	0	0	0	1 in inf	0	0	0	1 in inf	0	0	0	1 in inf	0	0	2.93614e-06	1 in 340,584	0	0	0	1 in inf	0	0	0	1 in inf	0	0
p.H140Y/p.W195C	p.H140Y	p.W195C	Asymptomatic	Asymptomatic		9.01413e-07	1 in 1,109,370	0	0	0	1 in inf	0	0	0	1 in inf	0	0	0	1 in inf	0	0	0	1 in inf	0	0	0	1 in inf	0	0	1.46354e-06	1 in 683,276	0	0	1.45703e-06	1 in 686,326	0	0	0	1 in inf	0	0
p.S405F/p.W195C	p.S405F	p.W195C	Asymptomatic	Asymptomatic		9.00348e-07	1 in 1,110,683	0	0	3.47147e-06	1 in 288,063	0	0	0	1 in inf	0	0	0	1 in inf	0	0	0	1 in inf	0	0	0	1 in inf	0	0	0	1 in inf	0	0	0	1 in inf	0	0	0	1 in inf	0	0
p.R313Q/p.W195C	p.R313Q	p.W195C	Asymptomatic	Asymptomatic		8.97151e-07	1 in 1,114,640	0	0	0	1 in inf	0	0	0	1 in inf	0	0	0	1 in inf	0	0	0	1 in inf	0	0	0	1 in inf	0	0	1.43037e-06	1 in 699,120	0	0	1.47949e-06	1 in 675,908	0	0	0	1 in inf	0	0
p.D154N/p.W195C	p.D154N	p.W195C	Asymptomatic	Asymptomatic		8.97151e-07	1 in 1,114,640	0	0	0	1 in inf	0	0	0	1 in inf	0	0	0	1 in inf	0	0	0	1 in inf	0	0	1.39372e-05	1 in 71,751	0	0	0	1 in inf	0	0	0	1 in inf	0	0	0	1 in inf	0	0
p.A486T/p.W195C	p.A486T	p.W195C	Asymptomatic	Asymptomatic		8.96086e-07	1 in 1,115,965	0	0	0	1 in inf	0	0	0	1 in inf	0	0	0	1 in inf	0	0	0	1 in inf	0	0	0	1 in inf	0	0	1.43713e-06	1 in 695,834	0	0	1.46738e-06	1 in 681,489	0	0	0	1 in inf	0	0
p.F164L/p.W195C	p.F164L	p.W195C	Asymptomatic	Asymptomatic		8.9502e-07	1 in 1,117,294	0	0	3.5295e-06	1 in 283,327	0	0	0	1 in inf	0	0	0	1 in inf	0	0	0	1 in inf	0	0	0	1 in inf	0	0	0	1 in inf	0	0	0	1 in inf	0	0	0	1 in inf	0	0
p.A167S/p.W195C	p.A167S	p.W195C	Asymptomatic	Asymptomatic		8.91823e-07	1 in 1,121,299	0	0	3.50895e-06	1 in 284,986	0	0	0	1 in inf	0	0	0	1 in inf	0	0	0	1 in inf	0	0	0	1 in inf	0	0	0	1 in inf	0	0	0	1 in inf	0	0	0	1 in inf	0	0
p.L430F/p.W195C	p.L430F	p.W195C	Asymptomatic	Asymptomatic		8.90758e-07	1 in 1,122,640	0	0	0	1 in inf	0	0	0	1 in inf	0	0	0	1 in inf	0	0	2.02716e-08	1 in 49,330,201	0	0	0	1 in inf	0	0	0	1 in inf	0	0	1.48624e-06	1 in 672,840	0	0	0	1 in inf	0	0
p.G172S/p.W195C	p.G172S	p.W195C	Asymptomatic	Asymptomatic		8.85431e-07	1 in 1,129,395	0	0	0	1 in inf	0	0	0	1 in inf	0	0	0	1 in inf	0	0	0	1 in inf	0	0	0	1 in inf	0	0	0	1 in inf	0	0	1.44518e-06	1 in 691,954	0	0	2.33189e-05	1 in 42,884	0	0
p.G482D/p.W195C	p.G482D	p.W195C	Asymptomatic	Asymptomatic		8.84365e-07	1 in 1,130,755	0	0	1.72485e-06	1 in 579,760	0	0	0	1 in inf	0	0	1.63701e-06	1 in 610,871	0	0	0	1 in inf	0	0	0	1 in inf	0	0	0	1 in inf	0	0	0	1 in inf	0	0	0	1 in inf	0	0
p.C174R/p.W195C	p.C174R	p.W195C	Asymptomatic	Asymptomatic		8.833e-07	1 in 1,132,119	0	0	0	1 in inf	0	0	0	1 in inf	0	0	0	1 in inf	0	0	0	1 in inf	0	0	0	1 in inf	0	0	2.83863e-06	1 in 352,283	0	0	0	1 in inf	0	0	0	1 in inf	0	0
c.855-1G>A/p.W195C	c.855-1G>A	p.W195C	Asymptomatic	Asymptomatic		8.81169e-07	1 in 1,134,857	0	0	0	1 in inf	0	0	0	1 in inf	0	0	0	1 in inf	0	0	0	1 in inf	0	0	0	1 in inf	0	0	2.79471e-06	1 in 357,819	0	0	0	1 in inf	0	0	0	1 in inf	0	0
p.Q176X/p.W195C	p.Q176X	p.W195C	Asymptomatic	Asymptomatic		8.80423e-07	1 in 1,135,819	0	0	0	1 in inf	0	0	0	1 in inf	0	0	0	1 in inf	0	0	4.06854e-08	1 in 24,578,858	0	0	0	1 in inf	0	0	0	1 in inf	0	0	0	1 in inf	0	0	0	1 in inf	0	0
c.854+40G>A/p.L433V	c.854+40G>A	p.L433V	Unknown	Asymptomatic		8.80306e-07	1 in 1,135,969	0.0098713	0	0	1 in inf	0	0	0	1 in inf	0	0	0	1 in inf	0	0	2.2317e-06	1 in 448,090	0.00838623	0	0	1 in inf	0	0	0	1 in inf	0	0	0	1 in inf	0	0	3.44762e-07	1 in 2,900,550	0.00258445	0
p.E287Q/p.W195C	p.E287Q	p.W195C	Asymptomatic	Asymptomatic		8.77972e-07	1 in 1,138,989	0	0	0	1 in inf	0	0	0	1 in inf	0	0	0	1 in inf	0	0	4.06425e-08	1 in 24,604,794	0	0	0	1 in inf	0	0	0	1 in inf	0	0	0	1 in inf	0	0	0	1 in inf	0	0
p.T288N/p.W195C	p.T288N	p.W195C	Asymptomatic	Asymptomatic		8.76907e-07	1 in 1,140,373	0	0	0	1 in inf	0	0	0	1 in inf	0	0	1.62937e-06	1 in 613,736	0	0	2.03071e-08	1 in 49,243,807	0	0	0	1 in inf	0	0	0	1 in inf	0	0	0	1 in inf	0	0	0	1 in inf	0	0
p.G475S/p.W195C	p.G475S	p.W195C	Asymptomatic	Asymptomatic		8.7371e-07	1 in 1,144,545	0	0	0	1 in inf	0	0	0	1 in inf	0	0	0	1 in inf	0	0	0	1 in inf	0	0	0	1 in inf	0	0	0	1 in inf	0	0	2.89134e-06	1 in 345,861	0	0	0	1 in inf	0	0
p.P193T/p.W195C	p.P193T	p.W195C	Asymptomatic	Asymptomatic		8.71579e-07	1 in 1,147,343	0	0	0	1 in inf	0	0	0	1 in inf	0	0	0	1 in inf	0	0	0	1 in inf	0	0	0	1 in inf	0	0	2.77905e-06	1 in 359,836	0	0	0	1 in inf	0	0	0	1 in inf	0	0
c.854+40G>A/p.G449R	c.854+40G>A	p.G449R	Unknown	Asymptomatic		8.70772e-07	1 in 1,148,407	0.00976439	0	0	1 in inf	0	0	0	1 in inf	0	0	1.77876e-09	1 in 562,188,759	4.79763e-05	0	1.99384e-06	1 in 501,544	0.00749243	0	0	1 in inf	0	0	6.56594e-09	1 in 152,301,025	0.000166578	0	1.53086e-06	1 in 653,226	0.0043701	0	0	1 in inf	0	0
p.A457T/p.W195C	p.A457T	p.W195C	Asymptomatic	Asymptomatic		8.69448e-07	1 in 1,150,156	0	0	0	1 in inf	0	0	0	1 in inf	0	0	0	1 in inf	0	0	0	1 in inf	0	0	6.76287e-06	1 in 147,867	0	0	1.384e-06	1 in 722,546	0	0	0	1 in inf	0	0	0	1 in inf	0	0
c.685-31A>C/p.W195C	c.685-31A>C	p.W195C	Asymptomatic	Asymptomatic		8.68169e-07	1 in 1,151,849	0	0	0	1 in inf	0	0	0	1 in inf	0	0	0	1 in inf	0	0	0	1 in inf	0	0	0	1 in inf	0	0	2.76246e-06	1 in 361,996	0	0	0	1 in inf	0	0	0	1 in inf	0	0
c.684+1G>A/p.W195C	c.684+1G>A	p.W195C	Asymptomatic	Asymptomatic		8.67317e-07	1 in 1,152,981	0	0	0	1 in inf	0	0	0	1 in inf	0	0	0	1 in inf	0	0	0	1 in inf	0	0	0	1 in inf	0	0	2.764e-06	1 in 361,795	0	0	0	1 in inf	0	0	0	1 in inf	0	0
p.A214T/p.W195C	p.A214T	p.W195C	Asymptomatic	Asymptomatic		8.67317e-07	1 in 1,152,981	0	0	0	1 in inf	0	0	0	1 in inf	0	0	0	1 in inf	0	0	0	1 in inf	0	0	0	1 in inf	0	0	1.37862e-06	1 in 725,363	0	0	1.44199e-06	1 in 693,488	0	0	0	1 in inf	0	0
p.P233A/p.W195C	p.P233A	p.W195C	Asymptomatic	Asymptomatic		8.67317e-07	1 in 1,152,981	0	0	0	1 in inf	0	0	0	1 in inf	0	0	0	1 in inf	0	0	0	1 in inf	0	0	0	1 in inf	0	0	0	1 in inf	0	0	2.88513e-06	1 in 346,605	0	0	0	1 in inf	0	0
p.Q373P/p.W195C	p.Q373P	p.W195C	Asymptomatic	Asymptomatic		8.67317e-07	1 in 1,152,981	0	0	1.65978e-06	1 in 602,488	0	0	0	1 in inf	0	0	1.62598e-06	1 in 615,014	0	0	0	1 in inf	0	0	0	1 in inf	0	0	0	1 in inf	0	0	0	1 in inf	0	0	0	1 in inf	0	0
p.R216H/p.W195C	p.R216H	p.W195C	Asymptomatic	Asymptomatic		8.67317e-07	1 in 1,152,981	0	0	0	1 in inf	0	0	0	1 in inf	0	0	0	1 in inf	0	0	0	1 in inf	0	0	0	1 in inf	0	0	1.37862e-06	1 in 725,363	0	0	1.44199e-06	1 in 693,488	0	0	0	1 in inf	0	0
p.V278F/p.W195C	p.V278F	p.W195C	Asymptomatic	Asymptomatic		8.67317e-07	1 in 1,152,981	0	0	0	1 in inf	0	0	0	1 in inf	0	0	0	1 in inf	0	0	0	1 in inf	0	0	0	1 in inf	0	0	0	1 in inf	0	0	2.88437e-06	1 in 346,696	0	0	0	1 in inf	0	0
p.D257H/p.W195C	p.D257H	p.W195C	Asymptomatic	Asymptomatic		8.66252e-07	1 in 1,154,400	0	0	0	1 in inf	0	0	0	1 in inf	0	0	3.25142e-06	1 in 307,559	0	0	0	1 in inf	0	0	0	1 in inf	0	0	0	1 in inf	0	0	0	1 in inf	0	0	0	1 in inf	0	0
p.R246C/p.W195C	p.R246C	p.W195C	Asymptomatic	Asymptomatic		8.66252e-07	1 in 1,154,400	0	0	0	1 in inf	0	0	0	1 in inf	0	0	0	1 in inf	0	0	0	1 in inf	0	0	0	1 in inf	0	0	2.7534e-06	1 in 363,187	0	0	0	1 in inf	0	0	0	1 in inf	0	0
p.G247R/p.W195C	p.G247R	p.W195C	Asymptomatic	Asymptomatic		8.66252e-07	1 in 1,154,400	0	0	0	1 in inf	0	0	0	1 in inf	0	0	0	1 in inf	0	0	0	1 in inf	0	0	0	1 in inf	0	0	1.37663e-06	1 in 726,414	0	0	1.44199e-06	1 in 693,488	0	0	0	1 in inf	0	0
p.G261R/p.W195C	p.G261R	p.W195C	Asymptomatic	Asymptomatic		8.66252e-07	1 in 1,154,400	0	0	0	1 in inf	0	0	0	1 in inf	0	0	0	1 in inf	0	0	0	1 in inf	0	0	0	1 in inf	0	0	1.37663e-06	1 in 726,414	0	0	0	1 in inf	0	0	2.2902e-05	1 in 43,665	0	0
p.A214D/p.W195C	p.A214D	p.W195C	Asymptomatic	Asymptomatic		8.66252e-07	1 in 1,154,400	0	0	0	1 in inf	0	0	0	1 in inf	0	0	0	1 in inf	0	0	0	1 in inf	0	0	0	1 in inf	0	0	0	1 in inf	0	0	2.88402e-06	1 in 346,739	0	0	0	1 in inf	0	0
p.D257N/p.W195C	p.D257N	p.W195C	Asymptomatic	Asymptomatic		8.66252e-07	1 in 1,154,400	0	0	0	1 in inf	0	0	0	1 in inf	0	0	0	1 in inf	0	0	0	1 in inf	0	0	0	1 in inf	0	0	2.75248e-06	1 in 363,309	0	0	0	1 in inf	0	0	0	1 in inf	0	0
p.F389S/p.W195C	p.F389S	p.W195C	Asymptomatic	Asymptomatic		8.66252e-07	1 in 1,154,400	0	0	0	1 in inf	0	0	0	1 in inf	0	0	0	1 in inf	0	0	0	1 in inf	0	0	0	1 in inf	0	0	2.75248e-06	1 in 363,309	0	0	0	1 in inf	0	0	0	1 in inf	0	0
p.I267T/p.W195C	p.I267T	p.W195C	Asymptomatic	Asymptomatic		8.66252e-07	1 in 1,154,400	0	0	0	1 in inf	0	0	0	1 in inf	0	0	3.25125e-06	1 in 307,574	0	0	0	1 in inf	0	0	0	1 in inf	0	0	0	1 in inf	0	0	0	1 in inf	0	0	0	1 in inf	0	0
p.P220S/p.W195C	p.P220S	p.W195C	Asymptomatic	Asymptomatic		8.66252e-07	1 in 1,154,400	0	0	0	1 in inf	0	0	0	1 in inf	0	0	0	1 in inf	0	0	0	1 in inf	0	0	0	1 in inf	0	0	2.75586e-06	1 in 362,863	0	0	0	1 in inf	0	0	0	1 in inf	0	0
p.Q238E/p.W195C	p.Q238E	p.W195C	Asymptomatic	Asymptomatic		8.66252e-07	1 in 1,154,400	0	0	0	1 in inf	0	0	0	1 in inf	0	0	0	1 in inf	0	0	0	1 in inf	0	0	0	1 in inf	0	0	0	1 in inf	0	0	2.8842e-06	1 in 346,717	0	0	0	1 in inf	0	0
c.466-44G>T/p.V109M	c.466-44G>T	p.V109M	Asymptomatic	Asymptomatic		8.23364e-07	1 in 1,214,530	0	0	6.93849e-07	1 in 1,441,235	0	0	0	1 in inf	0	0	2.74143e-07	1 in 3,647,732	0	0	0	1 in inf	0	0	0	1 in inf	0	0	4.28853e-07	1 in 2,331,801	0	0	2.14546e-06	1 in 466,102	0	0	0	1 in inf	0	0
c.854+40G>A/p.N442S	c.854+40G>A	p.N442S	Unknown	Asymptomatic		8.07212e-07	1 in 1,238,832	0.00905167	0	4.84524e-07	1 in 2,063,883	0.000726103	0	0	1 in inf	0	0	1.0704e-08	1 in 93,423,184	0.000288705	0	0	1 in inf	0	0	0	1 in inf	0	0	1.31609e-09	1 in 759,824,840	3.33892e-05	0	0	1 in inf	0	0	0	1 in inf	0	0
p.P220L/p.T496I	p.P220L	p.T496I	Asymptomatic	Asymptomatic		7.90188e-07	1 in 1,265,522	0	0	5.1588e-07	1 in 1,938,435	0	0	0	1 in inf	0	0	0	1 in inf	0	0	0	1 in inf	0	0	0	1 in inf	0	0	0	1 in inf	0	0	0	1 in inf	0	0	0	1 in inf	0	0
c.466-44G>T/p.S98F	c.466-44G>T	p.S98F	Asymptomatic	Asymptomatic		7.70753e-07	1 in 1,297,433	0	0	0	1 in inf	0	0	0	1 in inf	0	0	0	1 in inf	0	0	0	1 in inf	0	0	0	1 in inf	0	0	2.37181e-06	1 in 421,619	0	0	0	1 in inf	0	0	0	1 in inf	0	0
c.466-44G>T/p.G311S	c.466-44G>T	p.G311S	Asymptomatic	Asymptomatic		7.68122e-07	1 in 1,301,876	0	0	0	1 in inf	0	0	0	1 in inf	0	0	2.30867e-07	1 in 4,331,493	0	0	0	1 in inf	0	0	0	1 in inf	0	0	9.75371e-07	1 in 1,025,252	0	0	1.91895e-06	1 in 521,119	0	0	0	1 in inf	0	0
c.466-44G>T/p.G482S	c.466-44G>T	p.G482S	Asymptomatic	Asymptomatic		7.62861e-07	1 in 1,310,855	0	0	0	1 in inf	0	0	0	1 in inf	0	0	0	1 in inf	0	0	0	1 in inf	0	0	0	1 in inf	0	0	1.94246e-06	1 in 514,810	0	0	6.31569e-07	1 in 1,583,360	0	0	0	1 in inf	0	0
c.466-44G>T/p.R481Q	c.466-44G>T	p.R481Q	Asymptomatic	Asymptomatic		7.62861e-07	1 in 1,310,855	0	0	0	1 in inf	0	0	0	1 in inf	0	0	2.28866e-07	1 in 4,369,366	0	0	8.4434e-07	1 in 1,184,358	0	0	2.26993e-06	1 in 440,543	0	0	1.29484e-06	1 in 772,299	0	0	0	1 in inf	0	0	0	1 in inf	0	0
c.854+40G>A/p.A201S	c.854+40G>A	p.A201S	Unknown	Asymptomatic		7.50008e-07	1 in 1,333,320	0.00841021	0	0	1 in inf	0	0	0	1 in inf	0	0	0	1 in inf	0	0	0	1 in inf	0	0	0	1 in inf	0	0	6.2771e-08	1 in 15,930,930	0.0015925	0	0	1 in inf	0	0	1.01314e-06	1 in 987,028	0.00759486	0
c.466-44G>T/p.I267V	c.466-44G>T	p.I267V	Asymptomatic	Asymptomatic		7.49709e-07	1 in 1,333,852	0	0	0	1 in inf	0	0	0	1 in inf	0	0	0	1 in inf	0	0	0	1 in inf	0	0	0	1 in inf	0	0	0	1 in inf	0	0	4.39027e-06	1 in 227,777	0	0	0	1 in inf	0	0
p.E483K/p.E483K	p.E483K	p.E483K	Unknown	Asymptomatic		7.48225e-07	1 in 1,336,497	0.00839021	0	5.02444e-05	1 in 19,903	0.0752958	0	1.83377e-06	1 in 545,326	0.1802	0	1.10497e-06	1 in 905,000	0.0298031	0	0	1 in inf	0	0	0	1 in inf	0	0	1.73103e-07	1 in 5,776,894	0.00439163	0	1.07427e-09	1 in 930,867,994	3.06667e-06	0	3.5016e-06	1 in 285,584	0.0262492	0
c.466-44G>T/p.R386H	c.466-44G>T	p.R386H	Asymptomatic	Asymptomatic		7.47078e-07	1 in 1,338,549	0	0	0	1 in inf	0	0	0	1 in inf	0	0	0	1 in inf	0	0	8.3867e-07	1 in 1,192,364	0	0	0	1 in inf	0	0	3.15662e-07	1 in 3,167,950	0	0	3.13549e-06	1 in 318,930	0	0	0	1 in inf	0	0
p.G4R/p.W195C	p.G4R	p.W195C	Asymptomatic	Asymptomatic		7.42654e-07	1 in 1,346,523	0	0	0	1 in inf	0	0	0	1 in inf	0	0	0	1 in inf	0	0	0	1 in inf	0	0	0	1 in inf	0	0	2.7577e-06	1 in 362,621	0	0	0	1 in inf	0	0	0	1 in inf	0	0
p.R7P/p.W195C	p.R7P	p.W195C	Asymptomatic	Asymptomatic		7.36261e-07	1 in 1,358,215	0	0	0	1 in inf	0	0	0	1 in inf	0	0	0	1 in inf	0	0	3.42708e-08	1 in 29,179,344	0	0	0	1 in inf	0	0	0	1 in inf	0	0	0	1 in inf	0	0	0	1 in inf	0	0
p.L9F/p.W195C	p.L9F	p.W195C	Asymptomatic	Asymptomatic		7.28802e-07	1 in 1,372,115	0	0	0	1 in inf	0	0	0	1 in inf	0	0	0	1 in inf	0	0	3.40634e-08	1 in 29,357,059	0	0	0	1 in inf	0	0	0	1 in inf	0	0	0	1 in inf	0	0	0	1 in inf	0	0
p.L9V/p.W195C	p.L9V	p.W195C	Asymptomatic	Asymptomatic		7.28802e-07	1 in 1,372,115	0	0	0	1 in inf	0	0	0	1 in inf	0	0	0	1 in inf	0	0	0	1 in inf	0	0	0	1 in inf	0	0	0	1 in inf	0	0	1.9443e-06	1 in 514,326	0	0	0	1 in inf	0	0
c.466-44G>T/c.979+8C>T	c.466-44G>T	c.979+8C>T	Asymptomatic	Asymptomatic		7.27901e-07	1 in 1,373,813	0	0	0	1 in inf	0	0	0	1 in inf	0	0	0	1 in inf	0	0	2.8687e-06	1 in 348,591	0	0	0	1 in inf	0	0	7.20496e-07	1 in 1,387,934	0	0	6.92374e-07	1 in 1,444,306	0	0	0	1 in inf	0	0
p.L10F/p.W195C	p.L10F	p.W195C	Asymptomatic	Asymptomatic		7.25606e-07	1 in 1,378,160	0	0	0	1 in inf	0	0	0	1 in inf	0	0	0	1 in inf	0	0	0	1 in inf	0	0	0	1 in inf	0	0	2.70596e-06	1 in 369,556	0	0	0	1 in inf	0	0	0	1 in inf	0	0
c.34delG/p.W195C	c.34delG	p.W195C	Asymptomatic	Asymptomatic		7.19532e-07	1 in 1,389,792	0	0	0	1 in inf	0	0	0	1 in inf	0	0	2.27373e-06	1 in 439,806	0	0	0	1 in inf	0	0	0	1 in inf	0	0	0	1 in inf	0	0	0	1 in inf	0	0	0	1 in inf	0	0
c.854+40G>A/p.I181S	c.854+40G>A	p.I181S	Unknown	Asymptomatic		7.18228e-07	1 in 1,392,316	0.00805384	0	0	1 in inf	0	0	0	1 in inf	0	0	3.55502e-09	1 in 281,292,307	9.58851e-05	0	0	1 in inf	0	0	0	1 in inf	0	0	5.30119e-08	1 in 18,863,676	0.00134491	0	0	1 in inf	0	0	6.79646e-07	1 in 1,471,356	0.00509485	0
p.E483K/p.P428L	p.E483K	p.P428L	Unknown	Asymptomatic		7.0584e-07	1 in 1,416,752	0.00791493	0	2.83797e-06	1 in 352,365	0.00425295	0	0	1 in inf	0	0	1.27514e-07	1 in 7,842,272	0.00343928	0	0	1 in inf	0	0	0	1 in inf	0	0	5.27636e-07	1 in 1,895,246	0.0133861	0	0	1 in inf	0	0	3.54404e-06	1 in 282,164	0.0265673	0
p.P220L/p.R290H	p.P220L	p.R290H	Asymptomatic	Asymptomatic		7.04298e-07	1 in 1,419,854	0	0	0	1 in inf	0	0	0	1 in inf	0	0	0	1 in inf	0	0	0	1 in inf	0	0	0	1 in inf	0	0	2.24241e-07	1 in 4,459,479	0	0	0	1 in inf	0	0	2.69147e-06	1 in 371,545	0	0
p.P220L/p.R202H	p.P220L	p.R202H	Asymptomatic	Asymptomatic		6.98572e-07	1 in 1,431,492	0	0	1.7204e-08	1 in 58,125,915	0	0	0	1 in inf	0	0	0	1 in inf	0	0	0	1 in inf	0	0	0	1 in inf	0	0	5.81466e-08	1 in 17,197,920	0	0	0	1 in inf	0	0	7.9919e-06	1 in 125,127	0	0
p.P220L/p.R243C	p.P220L	p.R243C	Asymptomatic	Asymptomatic		6.98572e-07	1 in 1,431,492	0	0	0	1 in inf	0	0	0	1 in inf	0	0	0	1 in inf	0	0	0	1 in inf	0	0	0	1 in inf	0	0	2.70545e-07	1 in 3,696,237	0	0	0	1 in inf	0	0	0	1 in inf	0	0
c.466-44G>T/p.A418T	c.466-44G>T	p.A418T	Asymptomatic	Asymptomatic		6.76053e-07	1 in 1,479,174	0	0	0	1 in inf	0	0	0	1 in inf	0	0	2.3267e-07	1 in 4,297,937	0	0	8.41013e-07	1 in 1,189,042	0	0	0	1 in inf	0	0	6.70944e-07	1 in 1,490,439	0	0	1.36016e-06	1 in 735,210	0	0	0	1 in inf	0	0
p.G39D/p.W195C	p.G39D	p.W195C	Asymptomatic	Asymptomatic		6.73396e-07	1 in 1,485,011	0	0	0	1 in inf	0	0	0	1 in inf	0	0	0	1 in inf	0	0	0	1 in inf	0	0	0	1 in inf	0	0	2.45551e-06	1 in 407,248	0	0	0	1 in inf	0	0	0	1 in inf	0	0
p.G39R/p.W195C	p.G39R	p.W195C	Asymptomatic	Asymptomatic		6.7233e-07	1 in 1,487,364	0	0	0	1 in inf	0	0	0	1 in inf	0	0	0	1 in inf	0	0	0	1 in inf	0	0	0	1 in inf	0	0	0	1 in inf	0	0	1.88757e-06	1 in 529,782	0	0	0	1 in inf	0	0
c.1211-4C>T/c.466-44G>T	c.1211-4C>T	c.466-44G>T	Asymptomatic	Asymptomatic		6.629e-07	1 in 1,508,523	0	0	0	1 in inf	0	0	0	1 in inf	0	0	0	1 in inf	0	0	0	1 in inf	0	0	0	1 in inf	0	0	0	1 in inf	0	0	3.86068e-06	1 in 259,022	0	0	0	1 in inf	0	0
p.T48I/p.W195C	p.T48I	p.W195C	Asymptomatic	Asymptomatic		6.61676e-07	1 in 1,511,315	0	0	0	1 in inf	0	0	0	1 in inf	0	0	0	1 in inf	0	0	0	1 in inf	0	0	0	1 in inf	0	0	2.39977e-06	1 in 416,708	0	0	0	1 in inf	0	0	0	1 in inf	0	0
c.854+40G>A/p.D171N	c.854+40G>A	p.D171N	Unknown	Asymptomatic		6.61024e-07	1 in 1,512,805	0.00741239	0	1.82266e-08	1 in 54,865,003	2.73141e-05	0	0	1 in inf	0	0	5.34237e-09	1 in 187,183,011	0.000144093	0	1.32721e-06	1 in 753,459	0.00498737	0	0	1 in inf	0	0	0	1 in inf	0	0	2.29614e-06	1 in 435,513	0.00655472	0	1.0316e-06	1 in 969,371	0.0077332	0
c.466-7G>C/p.T496I	c.466-7G>C	p.T496I	Asymptomatic	Asymptomatic		6.59364e-07	1 in 1,516,613	0	0	1.76619e-06	1 in 566,192	0	0	0	1 in inf	0	0	2.92445e-07	1 in 3,419,445	0	0	0	1 in inf	0	0	0	1 in inf	0	0	0	1 in inf	0	0	0	1 in inf	0	0	0	1 in inf	0	0
p.A470T/p.P220L	p.A470T	p.P220L	Asymptomatic	Asymptomatic		6.52764e-07	1 in 1,531,948	0	0	1.72996e-08	1 in 57,804,958	0	0	0	1 in inf	0	0	0	1 in inf	0	0	0	1 in inf	0	0	0	1 in inf	0	0	5.83663e-08	1 in 17,133,189	0	0	0	1 in inf	0	0	1.33637e-06	1 in 748,295	0	0
p.V66A/p.W195C	p.V66A	p.W195C	Asymptomatic	Asymptomatic		6.51021e-07	1 in 1,536,050	0	0	0	1 in inf	0	0	0	1 in inf	0	0	0	1 in inf	0	0	0	1 in inf	0	0	0	1 in inf	0	0	2.34986e-06	1 in 425,558	0	0	0	1 in inf	0	0	0	1 in inf	0	0
p.W195C/p.Y65X	p.W195C	p.Y65X	Asymptomatic	Asymptomatic		6.50062e-07	1 in 1,538,316	0	0	0	1 in inf	0	0	0	1 in inf	0	0	0	1 in inf	0	0	0	1 in inf	0	0	0	1 in inf	0	0	2.34556e-06	1 in 426,338	0	0	0	1 in inf	0	0	0	1 in inf	0	0
c.466-44G>T/p.R301Q	c.466-44G>T	p.R301Q	Asymptomatic	Asymptomatic		6.47117e-07	1 in 1,545,316	0	0	4.84824e-07	1 in 2,062,605	0	0	0	1 in inf	0	0	0	1 in inf	0	0	2.52922e-06	1 in 395,380	0	0	0	1 in inf	0	0	6.37662e-07	1 in 1,568,228	0	0	0	1 in inf	0	0	0	1 in inf	0	0
c.466-44G>T/p.R293Q	c.466-44G>T	p.R293Q	Asymptomatic	Asymptomatic		6.47117e-07	1 in 1,545,316	0	0	0	1 in inf	0	0	0	1 in inf	0	0	2.27896e-07	1 in 4,387,963	0	0	3.36797e-06	1 in 296,915	0	0	0	1 in inf	0	0	3.18409e-07	1 in 3,140,619	0	0	0	1 in inf	0	0	0	1 in inf	0	0
p.L54V/p.W195C	p.L54V	p.W195C	Asymptomatic	Asymptomatic		6.46759e-07	1 in 1,546,173	0	0	0	1 in inf	0	0	0	1 in inf	0	0	2.15473e-06	1 in 464,096	0	0	0	1 in inf	0	0	0	1 in inf	0	0	0	1 in inf	0	0	0	1 in inf	0	0	0	1 in inf	0	0
c.185_186dupCA/p.W195C	c.185_186dupCA	p.W195C	Asymptomatic	Asymptomatic		6.44201e-07	1 in 1,552,310	0	0	0	1 in inf	0	0	0	1 in inf	0	0	0	1 in inf	0	0	2.92806e-08	1 in 34,152,310	0	0	0	1 in inf	0	0	0	1 in inf	0	0	0	1 in inf	0	0	0	1 in inf	0	0
p.A14T/p.E483K	p.A14T	p.E483K	Unknown	Asymptomatic		6.2799e-07	1 in 1,592,383	0.00704196	0	8.14325e-05	1 in 12,281	0.122034	0	0	1 in inf	0	0	7.86808e-07	1 in 1,270,958	0.0212216	0	0	1 in inf	0	0	0	1 in inf	0	0	1.44871e-08	1 in 69,026,905	0.000367537	0	0	1 in inf	0	0	0	1 in inf	0	0
c.1107+8C>G/p.W195C	c.1107+8C>G	p.W195C	Asymptomatic	Asymptomatic		6.12662e-07	1 in 1,632,221	0	0	0	1 in inf	0	0	0	1 in inf	0	0	0	1 in inf	0	0	0	1 in inf	0	0	0	1 in inf	0	0	2.11907e-06	1 in 471,906	0	0	0	1 in inf	0	0	0	1 in inf	0	0
p.D359Y/p.W195C	p.D359Y	p.W195C	Asymptomatic	Asymptomatic		5.98811e-07	1 in 1,669,977	0	0	0	1 in inf	0	0	0	1 in inf	0	0	0	1 in inf	0	0	0	1 in inf	0	0	0	1 in inf	0	0	0	1 in inf	0	0	1.7881e-06	1 in 559,252	0	0	0	1 in inf	0	0
p.A5V/p.P220L	p.A5V	p.P220L	Asymptomatic	Asymptomatic		5.95504e-07	1 in 1,679,250	0	0	3.56164e-08	1 in 28,076,973	0	0	0	1 in inf	0	0	0	1 in inf	0	0	0	1 in inf	0	0	0	1 in inf	0	0	1.93329e-07	1 in 5,172,520	0	0	0	1 in inf	0	0	0	1 in inf	0	0
c.466-7G>C/p.R290H	c.466-7G>C	p.R290H	Asymptomatic	Asymptomatic		5.87694e-07	1 in 1,701,566	0	0	0	1 in inf	0	0	2.24763e-08	1 in 44,491,309	0	0	5.59333e-08	1 in 17,878,445	0	0	0	1 in inf	0	0	0	1 in inf	0	0	1.69625e-06	1 in 589,536	0	0	3.12127e-07	1 in 3,203,822	0	0	1.89675e-06	1 in 527,217	0	0
p.N352H/p.W195C	p.N352H	p.W195C	Asymptomatic	Asymptomatic		5.83894e-07	1 in 1,712,640	0	0	0	1 in inf	0	0	0	1 in inf	0	0	0	1 in inf	0	0	0	1 in inf	0	0	0	1 in inf	0	0	0	1 in inf	0	0	1.77128e-06	1 in 564,563	0	0	0	1 in inf	0	0
c.466-7G>C/p.R202H	c.466-7G>C	p.R202H	Asymptomatic	Asymptomatic		5.82916e-07	1 in 1,715,514	0	0	5.89004e-08	1 in 16,977,828	0	0	0	1 in inf	0	0	8.93072e-07	1 in 1,119,732	0	0	0	1 in inf	0	0	0	1 in inf	0	0	4.39843e-07	1 in 2,273,538	0	0	1.55432e-07	1 in 6,433,675	0	0	5.63211e-06	1 in 177,554	0	0
c.466-7G>C/p.R243C	c.466-7G>C	p.R243C	Asymptomatic	Asymptomatic		5.82916e-07	1 in 1,715,514	0	0	0	1 in inf	0	0	0	1 in inf	0	0	0	1 in inf	0	0	0	1 in inf	0	0	0	1 in inf	0	0	2.04651e-06	1 in 488,637	0	0	3.10831e-07	1 in 3,217,185	0	0	0	1 in inf	0	0
p.G347R/p.W195C	p.G347R	p.W195C	Asymptomatic	Asymptomatic		5.72174e-07	1 in 1,747,722	0	0	2.35355e-06	1 in 424,891	0	0	0	1 in inf	0	0	0	1 in inf	0	0	0	1 in inf	0	0	0	1 in inf	0	0	0	1 in inf	0	0	0	1 in inf	0	0	0	1 in inf	0	0
c.466-44G>T/p.S420R	c.466-44G>T	p.S420R	Asymptomatic	Asymptomatic		5.60309e-07	1 in 1,784,732	0	0	2.44911e-06	1 in 408,312	0	0	0	1 in inf	0	0	0	1 in inf	0	0	0	1 in inf	0	0	0	1 in inf	0	0	0	1 in inf	0	0	0	1 in inf	0	0	0	1 in inf	0	0
p.L342V/p.W195C	p.L342V	p.W195C	Asymptomatic	Asymptomatic		5.52995e-07	1 in 1,808,337	0	0	0	1 in inf	0	0	0	1 in inf	0	0	0	1 in inf	0	0	2.51094e-08	1 in 39,825,708	0	0	0	1 in inf	0	0	0	1 in inf	0	0	0	1 in inf	0	0	0	1 in inf	0	0
c.466-44G>T/p.E314D	c.466-44G>T	p.E314D	Asymptomatic	Asymptomatic		5.52417e-07	1 in 1,810,228	0	0	0	1 in inf	0	0	0	1 in inf	0	0	0	1 in inf	0	0	0	1 in inf	0	0	0	1 in inf	0	0	1.65526e-06	1 in 604,135	0	0	0	1 in inf	0	0	0	1 in inf	0	0
c.466-44G>T/p.A5T	c.466-44G>T	p.A5T	Asymptomatic	Asymptomatic		5.49786e-07	1 in 1,818,889	0	0	0	1 in inf	0	0	0	1 in inf	0	0	0	1 in inf	0	0	0	1 in inf	0	0	0	1 in inf	0	0	0	1 in inf	0	0	2.54058e-06	1 in 393,612	0	0	0	1 in inf	0	0
c.466-44G>T/p.A110T	c.466-44G>T	p.A110T	Asymptomatic	Asymptomatic		5.49786e-07	1 in 1,818,889	0	0	0	1 in inf	0	0	0	1 in inf	0	0	0	1 in inf	0	0	4.2262e-06	1 in 236,620	0	0	0	1 in inf	0	0	0	1 in inf	0	0	0	1 in inf	0	0	0	1 in inf	0	0
c.466-44G>T/p.D484H	c.466-44G>T	p.D484H	Asymptomatic	Asymptomatic		5.47156e-07	1 in 1,827,634	0	0	0	1 in inf	0	0	0	1 in inf	0	0	0	1 in inf	0	0	0	1 in inf	0	0	0	1 in inf	0	0	1.62955e-06	1 in 613,667	0	0	0	1 in inf	0	0	0	1 in inf	0	0
c.466-7G>C/p.A470T	c.466-7G>C	p.A470T	Asymptomatic	Asymptomatic		5.44692e-07	1 in 1,835,900	0	0	5.92274e-08	1 in 16,884,080	0	0	0	1 in inf	0	0	0	1 in inf	0	0	0	1 in inf	0	0	0	1 in inf	0	0	4.41505e-07	1 in 2,264,980	0	0	2.9552e-06	1 in 338,387	0	0	9.41779e-07	1 in 1,061,821	0	0
p.L113P/p.W195C	p.L113P	p.W195C	Asymptomatic	Asymptomatic		5.43405e-07	1 in 1,840,249	0	0	0	1 in inf	0	0	0	1 in inf	0	0	0	1 in inf	0	0	0	1 in inf	0	0	0	1 in inf	0	0	0	1 in inf	0	0	1.62308e-06	1 in 616,113	0	0	0	1 in inf	0	0
p.R116G/p.W195C	p.R116G	p.W195C	Asymptomatic	Asymptomatic		5.40208e-07	1 in 1,851,138	0	0	0	1 in inf	0	0	0	1 in inf	0	0	0	1 in inf	0	0	0	1 in inf	0	0	0	1 in inf	0	0	0	1 in inf	0	0	1.61505e-06	1 in 619,178	0	0	0	1 in inf	0	0
c.1344dupC/c.466-44G>T	c.1344dupC	c.466-44G>T	Asymptomatic	Asymptomatic		5.37896e-07	1 in 1,859,095	0	0	0	1 in inf	0	0	0	1 in inf	0	0	0	1 in inf	0	0	4.19872e-06	1 in 238,168	0	0	0	1 in inf	0	0	0	1 in inf	0	0	0	1 in inf	0	0	0	1 in inf	0	0
p.P220L/p.R243H	p.P220L	p.R243H	Asymptomatic	Asymptomatic		5.35381e-07	1 in 1,867,829	0	0	3.42194e-08	1 in 29,223,217	0	0	0	1 in inf	0	0	0	1 in inf	0	0	0	1 in inf	0	0	0	1 in inf	0	0	9.65656e-08	1 in 10,355,653	0	0	0	1 in inf	0	0	5.32599e-06	1 in 187,759	0	0
c.466-44G>T/p.R392Q	c.466-44G>T	p.R392Q	Asymptomatic	Asymptomatic		5.34003e-07	1 in 1,872,649	0	0	4.78232e-07	1 in 2,091,035	0	0	1.4512e-06	1 in 689,085	0	0	0	1 in inf	0	0	0	1 in inf	0	0	0	1 in inf	0	0	9.46949e-07	1 in 1,056,023	0	0	0	1 in inf	0	0	0	1 in inf	0	0
c.466-44G>T/p.A214V	c.466-44G>T	p.A214V	Asymptomatic	Asymptomatic		5.34003e-07	1 in 1,872,649	0	0	0	1 in inf	0	0	0	1 in inf	0	0	0	1 in inf	0	0	0	1 in inf	0	0	0	1 in inf	0	0	1.58056e-06	1 in 632,687	0	0	0	1 in inf	0	0	0	1 in inf	0	0
c.466-44G>T/c.684C>T	c.466-44G>T	c.684C>T	Asymptomatic	Asymptomatic		5.34003e-07	1 in 1,872,649	0	0	0	1 in inf	0	0	0	1 in inf	0	0	0	1 in inf	0	0	0	1 in inf	0	0	0	1 in inf	0	0	3.1626e-07	1 in 3,161,953	0	0	2.50944e-06	1 in 398,496	0	0	0	1 in inf	0	0
c.465+1G>A/p.P428L	c.465+1G>A	p.P428L	Juvenile	Late infantile/infantile	26	5.19097e-07	1 in 1,926,424	0.00582089	0.0781012	1.34125e-07	1 in 7,455,753	0.000200998	0.0705613	0	1 in inf	0	0	1.45389e-08	1 in 68,781,052	0.000392139	0.0112223	0	1 in inf	0	0	5.64782e-07	1 in 1,770,595	0.0609588	0.0811753	1.5343e-06	1 in 651,761	0.0389252	0.120874	0	1 in inf	0	0	2.14204e-06	1 in 466,844	0.0160575	0.167513
p.G121G/p.W195C	p.G121G	p.W195C	Asymptomatic	Asymptomatic		5.05686e-07	1 in 1,977,511	0	0	0	1 in inf	0	0	0	1 in inf	0	0	0	1 in inf	0	0	0	1 in inf	0	0	7.9745e-06	1 in 125,400	0	0	0	1 in inf	0	0	0	1 in inf	0	0	0	1 in inf	0	0
p.H503Y/p.P220L	p.H503Y	p.P220L	Asymptomatic	Asymptomatic		5.05606e-07	1 in 1,977,826	0	0	0	1 in inf	0	0	0	1 in inf	0	0	0	1 in inf	0	0	0	1 in inf	0	0	0	1 in inf	0	0	0	1 in inf	0	0	0	1 in inf	0	0	0	1 in inf	0	0
c.980-2A>C/p.W195C	c.980-2A>C	p.W195C	Asymptomatic	Asymptomatic		4.9972e-07	1 in 2,001,123	0	0	0	1 in inf	0	0	0	1 in inf	0	0	0	1 in inf	0	0	0	1 in inf	0	0	0	1 in inf	0	0	1.58162e-06	1 in 632,263	0	0	0	1 in inf	0	0	0	1 in inf	0	0
c.466-7G>C/p.A5V	c.466-7G>C	p.A5V	Asymptomatic	Asymptomatic		4.96912e-07	1 in 2,012,429	0	0	1.21938e-07	1 in 8,200,921	0	0	0	1 in inf	0	0	3.13588e-07	1 in 3,188,901	0	0	0	1 in inf	0	0	0	1 in inf	0	0	1.46242e-06	1 in 683,799	0	0	0	1 in inf	0	0	0	1 in inf	0	0
c.222T>C/c.466-44G>T	c.222T>C	c.466-44G>T	Asymptomatic	Asymptomatic		4.91914e-07	1 in 2,032,876	0	0	0	1 in inf	0	0	0	1 in inf	0	0	0	1 in inf	0	0	0	1 in inf	0	0	0	1 in inf	0	0	1.66583e-06	1 in 600,304	0	0	0	1 in inf	0	0	0	1 in inf	0	0
p.E483K/p.L433V	p.E483K	p.L433V	Unknown	Asymptomatic		4.7921e-07	1 in 2,086,768	0.00537362	0	0	1 in inf	0	0	0	1 in inf	0	0	0	1 in inf	0	0	0	1 in inf	0	0	0	1 in inf	0	0	0	1 in inf	0	0	0	1 in inf	0	0	6.97447e-07	1 in 1,433,800	0.0052283	0
p.E483K/p.G449R	p.E483K	p.G449R	Unknown	Asymptomatic		4.7402e-07	1 in 2,109,616	0.00531542	0	0	1 in inf	0	0	0	1 in inf	0	0	6.27448e-08	1 in 15,937,588	0.00169234	0	0	1 in inf	0	0	0	1 in inf	0	0	3.76282e-08	1 in 26,575,817	0.000954626	0	4.26881e-09	1 in 234,257,224	1.2186e-05	0	0	1 in inf	0	0
p.E133K/p.W195C	p.E133K	p.W195C	Asymptomatic	Asymptomatic		4.67755e-07	1 in 2,137,874	0	0	0	1 in inf	0	0	0	1 in inf	0	0	0	1 in inf	0	0	2.12112e-08	1 in 47,144,829	0	0	0	1 in inf	0	0	0	1 in inf	0	0	0	1 in inf	0	0	0	1 in inf	0	0
c.955_962delTTCTGGCC/p.W195C	c.955_962delTTCTGGCC	p.W195C	Asymptomatic	Asymptomatic		4.67435e-07	1 in 2,139,336	0	0	0	1 in inf	0	0	0	1 in inf	0	0	0	1 in inf	0	0	0	1 in inf	0	0	0	1 in inf	0	0	1.49333e-06	1 in 669,646	0	0	0	1 in inf	0	0	0	1 in inf	0	0
p.R82P/p.W195C	p.R82P	p.W195C	Asymptomatic	Asymptomatic		4.66689e-07	1 in 2,142,755	0	0	0	1 in inf	0	0	0	1 in inf	0	0	0	1 in inf	0	0	0	1 in inf	0	0	0	1 in inf	0	0	1.50577e-06	1 in 664,114	0	0	0	1 in inf	0	0	0	1 in inf	0	0
c.466-44G>T/p.P84L	c.466-44G>T	p.P84L	Asymptomatic	Asymptomatic		4.65608e-07	1 in 2,147,728	0	0	0	1 in inf	0	0	0	1 in inf	0	0	0	1 in inf	0	0	0	1 in inf	0	0	0	1 in inf	0	0	1.39309e-06	1 in 717,827	0	0	0	1 in inf	0	0	0	1 in inf	0	0
p.A135D/p.W195C	p.A135D	p.W195C	Asymptomatic	Asymptomatic		4.64558e-07	1 in 2,152,584	0	0	0	1 in inf	0	0	0	1 in inf	0	0	0	1 in inf	0	0	2.09891e-08	1 in 47,643,712	0	0	0	1 in inf	0	0	0	1 in inf	0	0	0	1 in inf	0	0	0	1 in inf	0	0
c.240dupC/p.W195C	c.240dupC	p.W195C	Asymptomatic	Asymptomatic		4.63706e-07	1 in 2,156,541	0	0	0	1 in inf	0	0	0	1 in inf	0	0	0	1 in inf	0	0	0	1 in inf	0	0	0	1 in inf	0	0	0	1 in inf	0	0	1.47781e-06	1 in 676,679	0	0	0	1 in inf	0	0
p.G81R/p.W195C	p.G81R	p.W195C	Asymptomatic	Asymptomatic		4.63492e-07	1 in 2,157,533	0	0	0	1 in inf	0	0	0	1 in inf	0	0	0	1 in inf	0	0	0	1 in inf	0	0	0	1 in inf	0	0	0	1 in inf	0	0	1.47781e-06	1 in 676,679	0	0	0	1 in inf	0	0
p.G81S/p.W195C	p.G81S	p.W195C	Asymptomatic	Asymptomatic		4.63492e-07	1 in 2,157,533	0	0	0	1 in inf	0	0	0	1 in inf	0	0	0	1 in inf	0	0	0	1 in inf	0	0	0	1 in inf	0	0	1.49287e-06	1 in 669,853	0	0	0	1 in inf	0	0	0	1 in inf	0	0
p.P220L/p.R86Q	p.P220L	p.R86Q	Asymptomatic	Asymptomatic		4.63233e-07	1 in 2,158,739	0	0	0	1 in inf	0	0	0	1 in inf	0	0	0	1 in inf	0	0	0	1 in inf	0	0	1.52983e-05	1 in 65,367	0	0	9.78999e-08	1 in 10,214,517	0	0	0	1 in inf	0	0	0	1 in inf	0	0
c.465+42A>C/p.W195C	c.465+42A>C	p.W195C	Asymptomatic	Asymptomatic		4.62427e-07	1 in 2,162,504	0	0	0	1 in inf	0	0	0	1 in inf	0	0	0	1 in inf	0	0	0	1 in inf	0	0	0	1 in inf	0	0	1.50792e-06	1 in 663,168	0	0	0	1 in inf	0	0	0	1 in inf	0	0
c.465+1G>A/p.A14T	c.465+1G>A	p.A14T	Unknown	Asymptomatic		4.61843e-07	1 in 2,165,236	0.00517888	0	3.84856e-06	1 in 259,838	0.00576742	0	0	1 in inf	0	0	8.97102e-08	1 in 11,147,004	0.00241964	0	0	1 in inf	0	0	0	1 in inf	0	0	4.21268e-08	1 in 23,737,837	0.00106876	0	0	1 in inf	0	0	0	1 in inf	0	0
p.F319C/p.W195C	p.F319C	p.W195C	Asymptomatic	Asymptomatic		4.61362e-07	1 in 2,167,498	0	0	0	1 in inf	0	0	0	1 in inf	0	0	0	1 in inf	0	0	2.15045e-08	1 in 46,501,963	0	0	0	1 in inf	0	0	0	1 in inf	0	0	0	1 in inf	0	0	0	1 in inf	0	0
c.466-44G>T/p.W320X	c.466-44G>T	p.W320X	Asymptomatic	Asymptomatic		4.61189e-07	1 in 2,168,308	0	0	0	1 in inf	0	0	0	1 in inf	0	0	0	1 in inf	0	0	3.60875e-06	1 in 277,105	0	0	0	1 in inf	0	0	0	1 in inf	0	0	0	1 in inf	0	0	0	1 in inf	0	0
c.225-3C>G/p.W195C	c.225-3C>G	p.W195C	Asymptomatic	Asymptomatic		4.60296e-07	1 in 2,172,516	0	0	0	1 in inf	0	0	0	1 in inf	0	0	0	1 in inf	0	0	2.06021e-08	1 in 48,538,740	0	0	0	1 in inf	0	0	0	1 in inf	0	0	0	1 in inf	0	0	0	1 in inf	0	0
c.195C>T/p.P220L	c.195C>T	p.P220L	Asymptomatic	Asymptomatic		4.54793e-07	1 in 2,198,802	0	0	2.93115e-08	1 in 34,116,280	0	0	0	1 in inf	0	0	0	1 in inf	0	0	0	1 in inf	0	0	3.91619e-05	1 in 25,536	0	0	0	1 in inf	0	0	0	1 in inf	0	0	1.79562e-06	1 in 556,911	0	0
p.T410I/p.W195C	p.T410I	p.W195C	Asymptomatic	Asymptomatic		4.53903e-07	1 in 2,203,114	0	0	0	1 in inf	0	0	0	1 in inf	0	0	0	1 in inf	0	0	0	1 in inf	0	0	0	1 in inf	0	0	1.45939e-06	1 in 685,217	0	0	0	1 in inf	0	0	0	1 in inf	0	0
p.C158F/p.W195C	p.C158F	p.W195C	Asymptomatic	Asymptomatic		4.53903e-07	1 in 2,203,114	0	0	1.80548e-06	1 in 553,870	0	0	0	1 in inf	0	0	0	1 in inf	0	0	0	1 in inf	0	0	0	1 in inf	0	0	0	1 in inf	0	0	0	1 in inf	0	0	0	1 in inf	0	0
p.L422X/p.W195C	p.L422X	p.W195C	Asymptomatic	Asymptomatic		4.53264e-07	1 in 2,206,222	0	0	0	1 in inf	0	0	0	1 in inf	0	0	0	1 in inf	0	0	0	1 in inf	0	0	0	1 in inf	0	0	0	1 in inf	0	0	0	1 in inf	0	0	2.41054e-05	1 in 41,485	0	0
p.L422P/p.W195C	p.L422P	p.W195C	Asymptomatic	Asymptomatic		4.52838e-07	1 in 2,208,298	0	0	0	1 in inf	0	0	0	1 in inf	0	0	0	1 in inf	0	0	0	1 in inf	0	0	0	1 in inf	0	0	0	1 in inf	0	0	1.54079e-06	1 in 649,019	0	0	0	1 in inf	0	0
p.Q159H/p.W195C	p.Q159H	p.W195C	Asymptomatic	Asymptomatic		4.52838e-07	1 in 2,208,298	0	0	0	1 in inf	0	0	0	1 in inf	0	0	0	1 in inf	0	0	0	1 in inf	0	0	0	1 in inf	0	0	1.46676e-06	1 in 681,774	0	0	0	1 in inf	0	0	0	1 in inf	0	0
p.S408N/p.W195C	p.S408N	p.W195C	Asymptomatic	Asymptomatic		4.52838e-07	1 in 2,208,298	0	0	0	1 in inf	0	0	0	1 in inf	0	0	0	1 in inf	0	0	0	1 in inf	0	0	0	1 in inf	0	0	1.45571e-06	1 in 686,952	0	0	0	1 in inf	0	0	0	1 in inf	0	0
p.S421C/p.W195C	p.S421C	p.W195C	Asymptomatic	Asymptomatic		4.52838e-07	1 in 2,208,298	0	0	0	1 in inf	0	0	1.7346e-05	1 in 57,651	0	0	0	1 in inf	0	0	0	1 in inf	0	0	0	1 in inf	0	0	0	1 in inf	0	0	0	1 in inf	0	0	0	1 in inf	0	0
p.Q159X/p.W195C	p.Q159X	p.W195C	Asymptomatic	Asymptomatic		4.52198e-07	1 in 2,211,420	0	0	0	1 in inf	0	0	0	1 in inf	0	0	1.63772e-06	1 in 610,606	0	0	0	1 in inf	0	0	0	1 in inf	0	0	0	1 in inf	0	0	0	1 in inf	0	0	0	1 in inf	0	0
p.P138L/p.W195C	p.P138L	p.W195C	Asymptomatic	Asymptomatic		4.51772e-07	1 in 2,213,506	0	0	0	1 in inf	0	0	0	1 in inf	0	0	0	1 in inf	0	0	2.04933e-08	1 in 48,796,402	0	0	0	1 in inf	0	0	0	1 in inf	0	0	0	1 in inf	0	0	0	1 in inf	0	0
p.P138T/p.W195C	p.P138T	p.W195C	Asymptomatic	Asymptomatic		4.51772e-07	1 in 2,213,506	0	0	0	1 in inf	0	0	0	1 in inf	0	0	0	1 in inf	0	0	0	1 in inf	0	0	0	1 in inf	0	0	1.46799e-06	1 in 681,204	0	0	0	1 in inf	0	0	0	1 in inf	0	0
p.A406S/p.W195C	p.A406S	p.W195C	Asymptomatic	Asymptomatic		4.51772e-07	1 in 2,213,506	0	0	0	1 in inf	0	0	0	1 in inf	0	0	1.64252e-06	1 in 608,820	0	0	0	1 in inf	0	0	0	1 in inf	0	0	0	1 in inf	0	0	0	1 in inf	0	0	0	1 in inf	0	0
p.A424V/p.W195C	p.A424V	p.W195C	Asymptomatic	Asymptomatic		4.50707e-07	1 in 2,218,739	0	0	0	1 in inf	0	0	0	1 in inf	0	0	0	1 in inf	0	0	0	1 in inf	0	0	0	1 in inf	0	0	1.44112e-06	1 in 693,906	0	0	0	1 in inf	0	0	0	1 in inf	0	0
p.E426G/p.W195C	p.E426G	p.W195C	Asymptomatic	Asymptomatic		4.50707e-07	1 in 2,218,739	0	0	1.69554e-06	1 in 589,784	0	0	0	1 in inf	0	0	0	1 in inf	0	0	0	1 in inf	0	0	0	1 in inf	0	0	0	1 in inf	0	0	0	1 in inf	0	0	0	1 in inf	0	0
p.H425D/p.W195C	p.H425D	p.W195C	Asymptomatic	Asymptomatic		4.50707e-07	1 in 2,218,739	0	0	0	1 in inf	0	0	0	1 in inf	0	0	0	1 in inf	0	0	0	1 in inf	0	0	0	1 in inf	0	0	1.44143e-06	1 in 693,758	0	0	0	1 in inf	0	0	0	1 in inf	0	0
p.H425Y/p.W195C	p.H425Y	p.W195C	Asymptomatic	Asymptomatic		4.50707e-07	1 in 2,218,739	0	0	0	1 in inf	0	0	0	1 in inf	0	0	0	1 in inf	0	0	0	1 in inf	0	0	0	1 in inf	0	0	0	1 in inf	0	0	1.52286e-06	1 in 656,661	0	0	0	1 in inf	0	0
c.465+6A>G/p.W195C	c.465+6A>G	p.W195C	Asymptomatic	Asymptomatic		4.49641e-07	1 in 2,223,997	0	0	0	1 in inf	0	0	0	1 in inf	0	0	0	1 in inf	0	0	0	1 in inf	0	0	0	1 in inf	0	0	0	1 in inf	0	0	1.45584e-06	1 in 686,891	0	0	0	1 in inf	0	0
p.P139L/p.W195C	p.P139L	p.W195C	Asymptomatic	Asymptomatic		4.49641e-07	1 in 2,223,997	0	0	0	1 in inf	0	0	0	1 in inf	0	0	0	1 in inf	0	0	0	1 in inf	0	0	0	1 in inf	0	0	0	1 in inf	0	0	1.45331e-06	1 in 688,087	0	0	0	1 in inf	0	0
p.S405P/p.W195C	p.S405P	p.W195C	Asymptomatic	Asymptomatic		4.49641e-07	1 in 2,223,997	0	0	0	1 in inf	0	0	0	1 in inf	0	0	0	1 in inf	0	0	0	1 in inf	0	0	0	1 in inf	0	0	1.44526e-06	1 in 691,915	0	0	0	1 in inf	0	0	0	1 in inf	0	0
p.Q155H/p.W195C	p.Q155H	p.W195C	Asymptomatic	Asymptomatic		4.48576e-07	1 in 2,229,280	0	0	0	1 in inf	0	0	0	1 in inf	0	0	0	1 in inf	0	0	0	1 in inf	0	0	0	1 in inf	0	0	1.462e-06	1 in 683,994	0	0	0	1 in inf	0	0	0	1 in inf	0	0
p.P150L/p.W195C	p.P150L	p.W195C	Asymptomatic	Asymptomatic		4.4751e-07	1 in 2,234,587	0	0	0	1 in inf	0	0	0	1 in inf	0	0	1.63259e-06	1 in 612,525	0	0	0	1 in inf	0	0	0	1 in inf	0	0	0	1 in inf	0	0	0	1 in inf	0	0	0	1 in inf	0	0
c.1211-5C>G/p.W195C	c.1211-5C>G	p.W195C	Asymptomatic	Asymptomatic		4.4751e-07	1 in 2,234,587	0	0	1.73567e-06	1 in 576,146	0	0	0	1 in inf	0	0	0	1 in inf	0	0	0	1 in inf	0	0	0	1 in inf	0	0	0	1 in inf	0	0	0	1 in inf	0	0	0	1 in inf	0	0
p.S152T/p.W195C	p.S152T	p.W195C	Asymptomatic	Asymptomatic		4.4751e-07	1 in 2,234,587	0	0	0	1 in inf	0	0	0	1 in inf	0	0	0	1 in inf	0	0	0	1 in inf	0	0	0	1 in inf	0	0	1.45525e-06	1 in 687,170	0	0	0	1 in inf	0	0	0	1 in inf	0	0
p.P220L/p.T288P	p.P220L	p.T288P	Asymptomatic	Asymptomatic		4.47201e-07	1 in 2,236,133	0	0	0	1 in inf	0	0	0	1 in inf	0	0	0	1 in inf	0	0	0	1 in inf	0	0	0	1 in inf	0	0	0	1 in inf	0	0	0	1 in inf	0	0	0	1 in inf	0	0
c.466-44G>T/p.S408T	c.466-44G>T	p.S408T	Asymptomatic	Asymptomatic		4.47195e-07	1 in 2,236,164	0	0	1.98804e-06	1 in 503,008	0	0	0	1 in inf	0	0	0	1 in inf	0	0	0	1 in inf	0	0	0	1 in inf	0	0	0	1 in inf	0	0	0	1 in inf	0	0	0	1 in inf	0	0
c.466-7G>C/p.R243H	c.466-7G>C	p.R243H	Asymptomatic	Asymptomatic		4.46743e-07	1 in 2,238,424	0	0	1.17155e-07	1 in 8,535,724	0	0	0	1 in inf	0	0	3.90648e-07	1 in 2,559,847	0	0	0	1 in inf	0	0	0	1 in inf	0	0	7.3046e-07	1 in 1,369,001	0	0	0	1 in inf	0	0	3.75337e-06	1 in 266,428	0	0
c.1211-8C>T/p.W195C	c.1211-8C>T	p.W195C	Asymptomatic	Asymptomatic		4.46444e-07	1 in 2,239,921	0	0	0	1 in inf	0	0	0	1 in inf	0	0	0	1 in inf	0	0	0	1 in inf	0	0	0	1 in inf	0	0	0	1 in inf	0	0	1.47359e-06	1 in 678,615	0	0	0	1 in inf	0	0
p.F146L/p.W195C	p.F146L	p.W195C	Asymptomatic	Asymptomatic		4.46444e-07	1 in 2,239,921	0	0	0	1 in inf	0	0	1.55159e-05	1 in 64,451	0	0	0	1 in inf	0	0	0	1 in inf	0	0	0	1 in inf	0	0	0	1 in inf	0	0	0	1 in inf	0	0	0	1 in inf	0	0
p.G148R/p.W195C	p.G148R	p.W195C	Asymptomatic	Asymptomatic		4.46444e-07	1 in 2,239,921	0	0	0	1 in inf	0	0	0	1 in inf	0	0	0	1 in inf	0	0	2.03211e-08	1 in 49,210,009	0	0	0	1 in inf	0	0	0	1 in inf	0	0	0	1 in inf	0	0	0	1 in inf	0	0
p.I149T/p.W195C	p.I149T	p.W195C	Asymptomatic	Asymptomatic		4.46444e-07	1 in 2,239,921	0	0	0	1 in inf	0	0	0	1 in inf	0	0	1.63144e-06	1 in 612,956	0	0	0	1 in inf	0	0	0	1 in inf	0	0	0	1 in inf	0	0	0	1 in inf	0	0	0	1 in inf	0	0
p.P166L/p.W195C	p.P166L	p.W195C	Asymptomatic	Asymptomatic		4.46444e-07	1 in 2,239,921	0	0	0	1 in inf	0	0	0	1 in inf	0	0	0	1 in inf	0	0	0	1 in inf	0	0	0	1 in inf	0	0	1.44219e-06	1 in 693,389	0	0	0	1 in inf	0	0	0	1 in inf	0	0
p.L429P/p.W195C	p.L429P	p.W195C	Asymptomatic	Asymptomatic		4.45379e-07	1 in 2,245,279	0	0	0	1 in inf	0	0	0	1 in inf	0	0	0	1 in inf	0	0	0	1 in inf	0	0	0	1 in inf	0	0	0	1 in inf	0	0	1.4889e-06	1 in 671,636	0	0	0	1 in inf	0	0
p.A167V/p.W195C	p.A167V	p.W195C	Asymptomatic	Asymptomatic		4.45379e-07	1 in 2,245,279	0	0	0	1 in inf	0	0	0	1 in inf	0	0	1.63204e-06	1 in 612,730	0	0	0	1 in inf	0	0	0	1 in inf	0	0	0	1 in inf	0	0	0	1 in inf	0	0	0	1 in inf	0	0
c.855-8T>A/p.W195C	c.855-8T>A	p.W195C	Asymptomatic	Asymptomatic		4.44314e-07	1 in 2,250,664	0	0	0	1 in inf	0	0	0	1 in inf	0	0	1.63221e-06	1 in 612,669	0	0	0	1 in inf	0	0	0	1 in inf	0	0	0	1 in inf	0	0	0	1 in inf	0	0	0	1 in inf	0	0
p.P485S/p.W195C	p.P485S	p.W195C	Asymptomatic	Asymptomatic		4.44314e-07	1 in 2,250,664	0	0	1.72908e-06	1 in 578,341	0	0	0	1 in inf	0	0	0	1 in inf	0	0	0	1 in inf	0	0	0	1 in inf	0	0	0	1 in inf	0	0	0	1 in inf	0	0	0	1 in inf	0	0
p.D432Y/p.W195C	p.D432Y	p.W195C	Asymptomatic	Asymptomatic		4.43248e-07	1 in 2,256,074	0	0	0	1 in inf	0	0	0	1 in inf	0	0	0	1 in inf	0	0	0	1 in inf	0	0	0	1 in inf	0	0	0	1 in inf	0	0	1.47772e-06	1 in 676,720	0	0	0	1 in inf	0	0
p.D171Y/p.W195C	p.D171Y	p.W195C	Asymptomatic	Asymptomatic		4.43248e-07	1 in 2,256,074	0	0	0	1 in inf	0	0	0	1 in inf	0	0	0	1 in inf	0	0	0	1 in inf	0	0	0	1 in inf	0	0	1.42668e-06	1 in 700,926	0	0	0	1 in inf	0	0	0	1 in inf	0	0
p.W195C/p.Y431C	p.W195C	p.Y431C	Asymptomatic	Asymptomatic		4.43248e-07	1 in 2,256,074	0	0	0	1 in inf	0	0	0	1 in inf	0	0	0	1 in inf	0	0	0	1 in inf	0	0	0	1 in inf	0	0	1.41409e-06	1 in 707,168	0	0	0	1 in inf	0	0	0	1 in inf	0	0
p.A207T/p.P220L	p.A207T	p.P220L	Asymptomatic	Asymptomatic		4.4262e-07	1 in 2,259,276	0	0	1.37362e-07	1 in 7,280,012	0	0	0	1 in inf	0	0	0	1 in inf	0	0	0	1 in inf	0	0	0	1 in inf	0	0	9.67799e-09	1 in 103,327,215	0	0	0	1 in inf	0	0	0	1 in inf	0	0
c.1446C>T/p.W195C	c.1446C>T	p.W195C	Asymptomatic	Asymptomatic		4.42289e-07	1 in 2,260,965	0	0	0	1 in inf	0	0	0	1 in inf	0	0	1.63897e-06	1 in 610,138	0	0	0	1 in inf	0	0	0	1 in inf	0	0	0	1 in inf	0	0	0	1 in inf	0	0	0	1 in inf	0	0
p.E309K/p.W195C	p.E309K	p.W195C	Asymptomatic	Asymptomatic		4.41117e-07	1 in 2,266,973	0	0	0	1 in inf	0	0	0	1 in inf	0	0	0	1 in inf	0	0	2.04522e-08	1 in 48,894,566	0	0	0	1 in inf	0	0	0	1 in inf	0	0	0	1 in inf	0	0	0	1 in inf	0	0
p.E309Q/p.W195C	p.E309Q	p.W195C	Asymptomatic	Asymptomatic		4.4101e-07	1 in 2,267,520	0	0	0	1 in inf	0	0	0	1 in inf	0	0	0	1 in inf	0	0	0	1 in inf	0	0	0	1 in inf	0	0	1.40565e-06	1 in 711,416	0	0	0	1 in inf	0	0	0	1 in inf	0	0
p.P286T/p.W195C	p.P286T	p.W195C	Asymptomatic	Asymptomatic		4.40052e-07	1 in 2,272,462	0	0	0	1 in inf	0	0	0	1 in inf	0	0	0	1 in inf	0	0	0	1 in inf	0	0	0	1 in inf	0	0	0	1 in inf	0	0	1.44944e-06	1 in 689,920	0	0	0	1 in inf	0	0
p.E483K/p.N442S	p.E483K	p.N442S	Unknown	Asymptomatic		4.3942e-07	1 in 2,275,728	0.00492743	0	5.15685e-05	1 in 19,392	0.0772801	0	0	1 in inf	0	0	3.77576e-07	1 in 2,648,471	0.0101839	0	0	1 in inf	0	0	0	1 in inf	0	0	7.54228e-09	1 in 132,585,880	0.000191347	0	0	1 in inf	0	0	0	1 in inf	0	0
p.Q478H/p.W195C	p.Q478H	p.W195C	Asymptomatic	Asymptomatic		4.38986e-07	1 in 2,277,977	0	0	0	1 in inf	0	0	0	1 in inf	0	0	0	1 in inf	0	0	0	1 in inf	0	0	0	1 in inf	0	0	0	1 in inf	0	0	1.44678e-06	1 in 691,190	0	0	0	1 in inf	0	0
p.A480V/p.W195C	p.A480V	p.W195C	Asymptomatic	Asymptomatic		4.38986e-07	1 in 2,277,977	0	0	0	1 in inf	0	0	0	1 in inf	0	0	1.63428e-06	1 in 611,891	0	0	0	1 in inf	0	0	0	1 in inf	0	0	0	1 in inf	0	0	0	1 in inf	0	0	0	1 in inf	0	0
p.G438S/p.W195C	p.G438S	p.W195C	Asymptomatic	Asymptomatic		4.38986e-07	1 in 2,277,977	0	0	0	1 in inf	0	0	0	1 in inf	0	0	0	1 in inf	0	0	0	1 in inf	0	0	0	1 in inf	0	0	0	1 in inf	0	0	1.45601e-06	1 in 686,807	0	0	0	1 in inf	0	0
p.G438V/p.W195C	p.G438V	p.W195C	Asymptomatic	Asymptomatic		4.38986e-07	1 in 2,277,977	0	0	0	1 in inf	0	0	0	1 in inf	0	0	0	1 in inf	0	0	0	1 in inf	0	0	0	1 in inf	0	0	0	1 in inf	0	0	1.45486e-06	1 in 687,352	0	0	0	1 in inf	0	0
p.P437T/p.W195C	p.P437T	p.W195C	Asymptomatic	Asymptomatic		4.38986e-07	1 in 2,277,977	0	0	0	1 in inf	0	0	0	1 in inf	0	0	0	1 in inf	0	0	0	1 in inf	0	0	0	1 in inf	0	0	1.39951e-06	1 in 714,539	0	0	0	1 in inf	0	0	0	1 in inf	0	0
p.V479M/p.W195C	p.V479M	p.W195C	Asymptomatic	Asymptomatic		4.38986e-07	1 in 2,277,977	0	0	1.70511e-06	1 in 586,471	0	0	0	1 in inf	0	0	0	1 in inf	0	0	0	1 in inf	0	0	0	1 in inf	0	0	0	1 in inf	0	0	0	1 in inf	0	0	0	1 in inf	0	0
c.854+40G>A/p.T496I	c.854+40G>A	p.T496I	Unknown	Asymptomatic		4.38564e-07	1 in 2,280,169	0.00491783	0	2.62563e-07	1 in 3,808,617	0.000393474	0	0	1 in inf	0	0	9.30082e-09	1 in 107,517,421	0.000250859	0	0	1 in inf	0	0	0	1 in inf	0	0	0	1 in inf	0	0	0	1 in inf	0	0	0	1 in inf	0	0
p.N440K/p.W195C	p.N440K	p.W195C	Asymptomatic	Asymptomatic		4.37921e-07	1 in 2,283,520	0	0	0	1 in inf	0	0	0	1 in inf	0	0	0	1 in inf	0	0	2.02552e-08	1 in 49,370,112	0	0	0	1 in inf	0	0	0	1 in inf	0	0	0	1 in inf	0	0	0	1 in inf	0	0
c.542dupT/p.W195C	c.542dupT	p.W195C	Asymptomatic	Asymptomatic		4.37707e-07	1 in 2,284,632	0	0	1.69513e-06	1 in 589,925	0	0	0	1 in inf	0	0	0	1 in inf	0	0	0	1 in inf	0	0	0	1 in inf	0	0	0	1 in inf	0	0	0	1 in inf	0	0	0	1 in inf	0	0
p.L184X/p.W195C	p.L184X	p.W195C	Asymptomatic	Asymptomatic		4.37068e-07	1 in 2,287,973	0	0	0	1 in inf	0	0	0	1 in inf	0	0	0	1 in inf	0	0	0	1 in inf	0	0	0	1 in inf	0	0	0	1 in inf	0	0	1.44265e-06	1 in 693,168	0	0	0	1 in inf	0	0
p.A185S/p.W195C	p.A185S	p.W195C	Asymptomatic	Asymptomatic		4.36855e-07	1 in 2,289,090	0	0	0	1 in inf	0	0	0	1 in inf	0	0	0	1 in inf	0	0	0	1 in inf	0	0	0	1 in inf	0	0	0	1 in inf	0	0	1.44256e-06	1 in 693,210	0	0	0	1 in inf	0	0
p.L299P/p.W195C	p.L299P	p.W195C	Asymptomatic	Asymptomatic		4.36855e-07	1 in 2,289,090	0	0	0	1 in inf	0	0	0	1 in inf	0	0	0	1 in inf	0	0	0	1 in inf	0	0	0	1 in inf	0	0	0	1 in inf	0	0	1.4466e-06	1 in 691,275	0	0	0	1 in inf	0	0
p.L300F/p.W195C	p.L300F	p.W195C	Asymptomatic	Asymptomatic		4.36855e-07	1 in 2,289,090	0	0	0	1 in inf	0	0	0	1 in inf	0	0	0	1 in inf	0	0	2.03141e-08	1 in 49,226,902	0	0	0	1 in inf	0	0	0	1 in inf	0	0	0	1 in inf	0	0	0	1 in inf	0	0
p.S292F/p.W195C	p.S292F	p.W195C	Asymptomatic	Asymptomatic		4.36855e-07	1 in 2,289,090	0	0	0	1 in inf	0	0	0	1 in inf	0	0	0	1 in inf	0	0	0	1 in inf	0	0	6.92369e-06	1 in 144,432	0	0	0	1 in inf	0	0	0	1 in inf	0	0	0	1 in inf	0	0
c.466-44G>T/p.G172C	c.466-44G>T	p.G172C	Asymptomatic	Asymptomatic		4.36672e-07	1 in 2,290,047	0	0	0	1 in inf	0	0	0	1 in inf	0	0	0	1 in inf	0	0	3.38135e-06	1 in 295,740	0	0	0	1 in inf	0	0	0	1 in inf	0	0	0	1 in inf	0	0	0	1 in inf	0	0
c.1335G>A/p.W195C	c.1335G>A	p.W195C	Asymptomatic	Asymptomatic		4.36109e-07	1 in 2,293,004	0	0	0	1 in inf	0	0	0	1 in inf	0	0	0	1 in inf	0	0	0	1 in inf	0	0	0	1 in inf	0	0	1.38983e-06	1 in 719,512	0	0	0	1 in inf	0	0	0	1 in inf	0	0
p.P194A/p.W195C	p.P194A	p.W195C	Asymptomatic	Asymptomatic		4.35789e-07	1 in 2,294,686	0	0	0	1 in inf	0	0	0	1 in inf	0	0	0	1 in inf	0	0	0	1 in inf	0	0	0	1 in inf	0	0	1.3883e-06	1 in 720,308	0	0	0	1 in inf	0	0	0	1 in inf	0	0
p.P194L/p.W195C	p.P194L	p.W195C	Asymptomatic	Asymptomatic		4.35789e-07	1 in 2,294,686	0	0	0	1 in inf	0	0	0	1 in inf	0	0	0	1 in inf	0	0	0	1 in inf	0	0	0	1 in inf	0	0	1.38906e-06	1 in 719,910	0	0	0	1 in inf	0	0	0	1 in inf	0	0
p.S188A/p.W195C	p.S188A	p.W195C	Asymptomatic	Asymptomatic		4.35789e-07	1 in 2,294,686	0	0	0	1 in inf	0	0	0	1 in inf	0	0	1.62735e-06	1 in 614,498	0	0	0	1 in inf	0	0	0	1 in inf	0	0	0	1 in inf	0	0	0	1 in inf	0	0	0	1 in inf	0	0
p.A466V/p.W195C	p.A466V	p.W195C	Asymptomatic	Asymptomatic		4.34724e-07	1 in 2,300,311	0	0	0	1 in inf	0	0	0	1 in inf	0	0	0	1 in inf	0	0	0	1 in inf	0	0	0	1 in inf	0	0	1.38492e-06	1 in 722,065	0	0	0	1 in inf	0	0	0	1 in inf	0	0
c.685-2A>G/p.W195C	c.685-2A>G	p.W195C	Asymptomatic	Asymptomatic		4.34724e-07	1 in 2,300,311	0	0	0	1 in inf	0	0	0	1 in inf	0	0	0	1 in inf	0	0	0	1 in inf	0	0	0	1 in inf	0	0	0	1 in inf	0	0	1.44252e-06	1 in 693,232	0	0	0	1 in inf	0	0
p.Q460E/p.W195C	p.Q460E	p.W195C	Asymptomatic	Asymptomatic		4.34724e-07	1 in 2,300,311	0	0	0	1 in inf	0	0	0	1 in inf	0	0	0	1 in inf	0	0	0	1 in inf	0	0	0	1 in inf	0	0	1.38338e-06	1 in 722,867	0	0	0	1 in inf	0	0	0	1 in inf	0	0
c.685-7C>T/p.W195C	c.685-7C>T	p.W195C	Asymptomatic	Asymptomatic		4.34724e-07	1 in 2,300,311	0	0	0	1 in inf	0	0	0	1 in inf	0	0	1.62675e-06	1 in 614,725	0	0	0	1 in inf	0	0	0	1 in inf	0	0	0	1 in inf	0	0	0	1 in inf	0	0	0	1 in inf	0	0
p.K459E/p.W195C	p.K459E	p.W195C	Asymptomatic	Asymptomatic		4.34724e-07	1 in 2,300,311	0	0	0	1 in inf	0	0	0	1 in inf	0	0	0	1 in inf	0	0	0	1 in inf	0	0	0	1 in inf	0	0	1.38323e-06	1 in 722,947	0	0	0	1 in inf	0	0	0	1 in inf	0	0
p.K459R/p.W195C	p.K459R	p.W195C	Asymptomatic	Asymptomatic		4.34724e-07	1 in 2,300,311	0	0	0	1 in inf	0	0	0	1 in inf	0	0	0	1 in inf	0	0	0	1 in inf	0	0	0	1 in inf	0	0	0	1 in inf	0	0	1.44265e-06	1 in 693,168	0	0	0	1 in inf	0	0
p.P452L/p.W195C	p.P452L	p.W195C	Asymptomatic	Asymptomatic		4.34724e-07	1 in 2,300,311	0	0	1.68092e-06	1 in 594,914	0	0	0	1 in inf	0	0	0	1 in inf	0	0	0	1 in inf	0	0	0	1 in inf	0	0	0	1 in inf	0	0	0	1 in inf	0	0	0	1 in inf	0	0
c.685-8G>A/p.W195C	c.685-8G>A	p.W195C	Asymptomatic	Asymptomatic		4.34404e-07	1 in 2,302,003	0	0	0	1 in inf	0	0	0	1 in inf	0	0	0	1 in inf	0	0	0	1 in inf	0	0	0	1 in inf	0	0	1.38323e-06	1 in 722,947	0	0	0	1 in inf	0	0	0	1 in inf	0	0
p.Q462X/p.W195C	p.Q462X	p.W195C	Asymptomatic	Asymptomatic		4.34298e-07	1 in 2,302,568	0	0	0	1 in inf	0	0	0	1 in inf	0	0	0	1 in inf	0	0	0	1 in inf	0	0	0	1 in inf	0	0	1.38338e-06	1 in 722,867	0	0	0	1 in inf	0	0	0	1 in inf	0	0
p.M211I/p.W195C	p.M211I	p.W195C	Asymptomatic	Asymptomatic		4.33659e-07	1 in 2,305,962	0	0	0	1 in inf	0	0	0	1 in inf	0	0	0	1 in inf	0	0	0	1 in inf	0	0	0	1 in inf	0	0	1.37847e-06	1 in 725,443	0	0	0	1 in inf	0	0	0	1 in inf	0	0
p.A226V/p.W195C	p.A226V	p.W195C	Asymptomatic	Asymptomatic		4.33659e-07	1 in 2,305,962	0	0	1.65717e-06	1 in 603,437	0	0	0	1 in inf	0	0	0	1 in inf	0	0	0	1 in inf	0	0	0	1 in inf	0	0	0	1 in inf	0	0	0	1 in inf	0	0	0	1 in inf	0	0
p.R372Q/p.W195C	p.R372Q	p.W195C	Asymptomatic	Asymptomatic		4.33659e-07	1 in 2,305,962	0	0	0	1 in inf	0	0	0	1 in inf	0	0	0	1 in inf	0	0	0	1 in inf	0	0	0	1 in inf	0	0	1.38031e-06	1 in 724,475	0	0	0	1 in inf	0	0	0	1 in inf	0	0
c.1210+1G>A/p.W195C	c.1210+1G>A	p.W195C	Asymptomatic	Asymptomatic		4.33659e-07	1 in 2,305,962	0	0	0	1 in inf	0	0	0	1 in inf	0	0	0	1 in inf	0	0	0	1 in inf	0	0	0	1 in inf	0	0	1.37739e-06	1 in 726,010	0	0	0	1 in inf	0	0	0	1 in inf	0	0
p.P379L/p.W195C	p.P379L	p.W195C	Asymptomatic	Asymptomatic		4.33659e-07	1 in 2,305,962	0	0	0	1 in inf	0	0	0	1 in inf	0	0	0	1 in inf	0	0	0	1 in inf	0	0	0	1 in inf	0	0	1.37739e-06	1 in 726,010	0	0	0	1 in inf	0	0	0	1 in inf	0	0
p.T276M/p.W195C	p.T276M	p.W195C	Asymptomatic	Asymptomatic		4.33659e-07	1 in 2,305,962	0	0	0	1 in inf	0	0	0	1 in inf	0	0	0	1 in inf	0	0	0	1 in inf	0	0	0	1 in inf	0	0	0	1 in inf	0	0	0	1 in inf	0	0	2.29103e-05	1 in 43,649	0	0
p.R372W/p.W195C	p.R372W	p.W195C	Asymptomatic	Asymptomatic		4.33659e-07	1 in 2,305,962	0	0	0	1 in inf	0	0	0	1 in inf	0	0	0	1 in inf	0	0	2.02294e-08	1 in 49,433,082	0	0	0	1 in inf	0	0	0	1 in inf	0	0	0	1 in inf	0	0	0	1 in inf	0	0
c.1108-3C>G/p.W195C	c.1108-3C>G	p.W195C	Asymptomatic	Asymptomatic		4.33659e-07	1 in 2,305,962	0	0	0	1 in inf	0	0	0	1 in inf	0	0	0	1 in inf	0	0	0	1 in inf	0	0	0	1 in inf	0	0	1.38354e-06	1 in 722,786	0	0	0	1 in inf	0	0	0	1 in inf	0	0
c.684+26G>A/p.W195C	c.684+26G>A	p.W195C	Asymptomatic	Asymptomatic		4.33659e-07	1 in 2,305,962	0	0	0	1 in inf	0	0	0	1 in inf	0	0	0	1 in inf	0	0	0	1 in inf	0	0	0	1 in inf	0	0	1.38046e-06	1 in 724,394	0	0	0	1 in inf	0	0	0	1 in inf	0	0
c.684+4A>C/p.W195C	c.684+4A>C	p.W195C	Asymptomatic	Asymptomatic		4.33659e-07	1 in 2,305,962	0	0	0	1 in inf	0	0	0	1 in inf	0	0	0	1 in inf	0	0	0	1 in inf	0	0	0	1 in inf	0	0	1.38046e-06	1 in 724,394	0	0	0	1 in inf	0	0	0	1 in inf	0	0
p.A201V/p.W195C	p.A201V	p.W195C	Asymptomatic	Asymptomatic		4.33659e-07	1 in 2,305,962	0	0	0	1 in inf	0	0	0	1 in inf	0	0	0	1 in inf	0	0	0	1 in inf	0	0	0	1 in inf	0	0	1.38231e-06	1 in 723,429	0	0	0	1 in inf	0	0	0	1 in inf	0	0
p.A207D/p.W195C	p.A207D	p.W195C	Asymptomatic	Asymptomatic		4.33659e-07	1 in 2,305,962	0	0	0	1 in inf	0	0	0	1 in inf	0	0	0	1 in inf	0	0	0	1 in inf	0	0	0	1 in inf	0	0	0	1 in inf	0	0	1.44199e-06	1 in 693,488	0	0	0	1 in inf	0	0
p.F206V/p.W195C	p.F206V	p.W195C	Asymptomatic	Asymptomatic		4.33659e-07	1 in 2,305,962	0	0	0	1 in inf	0	0	0	1 in inf	0	0	1.62582e-06	1 in 615,075	0	0	0	1 in inf	0	0	0	1 in inf	0	0	0	1 in inf	0	0	0	1 in inf	0	0	0	1 in inf	0	0
p.F235L/p.W195C	p.F235L	p.W195C	Asymptomatic	Asymptomatic		4.33659e-07	1 in 2,305,962	0	0	0	1 in inf	0	0	0	1 in inf	0	0	0	1 in inf	0	0	0	1 in inf	0	0	0	1 in inf	0	0	1.37908e-06	1 in 725,120	0	0	0	1 in inf	0	0	0	1 in inf	0	0
p.G268R/p.W195C	p.G268R	p.W195C	Asymptomatic	Asymptomatic		4.33659e-07	1 in 2,305,962	0	0	0	1 in inf	0	0	0	1 in inf	0	0	1.6256e-06	1 in 615,158	0	0	0	1 in inf	0	0	0	1 in inf	0	0	0	1 in inf	0	0	0	1 in inf	0	0	0	1 in inf	0	0
p.H208Y/p.W195C	p.H208Y	p.W195C	Asymptomatic	Asymptomatic		4.33659e-07	1 in 2,305,962	0	0	0	1 in inf	0	0	0	1 in inf	0	0	0	1 in inf	0	0	2.02294e-08	1 in 49,433,082	0	0	0	1 in inf	0	0	0	1 in inf	0	0	0	1 in inf	0	0	0	1 in inf	0	0
p.H228D/p.W195C	p.H228D	p.W195C	Asymptomatic	Asymptomatic		4.33659e-07	1 in 2,305,962	0	0	0	1 in inf	0	0	0	1 in inf	0	0	0	1 in inf	0	0	0	1 in inf	0	0	0	1 in inf	0	0	1.37924e-06	1 in 725,040	0	0	0	1 in inf	0	0	0	1 in inf	0	0
p.I279M/p.W195C	p.I279M	p.W195C	Asymptomatic	Asymptomatic		4.33659e-07	1 in 2,305,962	0	0	0	1 in inf	0	0	0	1 in inf	0	0	1.62587e-06	1 in 615,055	0	0	0	1 in inf	0	0	0	1 in inf	0	0	0	1 in inf	0	0	0	1 in inf	0	0	0	1 in inf	0	0
p.L272Q/p.W195C	p.L272Q	p.W195C	Asymptomatic	Asymptomatic		4.33659e-07	1 in 2,305,962	0	0	0	1 in inf	0	0	0	1 in inf	0	0	0	1 in inf	0	0	0	1 in inf	0	0	0	1 in inf	0	0	1.37678e-06	1 in 726,333	0	0	0	1 in inf	0	0	0	1 in inf	0	0
p.P379Q/p.W195C	p.P379Q	p.W195C	Asymptomatic	Asymptomatic		4.33659e-07	1 in 2,305,962	0	0	1.65847e-06	1 in 602,967	0	0	0	1 in inf	0	0	0	1 in inf	0	0	0	1 in inf	0	0	0	1 in inf	0	0	0	1 in inf	0	0	0	1 in inf	0	0	0	1 in inf	0	0
p.Q215H/p.W195C	p.Q215H	p.W195C	Asymptomatic	Asymptomatic		4.33659e-07	1 in 2,305,962	0	0	0	1 in inf	0	0	0	1 in inf	0	0	0	1 in inf	0	0	0	1 in inf	0	0	0	1 in inf	0	0	1.37816e-06	1 in 725,605	0	0	0	1 in inf	0	0	0	1 in inf	0	0
p.Q403E/p.W195C	p.Q403E	p.W195C	Asymptomatic	Asymptomatic		4.33659e-07	1 in 2,305,962	0	0	0	1 in inf	0	0	0	1 in inf	0	0	0	1 in inf	0	0	0	1 in inf	0	0	0	1 in inf	0	0	1.37755e-06	1 in 725,929	0	0	0	1 in inf	0	0	0	1 in inf	0	0
p.R216C/p.W195C	p.R216C	p.W195C	Asymptomatic	Asymptomatic		4.33659e-07	1 in 2,305,962	0	0	0	1 in inf	0	0	0	1 in inf	0	0	0	1 in inf	0	0	0	1 in inf	0	0	0	1 in inf	0	0	1.37847e-06	1 in 725,443	0	0	0	1 in inf	0	0	0	1 in inf	0	0
p.R219C/p.W195C	p.R219C	p.W195C	Asymptomatic	Asymptomatic		4.33659e-07	1 in 2,305,962	0	0	0	1 in inf	0	0	0	1 in inf	0	0	0	1 in inf	0	0	0	1 in inf	0	0	0	1 in inf	0	0	1.37801e-06	1 in 725,686	0	0	0	1 in inf	0	0	0	1 in inf	0	0
p.W195C/p.Y224C	p.W195C	p.Y224C	Asymptomatic	Asymptomatic		4.33659e-07	1 in 2,305,962	0	0	0	1 in inf	0	0	0	1 in inf	0	0	0	1 in inf	0	0	0	1 in inf	0	0	0	1 in inf	0	0	0	1 in inf	0	0	1.44225e-06	1 in 693,360	0	0	0	1 in inf	0	0
c.1122delT/p.W195C	c.1122delT	p.W195C	Asymptomatic	Asymptomatic		4.33445e-07	1 in 2,307,096	0	0	0	1 in inf	0	0	0	1 in inf	0	0	0	1 in inf	0	0	0	1 in inf	0	0	0	1 in inf	0	0	1.37908e-06	1 in 725,120	0	0	0	1 in inf	0	0	0	1 in inf	0	0
c.1210+1G>T/p.W195C	c.1210+1G>T	p.W195C	Asymptomatic	Asymptomatic		4.33232e-07	1 in 2,308,231	0	0	0	1 in inf	0	0	1.51785e-05	1 in 65,883	0	0	0	1 in inf	0	0	0	1 in inf	0	0	0	1 in inf	0	0	0	1 in inf	0	0	0	1 in inf	0	0	0	1 in inf	0	0
p.H399Y/p.W195C	p.H399Y	p.W195C	Asymptomatic	Asymptomatic		4.32593e-07	1 in 2,311,642	0	0	0	1 in inf	0	0	0	1 in inf	0	0	0	1 in inf	0	0	0	1 in inf	0	0	0	1 in inf	0	0	1.37663e-06	1 in 726,414	0	0	0	1 in inf	0	0	0	1 in inf	0	0
p.E255K/p.W195C	p.E255K	p.W195C	Asymptomatic	Asymptomatic		4.32593e-07	1 in 2,311,642	0	0	0	1 in inf	0	0	0	1 in inf	0	0	0	1 in inf	0	0	0	1 in inf	0	0	0	1 in inf	0	0	1.37632e-06	1 in 726,577	0	0	0	1 in inf	0	0	0	1 in inf	0	0
p.G394R/p.W195C	p.G394R	p.W195C	Asymptomatic	Asymptomatic		4.32593e-07	1 in 2,311,642	0	0	1.65695e-06	1 in 603,520	0	0	0	1 in inf	0	0	0	1 in inf	0	0	0	1 in inf	0	0	0	1 in inf	0	0	0	1 in inf	0	0	0	1 in inf	0	0	0	1 in inf	0	0
p.F401L/p.W195C	p.F401L	p.W195C	Asymptomatic	Asymptomatic		4.32593e-07	1 in 2,311,642	0	0	0	1 in inf	0	0	0	1 in inf	0	0	1.62571e-06	1 in 615,117	0	0	0	1 in inf	0	0	0	1 in inf	0	0	0	1 in inf	0	0	0	1 in inf	0	0	0	1 in inf	0	0
p.G387A/p.W195C	p.G387A	p.W195C	Asymptomatic	Asymptomatic		4.32593e-07	1 in 2,311,642	0	0	0	1 in inf	0	0	0	1 in inf	0	0	0	1 in inf	0	0	0	1 in inf	0	0	0	1 in inf	0	0	1.37616e-06	1 in 726,658	0	0	0	1 in inf	0	0	0	1 in inf	0	0
p.H399Q/p.W195C	p.H399Q	p.W195C	Asymptomatic	Asymptomatic		4.32593e-07	1 in 2,311,642	0	0	0	1 in inf	0	0	0	1 in inf	0	0	0	1 in inf	0	0	0	1 in inf	0	0	0	1 in inf	0	0	1.37678e-06	1 in 726,333	0	0	0	1 in inf	0	0	0	1 in inf	0	0
p.L253V/p.W195C	p.L253V	p.W195C	Asymptomatic	Asymptomatic		4.32593e-07	1 in 2,311,642	0	0	1.65781e-06	1 in 603,207	0	0	0	1 in inf	0	0	0	1 in inf	0	0	0	1 in inf	0	0	0	1 in inf	0	0	0	1 in inf	0	0	0	1 in inf	0	0	0	1 in inf	0	0
p.M254T/p.W195C	p.M254T	p.W195C	Asymptomatic	Asymptomatic		4.32593e-07	1 in 2,311,642	0	0	0	1 in inf	0	0	0	1 in inf	0	0	1.6256e-06	1 in 615,158	0	0	0	1 in inf	0	0	0	1 in inf	0	0	0	1 in inf	0	0	0	1 in inf	0	0	0	1 in inf	0	0
p.R386G/p.W195C	p.R386G	p.W195C	Asymptomatic	Asymptomatic		4.32593e-07	1 in 2,311,642	0	0	0	1 in inf	0	0	0	1 in inf	0	0	1.6256e-06	1 in 615,158	0	0	0	1 in inf	0	0	0	1 in inf	0	0	0	1 in inf	0	0	0	1 in inf	0	0	0	1 in inf	0	0
p.R392G/p.W195C	p.R392G	p.W195C	Asymptomatic	Asymptomatic		4.32593e-07	1 in 2,311,642	0	0	0	1 in inf	0	0	0	1 in inf	0	0	0	1 in inf	0	0	0	1 in inf	0	0	0	1 in inf	0	0	1.37632e-06	1 in 726,577	0	0	0	1 in inf	0	0	0	1 in inf	0	0
p.R392L/p.W195C	p.R392L	p.W195C	Asymptomatic	Asymptomatic		4.32593e-07	1 in 2,311,642	0	0	0	1 in inf	0	0	0	1 in inf	0	0	1.62549e-06	1 in 615,199	0	0	0	1 in inf	0	0	0	1 in inf	0	0	0	1 in inf	0	0	0	1 in inf	0	0	0	1 in inf	0	0
p.S244L/p.W195C	p.S244L	p.W195C	Asymptomatic	Asymptomatic		4.32593e-07	1 in 2,311,642	0	0	0	1 in inf	0	0	0	1 in inf	0	0	0	1 in inf	0	0	0	1 in inf	0	0	0	1 in inf	0	0	0	1 in inf	0	0	1.4419e-06	1 in 693,530	0	0	0	1 in inf	0	0
p.W195C/p.Y381H	p.W195C	p.Y381H	Asymptomatic	Asymptomatic		4.32593e-07	1 in 2,311,642	0	0	0	1 in inf	0	0	0	1 in inf	0	0	0	1 in inf	0	0	0	1 in inf	0	0	0	1 in inf	0	0	1.37693e-06	1 in 726,252	0	0	0	1 in inf	0	0	0	1 in inf	0	0
c.1210+49G>A/c.466-44G>T	c.1210+49G>A	c.466-44G>T	Asymptomatic	Asymptomatic		4.31411e-07	1 in 2,317,974	0	0	4.92367e-07	1 in 2,031,007	0	0	0	1 in inf	0	0	2.27606e-07	1 in 4,393,558	0	0	8.41693e-07	1 in 1,188,082	0	0	0	1 in inf	0	0	3.21191e-07	1 in 3,113,414	0	0	0	1 in inf	0	0	0	1 in inf	0	0
c.466-44G>T/p.A191V	c.466-44G>T	p.A191V	Asymptomatic	Asymptomatic		4.31411e-07	1 in 2,317,974	0	0	0	1 in inf	0	0	0	1 in inf	0	0	0	1 in inf	0	0	0	1 in inf	0	0	0	1 in inf	0	0	0	1 in inf	0	0	2.50936e-06	1 in 398,508	0	0	0	1 in inf	0	0
c.466-44G>T/p.R392W	c.466-44G>T	p.R392W	Asymptomatic	Asymptomatic		4.28781e-07	1 in 2,332,195	0	0	0	1 in inf	0	0	0	1 in inf	0	0	2.2743e-07	1 in 4,396,952	0	0	0	1 in inf	0	0	0	1 in inf	0	0	3.15662e-07	1 in 3,167,950	0	0	1.2542e-06	1 in 797,322	0	0	0	1 in inf	0	0
c.466-44G>T/p.E384K	c.466-44G>T	p.E384K	Asymptomatic	Asymptomatic		4.28781e-07	1 in 2,332,195	0	0	4.78481e-07	1 in 2,089,948	0	0	0	1 in inf	0	0	4.54899e-07	1 in 2,198,292	0	0	0	1 in inf	0	0	0	1 in inf	0	0	3.15732e-07	1 in 3,167,244	0	0	0	1 in inf	0	0	0	1 in inf	0	0
c.466-44G>T/p.R202C	c.466-44G>T	p.R202C	Asymptomatic	Asymptomatic		4.28781e-07	1 in 2,332,195	0	0	0	1 in inf	0	0	0	1 in inf	0	0	2.27484e-07	1 in 4,395,919	0	0	0	1 in inf	0	0	2.23938e-06	1 in 446,553	0	0	3.16894e-07	1 in 3,155,628	0	0	6.27167e-07	1 in 1,594,471	0	0	0	1 in inf	0	0
c.466-44G>T/p.L210H	c.466-44G>T	p.L210H	Asymptomatic	Asymptomatic		4.28781e-07	1 in 2,332,195	0	0	0	1 in inf	0	0	0	1 in inf	0	0	0	1 in inf	0	0	0	1 in inf	0	0	0	1 in inf	0	0	3.16155e-07	1 in 3,163,010	0	0	1.88141e-06	1 in 531,518	0	0	0	1 in inf	0	0
c.466-44G>T/p.T276S	c.466-44G>T	p.T276S	Asymptomatic	Asymptomatic		4.28781e-07	1 in 2,332,195	0	0	9.5784e-07	1 in 1,044,016	0	0	0	1 in inf	0	0	0	1 in inf	0	0	0	1 in inf	0	0	0	1 in inf	0	0	6.31675e-07	1 in 1,583,092	0	0	0	1 in inf	0	0	0	1 in inf	0	0
c.466-7G>C/p.H503Y	c.466-7G>C	p.H503Y	Asymptomatic	Asymptomatic		4.21897e-07	1 in 2,370,245	0	0	0	1 in inf	0	0	0	1 in inf	0	0	0	1 in inf	0	0	0	1 in inf	0	0	0	1 in inf	0	0	0	1 in inf	0	0	3.11729e-06	1 in 320,792	0	0	0	1 in inf	0	0
p.A201S/p.E483K	p.A201S	p.E483K	Unknown	Asymptomatic		4.0828e-07	1 in 2,449,300	0.00457824	0	0	1 in inf	0	0	0	1 in inf	0	0	0	1 in inf	0	0	0	1 in inf	0	0	0	1 in inf	0	0	3.59729e-07	1 in 2,779,873	0.0091263	0	0	1 in inf	0	0	2.04957e-06	1 in 487,908	0.0153643	0
c.465+1G>A/c.465+1G>A	c.465+1G>A	c.465+1G>A	Late infantile/infantile	Late infantile/infantile	33	4.04684e-07	1 in 2,471,063	0.00453792	0.0608872	1.12225e-07	1 in 8,910,671	0.000168179	0.0590402	0	1 in inf	0	0	1.43647e-08	1 in 69,614,897	0.000387442	0.0110878	0	1 in inf	0	0	1.04192e-07	1 in 9,597,658	0.0112458	0.0149754	1.46373e-06	1 in 683,188	0.0371347	0.115314	4.29929e-09	1 in 232,596,342	1.2273e-05	0.00153278	1.27916e-06	1 in 781,763	0.00958902	0.100034
p.E483K/p.I181S	p.E483K	p.I181S	Unknown	Asymptomatic		3.9098e-07	1 in 2,557,676	0.00438425	0	0	1 in inf	0	0	5.54531e-07	1 in 1,803,326	0.0544927	0	1.25401e-07	1 in 7,974,405	0.00338229	0	0	1 in inf	0	0	0	1 in inf	0	0	3.03801e-07	1 in 3,291,624	0.00770743	0	0	1 in inf	0	0	1.37491e-06	1 in 727,321	0.0103068	0
c.854+40G>A/p.R290H	c.854+40G>A	p.R290H	Unknown	Asymptomatic		3.90894e-07	1 in 2,558,239	0.00438329	0	0	1 in inf	0	0	0	1 in inf	0	0	1.77888e-09	1 in 562,151,087	4.79795e-05	0	3.38963e-08	1 in 29,501,779	0.000127375	0	0	1 in inf	0	0	3.02351e-08	1 in 33,074,098	0.000767064	0	1.53376e-06	1 in 651,995	0.00437836	0	6.82152e-07	1 in 1,465,949	0.00511364	0
c.854+40G>A/p.R202H	c.854+40G>A	p.R202H	Unknown	Asymptomatic		3.87716e-07	1 in 2,579,208	0.00434765	0	8.75617e-09	1 in 114,205,205	1.31219e-05	0	0	1 in inf	0	0	2.84029e-08	1 in 35,207,653	0.000766076	0	0	1 in inf	0	0	0	1 in inf	0	0	7.84007e-09	1 in 127,549,817	0.000198902	0	7.63775e-07	1 in 1,309,287	0.00218032	0	2.02555e-06	1 in 493,694	0.0151842	0
c.854+40G>A/p.R243C	c.854+40G>A	p.R243C	Unknown	Asymptomatic		3.87716e-07	1 in 2,579,208	0.00434765	0	0	1 in inf	0	0	0	1 in inf	0	0	0	1 in inf	0	0	0	1 in inf	0	0	0	1 in inf	0	0	3.64785e-08	1 in 27,413,445	0.000925457	0	1.52739e-06	1 in 654,714	0.00436017	0	0	1 in inf	0	0
c.466-7G>C/p.R86Q	c.466-7G>C	p.R86Q	Asymptomatic	Asymptomatic		3.8654e-07	1 in 2,587,054	0	0	0	1 in inf	0	0	0	1 in inf	0	0	0	1 in inf	0	0	0	1 in inf	0	0	3.5722e-07	1 in 2,799,393	0	0	7.40553e-07	1 in 1,350,343	0	0	3.25972e-07	1 in 3,067,747	0	0	0	1 in inf	0	0
c.195C>T/c.466-7G>C	c.195C>T	c.466-7G>C	Asymptomatic	Asymptomatic		3.79497e-07	1 in 2,635,064	0	0	1.00352e-07	1 in 9,964,924	0	0	0	1 in inf	0	0	0	1 in inf	0	0	0	1 in inf	0	0	9.14446e-07	1 in 1,093,559	0	0	0	1 in inf	0	0	0	1 in inf	0	0	1.26542e-06	1 in 790,249	0	0
p.P220L/p.R498L	p.P220L	p.R498L	Asymptomatic	Asymptomatic		3.7448e-07	1 in 2,670,367	0	0	0	1 in inf	0	0	0	1 in inf	0	0	0	1 in inf	0	0	0	1 in inf	0	0	0	1 in inf	0	0	1.13666e-08	1 in 87,977,421	0	0	0	1 in inf	0	0	1.51688e-06	1 in 659,247	0	0
c.466-44G>T/p.L94V	c.466-44G>T	p.L94V	Asymptomatic	Asymptomatic		3.73539e-07	1 in 2,677,097	0	0	0	1 in inf	0	0	0	1 in inf	0	0	0	1 in inf	0	0	0	1 in inf	0	0	0	1 in inf	0	0	1.13322e-06	1 in 882,442	0	0	0	1 in inf	0	0	0	1 in inf	0	0
c.466-7G>C/p.T288P	c.466-7G>C	p.T288P	Asymptomatic	Asymptomatic		3.73162e-07	1 in 2,679,803	0	0	0	1 in inf	0	0	0	1 in inf	0	0	0	1 in inf	0	0	0	1 in inf	0	0	0	1 in inf	0	0	0	1 in inf	0	0	2.96503e-06	1 in 337,265	0	0	0	1 in inf	0	0
c.466-44G>T/p.G124S	c.466-44G>T	p.G124S	Asymptomatic	Asymptomatic		3.70908e-07	1 in 2,696,084	0	0	0	1 in inf	0	0	0	1 in inf	0	0	0	1 in inf	0	0	9.50072e-07	1 in 1,052,552	0	0	0	1 in inf	0	0	3.76096e-07	1 in 2,658,895	0	0	6.68477e-07	1 in 1,495,939	0	0	0	1 in inf	0	0
c.466-7G>C/p.A207T	c.466-7G>C	p.A207T	Asymptomatic	Asymptomatic		3.69339e-07	1 in 2,707,537	0	0	4.70279e-07	1 in 2,126,398	0	0	0	1 in inf	0	0	5.58169e-07	1 in 1,791,573	0	0	0	1 in inf	0	0	0	1 in inf	0	0	7.32081e-08	1 in 13,659,691	0	0	0	1 in inf	0	0	0	1 in inf	0	0
c.1492dupC/c.466-44G>T	c.1492dupC	c.466-44G>T	Asymptomatic	Asymptomatic		3.68567e-07	1 in 2,713,210	0	0	0	1 in inf	0	0	0	1 in inf	0	0	0	1 in inf	0	0	0	1 in inf	0	0	0	1 in inf	0	0	1.11519e-06	1 in 896,711	0	0	0	1 in inf	0	0	0	1 in inf	0	0
c.466-44G>T/p.G92D	c.466-44G>T	p.G92D	Asymptomatic	Asymptomatic		3.68278e-07	1 in 2,715,341	0	0	6.02634e-07	1 in 1,659,384	0	0	0	1 in inf	0	0	0	1 in inf	0	0	0	1 in inf	0	0	0	1 in inf	0	0	3.70989e-07	1 in 2,695,495	0	0	0	1 in inf	0	0	5.8699e-06	1 in 170,361	0	0
c.466-44G>T/p.R498P	c.466-44G>T	p.R498P	Asymptomatic	Asymptomatic		3.68278e-07	1 in 2,715,341	0	0	0	1 in inf	0	0	0	1 in inf	0	0	0	1 in inf	0	0	0	1 in inf	0	0	0	1 in inf	0	0	1.11519e-06	1 in 896,711	0	0	0	1 in inf	0	0	0	1 in inf	0	0
c.854+40G>A/p.A470T	c.854+40G>A	p.A470T	Unknown	Asymptomatic		3.62292e-07	1 in 2,760,205	0.00406256	0	8.80479e-09	1 in 113,574,590	1.31948e-05	0	0	1 in inf	0	0	0	1 in inf	0	0	3.38171e-08	1 in 29,570,830	0.000127077	0	0	1 in inf	0	0	7.86969e-09	1 in 127,069,731	0.000199654	0	1.45215e-05	1 in 68,864	0.0414539	0	3.38704e-07	1 in 2,952,435	0.00253904	0
c.466-44G>T/p.G327S	c.466-44G>T	p.G327S	Asymptomatic	Asymptomatic		3.60386e-07	1 in 2,774,801	0	0	5.56433e-07	1 in 1,797,162	0	0	0	1 in inf	0	0	0	1 in inf	0	0	0	1 in inf	0	0	0	1 in inf	0	0	3.56268e-07	1 in 2,806,874	0	0	6.86313e-07	1 in 1,457,062	0	0	0	1 in inf	0	0
p.D171N/p.E483K	p.D171N	p.E483K	Unknown	Asymptomatic		3.5984e-07	1 in 2,779,013	0.00403506	0	1.93988e-06	1 in 515,497	0.00290708	0	0	1 in inf	0	0	1.88449e-07	1 in 5,306,484	0.00508279	0	0	1 in inf	0	0	0	1 in inf	0	0	0	1 in inf	0	0	6.40279e-09	1 in 156,181,876	1.82778e-05	0	2.0869e-06	1 in 479,180	0.0156441	0
c.466-44G>T/p.G129R	c.466-44G>T	p.G129R	Asymptomatic	Asymptomatic		3.55125e-07	1 in 2,815,909	0	0	0	1 in inf	0	0	0	1 in inf	0	0	0	1 in inf	0	0	0	1 in inf	0	0	0	1 in inf	0	0	3.58593e-07	1 in 2,788,680	0	0	1.3042e-06	1 in 766,757	0	0	0	1 in inf	0	0
c.465+1G>A/p.L433V	c.465+1G>A	p.L433V	Unknown	Asymptomatic		3.52426e-07	1 in 2,837,476	0.00395193	0	0	1 in inf	0	0	0	1 in inf	0	0	0	1 in inf	0	0	0	1 in inf	0	0	0	1 in inf	0	0	0	1 in inf	0	0	0	1 in inf	0	0	4.21542e-07	1 in 2,372,245	0.00316002	0
p.P220L/p.Y225C	p.P220L	p.Y225C	Asymptomatic	Asymptomatic		3.49286e-07	1 in 2,862,984	0	0	0	1 in inf	0	0	0	1 in inf	0	0	0	1 in inf	0	0	0	1 in inf	0	0	0	1 in inf	0	0	0	1 in inf	0	0	0	1 in inf	0	0	0	1 in inf	0	0
c.465+1G>A/p.G449R	c.465+1G>A	p.G449R	Unknown	Asymptomatic		3.48609e-07	1 in 2,868,543	0.00390913	0	0	1 in inf	0	0	0	1 in inf	0	0	7.15403e-09	1 in 139,781,441	0.000192957	0	0	1 in inf	0	0	0	1 in inf	0	0	1.09418e-07	1 in 9,139,225	0.00277594	0	8.53984e-09	1 in 117,098,245	2.43784e-05	0	0	1 in inf	0	0
c.466-44G>T/p.V19A	c.466-44G>T	p.V19A	Asymptomatic	Asymptomatic		3.47233e-07	1 in 2,879,907	0	0	0	1 in inf	0	0	0	1 in inf	0	0	6.29972e-07	1 in 1,587,372	0	0	0	1 in inf	0	0	0	1 in inf	0	0	0	1 in inf	0	0	0	1 in inf	0	0	0	1 in inf	0	0
c.466-44G>T/p.W320G	c.466-44G>T	p.W320G	Asymptomatic	Asymptomatic		3.44603e-07	1 in 2,901,891	0	0	0	1 in inf	0	0	0	1 in inf	0	0	0	1 in inf	0	0	0	1 in inf	0	0	0	1 in inf	0	0	0	1 in inf	0	0	1.98989e-06	1 in 502,541	0	0	0	1 in inf	0	0
c.466-44G>T/p.H140D	c.466-44G>T	p.H140D	Asymptomatic	Asymptomatic		3.34081e-07	1 in 2,993,290	0	0	0	1 in inf	0	0	0	1 in inf	0	0	2.29775e-07	1 in 4,352,082	0	0	0	1 in inf	0	0	0	1 in inf	0	0	3.35666e-07	1 in 2,979,156	0	0	6.33673e-07	1 in 1,578,102	0	0	0	1 in inf	0	0
c.102C>G/c.466-44G>T	c.102C>G	c.466-44G>T	Asymptomatic	Asymptomatic		3.3245e-07	1 in 3,007,974	0	0	0	1 in inf	0	0	0	1 in inf	0	0	0	1 in inf	0	0	2.57928e-06	1 in 387,705	0	0	0	1 in inf	0	0	0	1 in inf	0	0	0	1 in inf	0	0	0	1 in inf	0	0
c.466-44G>T/p.R313X	c.466-44G>T	p.R313X	Asymptomatic	Asymptomatic		3.3145e-07	1 in 3,017,046	0	0	0	1 in inf	0	0	0	1 in inf	0	0	0	1 in inf	0	0	0	1 in inf	0	0	0	1 in inf	0	0	9.8178e-07	1 in 1,018,558	0	0	0	1 in inf	0	0	0	1 in inf	0	0
c.466-44G>T/p.T162S	c.466-44G>T	p.T162S	Asymptomatic	Asymptomatic		3.3145e-07	1 in 3,017,046	0	0	0	1 in inf	0	0	0	1 in inf	0	0	6.86392e-07	1 in 1,456,893	0	0	0	1 in inf	0	0	0	1 in inf	0	0	0	1 in inf	0	0	0	1 in inf	0	0	0	1 in inf	0	0
c.466-44G>T/p.Y41C	c.466-44G>T	p.Y41C	Asymptomatic	Asymptomatic		3.3145e-07	1 in 3,017,046	0	0	0	1 in inf	0	0	0	1 in inf	0	0	3.08666e-07	1 in 3,239,751	0	0	0	1 in inf	0	0	0	1 in inf	0	0	5.59161e-07	1 in 1,788,395	0	0	0	1 in inf	0	0	0	1 in inf	0	0
c.1211-5C>T/c.466-44G>T	c.1211-5C>T	c.466-44G>T	Asymptomatic	Asymptomatic		3.31266e-07	1 in 3,018,723	0	0	0	1 in inf	0	0	0	1 in inf	0	0	6.86476e-07	1 in 1,456,715	0	0	0	1 in inf	0	0	0	1 in inf	0	0	0	1 in inf	0	0	0	1 in inf	0	0	0	1 in inf	0	0
c.854+40G>A/p.A5V	c.854+40G>A	p.A5V	Unknown	Asymptomatic		3.30512e-07	1 in 3,025,609	0.00370619	0	1.81273e-08	1 in 55,165,349	2.71654e-05	0	0	1 in inf	0	0	9.97323e-09	1 in 100,268,463	0.000268995	0	0	1 in inf	0	0	0	1 in inf	0	0	2.60672e-08	1 in 38,362,423	0.000661323	0	0	1 in inf	0	0	0	1 in inf	0	0
c.466-44G>T/c.495_501delGCCGGCC	c.466-44G>T	c.495_501delGCCGGCC	Asymptomatic	Asymptomatic		3.29609e-07	1 in 3,033,901	0	0	0	1 in inf	0	0	0	1 in inf	0	0	0	1 in inf	0	0	0	1 in inf	0	0	0	1 in inf	0	0	9.87662e-07	1 in 1,012,493	0	0	0	1 in inf	0	0	0	1 in inf	0	0
c.466-44G>T/p.Y431S	c.466-44G>T	p.Y431S	Asymptomatic	Asymptomatic		3.2882e-07	1 in 3,041,182	0	0	0	1 in inf	0	0	0	1 in inf	0	0	0	1 in inf	0	0	0	1 in inf	0	0	0	1 in inf	0	0	9.72976e-07	1 in 1,027,775	0	0	0	1 in inf	0	0	0	1 in inf	0	0
c.466-44G>T/p.E483X	c.466-44G>T	p.E483X	Asymptomatic	Asymptomatic		3.28109e-07	1 in 3,047,765	0	0	0	1 in inf	0	0	0	1 in inf	0	0	6.88164e-07	1 in 1,453,142	0	0	0	1 in inf	0	0	0	1 in inf	0	0	0	1 in inf	0	0	0	1 in inf	0	0	0	1 in inf	0	0
p.G445V/p.P220L	p.G445V	p.P220L	Asymptomatic	Asymptomatic		3.281e-07	1 in 3,047,854	0	0	0	1 in inf	0	0	0	1 in inf	0	0	0	1 in inf	0	0	0	1 in inf	0	0	0	1 in inf	0	0	1.94938e-08	1 in 51,298,292	0	0	0	1 in inf	0	0	6.70642e-06	1 in 149,111	0	0
c.466-44G>T/p.R481W	c.466-44G>T	p.R481W	Asymptomatic	Asymptomatic		3.26189e-07	1 in 3,065,708	0	0	0	1 in inf	0	0	0	1 in inf	0	0	0	1 in inf	0	0	0	1 in inf	0	0	0	1 in inf	0	0	9.6875e-07	1 in 1,032,259	0	0	0	1 in inf	0	0	0	1 in inf	0	0
p.P220L/p.P220T	p.P220L	p.P220T	Asymptomatic	Asymptomatic		3.25809e-07	1 in 3,069,280	0	0	2.39881e-07	1 in 4,168,738	0	0	0	1 in inf	0	0	0	1 in inf	0	0	0	1 in inf	0	0	0	1 in inf	0	0	0	1 in inf	0	0	0	1 in inf	0	0	0	1 in inf	0	0
c.466-44G>T/p.G295S	c.466-44G>T	p.G295S	Asymptomatic	Asymptomatic		3.23558e-07	1 in 3,090,632	0	0	0	1 in inf	0	0	0	1 in inf	0	0	0	1 in inf	0	0	0	1 in inf	0	0	0	1 in inf	0	0	9.55437e-07	1 in 1,046,642	0	0	0	1 in inf	0	0	0	1 in inf	0	0
c.466-44G>T/p.G298S	c.466-44G>T	p.G298S	Asymptomatic	Asymptomatic		3.23558e-07	1 in 3,090,632	0	0	0	1 in inf	0	0	0	1 in inf	0	0	0	1 in inf	0	0	8.42778e-07	1 in 1,186,553	0	0	0	1 in inf	0	0	0	1 in inf	0	0	1.2587e-06	1 in 794,473	0	0	0	1 in inf	0	0
c.466-44G>T/p.M289T	c.466-44G>T	p.M289T	Asymptomatic	Asymptomatic		3.23558e-07	1 in 3,090,632	0	0	0	1 in inf	0	0	0	1 in inf	0	0	2.27896e-07	1 in 4,387,963	0	0	0	1 in inf	0	0	0	1 in inf	0	0	3.18726e-07	1 in 3,137,496	0	0	6.29175e-07	1 in 1,589,384	0	0	0	1 in inf	0	0
c.465+1G>A/p.N442S	c.465+1G>A	p.N442S	Unknown	Asymptomatic		3.23163e-07	1 in 3,094,412	0.00362379	0	2.43717e-06	1 in 410,313	0.00365232	0	0	1 in inf	0	0	4.30505e-08	1 in 23,228,546	0.00116115	0	0	1 in inf	0	0	0	1 in inf	0	0	2.19321e-08	1 in 45,595,294	0.000556416	0	0	1 in inf	0	0	0	1 in inf	0	0
c.466-44G>T/p.R386C	c.466-44G>T	p.R386C	Asymptomatic	Asymptomatic		3.20928e-07	1 in 3,115,965	0	0	0	1 in inf	0	0	0	1 in inf	0	0	0	1 in inf	0	0	8.3867e-07	1 in 1,192,364	0	0	0	1 in inf	0	0	6.31394e-07	1 in 1,583,799	0	0	0	1 in inf	0	0	0	1 in inf	0	0
c.466-44G>T/p.F249S	c.466-44G>T	p.F249S	Asymptomatic	Asymptomatic		3.20928e-07	1 in 3,115,965	0	0	0	1 in inf	0	0	0	1 in inf	0	0	0	1 in inf	0	0	0	1 in inf	0	0	0	1 in inf	0	0	6.31394e-07	1 in 1,583,799	0	0	6.2709e-07	1 in 1,594,667	0	0	0	1 in inf	0	0
c.466-44G>T/p.R246H	c.466-44G>T	p.R246H	Asymptomatic	Asymptomatic		3.20928e-07	1 in 3,115,965	0	0	0	1 in inf	0	0	0	1 in inf	0	0	0	1 in inf	0	0	8.38569e-07	1 in 1,192,508	0	0	0	1 in inf	0	0	6.31464e-07	1 in 1,583,622	0	0	0	1 in inf	0	0	0	1 in inf	0	0
c.466-44G>T/p.T393A	c.466-44G>T	p.T393A	Asymptomatic	Asymptomatic		3.20928e-07	1 in 3,115,965	0	0	4.78291e-07	1 in 2,090,779	0	0	0	1 in inf	0	0	2.2743e-07	1 in 4,396,952	0	0	0	1 in inf	0	0	0	1 in inf	0	0	3.15662e-07	1 in 3,167,950	0	0	0	1 in inf	0	0	0	1 in inf	0	0
c.466-44G>T/p.F61L	c.466-44G>T	p.F61L	Asymptomatic	Asymptomatic		3.18297e-07	1 in 3,141,717	0	0	0	1 in inf	0	0	0	1 in inf	0	0	6.02583e-07	1 in 1,659,523	0	0	0	1 in inf	0	0	0	1 in inf	0	0	0	1 in inf	0	0	0	1 in inf	0	0	0	1 in inf	0	0
c.466-7G>C/p.R498L	c.466-7G>C	p.R498L	Asymptomatic	Asymptomatic		3.12481e-07	1 in 3,200,193	0	0	0	1 in inf	0	0	0	1 in inf	0	0	0	1 in inf	0	0	0	1 in inf	0	0	0	1 in inf	0	0	8.5981e-08	1 in 11,630,473	0	0	1.69114e-07	1 in 5,913,158	0	0	1.06899e-06	1 in 935,463	0	0
p.P220L/p.S227C	p.P220L	p.S227C	Asymptomatic	Asymptomatic		3.02905e-07	1 in 3,301,361	0	0	2.22572e-07	1 in 4,492,938	0	0	0	1 in inf	0	0	0	1 in inf	0	0	0	1 in inf	0	0	0	1 in inf	0	0	0	1 in inf	0	0	0	1 in inf	0	0	0	1 in inf	0	0
c.465+1G>A/p.A201S	c.465+1G>A	p.A201S	Unknown	Asymptomatic		3.00262e-07	1 in 3,330,427	0.00336698	0	0	1 in inf	0	0	0	1 in inf	0	0	0	1 in inf	0	0	0	1 in inf	0	0	2.02665e-07	1 in 4,934,251	0.0218743	0	1.04605e-06	1 in 955,978	0.0265382	0	0	1 in inf	0	0	1.23877e-06	1 in 807,251	0.00928626	0
c.854+40G>A/p.R243H	c.854+40G>A	p.R243H	Unknown	Asymptomatic		2.97143e-07	1 in 3,365,383	0.00333201	0	1.74163e-08	1 in 57,417,479	2.60999e-05	0	0	1 in inf	0	0	1.2424e-08	1 in 80,489,135	0.000335098	0	0	1 in inf	0	0	0	1 in inf	0	0	1.30202e-08	1 in 76,803,564	0.000330323	0	0	1 in inf	0	0	1.34987e-06	1 in 740,812	0.0101191	0
p.A14T/p.P428L	p.A14T	p.P428L	Unknown	Asymptomatic		2.96208e-07	1 in 3,376,007	0.00332153	0	2.29979e-06	1 in 434,823	0.00344644	0	0	1 in inf	0	0	4.53989e-08	1 in 22,026,970	0.00122449	0	0	1 in inf	0	0	0	1 in inf	0	0	2.2079e-08	1 in 45,291,807	0.000560144	0	0	1 in inf	0	0	0	1 in inf	0	0
c.466-44G>T/p.D359N	c.466-44G>T	p.D359N	Asymptomatic	Asymptomatic		2.94622e-07	1 in 3,394,177	0	0	0	1 in inf	0	0	0	1 in inf	0	0	6.14857e-07	1 in 1,626,395	0	0	0	1 in inf	0	0	0	1 in inf	0	0	0	1 in inf	0	0	0	1 in inf	0	0	0	1 in inf	0	0
c.466-7G>C/p.Y225C	c.466-7G>C	p.Y225C	Asymptomatic	Asymptomatic		2.91458e-07	1 in 3,431,027	0	0	0	1 in inf	0	0	0	1 in inf	0	0	0	1 in inf	0	0	0	1 in inf	0	0	0	1 in inf	0	0	0	1 in inf	0	0	2.17624e-06	1 in 459,509	0	0	0	1 in inf	0	0
c.466-44G>T/p.T354S	c.466-44G>T	p.T354S	Asymptomatic	Asymptomatic		2.89361e-07	1 in 3,455,889	0	0	0	1 in inf	0	0	0	1 in inf	0	0	0	1 in inf	0	0	0	1 in inf	0	0	0	1 in inf	0	0	9.06237e-07	1 in 1,103,464	0	0	0	1 in inf	0	0	0	1 in inf	0	0
c.465+1G>A/p.I181S	c.465+1G>A	p.I181S	Adult	Adult	9	2.87539e-07	1 in 3,477,791	0.00322432	0.0432619	0	1 in inf	0	0	0	1 in inf	0	0	1.4298e-08	1 in 69,939,933	0.000385642	0.0110363	0	1 in inf	0	0	2.61861e-07	1 in 3,818,819	0.0282635	0.0376369	8.8342e-07	1 in 1,131,965	0.0224123	0.0695966	0	1 in inf	0	0	8.31005e-07	1 in 1,203,363	0.00622949	0.0649866
p.P220L/p.R99P	p.P220L	p.R99P	Asymptomatic	Asymptomatic		2.84582e-07	1 in 3,513,924	0	0	2.35688e-08	1 in 42,428,943	0	0	0	1 in inf	0	0	0	1 in inf	0	0	0	1 in inf	0	0	0	1 in inf	0	0	3.70557e-08	1 in 26,986,390	0	0	0	1 in inf	0	0	0	1 in inf	0	0
p.P220L/p.R99Q	p.P220L	p.R99Q	Asymptomatic	Asymptomatic		2.84582e-07	1 in 3,513,924	0	0	0	1 in inf	0	0	0	1 in inf	0	0	0	1 in inf	0	0	0	1 in inf	0	0	0	1 in inf	0	0	0	1 in inf	0	0	0	1 in inf	0	0	0	1 in inf	0	0
c.854+40G>A/p.H503Y	c.854+40G>A	p.H503Y	Unknown	Asymptomatic		2.80617e-07	1 in 3,563,571	0.0031467	0	0	1 in inf	0	0	0	1 in inf	0	0	0	1 in inf	0	0	0	1 in inf	0	0	0	1 in inf	0	0	0	1 in inf	0	0	1.5318e-05	1 in 65,283	0.0437277	0	0	1 in inf	0	0
p.P220L/p.R219H	p.P220L	p.R219H	Asymptomatic	Asymptomatic		2.79429e-07	1 in 3,578,730	0	0	1.37057e-07	1 in 7,296,249	0	0	0	1 in inf	0	0	0	1 in inf	0	0	0	1 in inf	0	0	0	1 in inf	0	0	1.93323e-08	1 in 51,726,921	0	0	0	1 in inf	0	0	0	1 in inf	0	0
c.466-7G>C/p.G445V	c.466-7G>C	p.G445V	Asymptomatic	Asymptomatic		2.73779e-07	1 in 3,652,576	0	0	0	1 in inf	0	0	0	1 in inf	0	0	3.9212e-07	1 in 2,550,243	0	0	0	1 in inf	0	0	0	1 in inf	0	0	1.47459e-07	1 in 6,781,552	0	0	0	1 in inf	0	0	4.7262e-06	1 in 211,587	0	0
c.466-7G>C/p.P220T	c.466-7G>C	p.P220T	Asymptomatic	Asymptomatic		2.71868e-07	1 in 3,678,253	0	0	8.21265e-07	1 in 1,217,635	0	0	0	1 in inf	0	0	0	1 in inf	0	0	0	1 in inf	0	0	0	1 in inf	0	0	0	1 in inf	0	0	0	1 in inf	0	0	0	1 in inf	0	0
c.465+1G>A/p.D171N	c.465+1G>A	p.D171N	Unknown	Asymptomatic		2.64638e-07	1 in 3,778,753	0.00296751	0	9.16801e-08	1 in 10,907,491	0.000137391	0	0	1 in inf	0	0	2.14865e-08	1 in 46,540,794	0.000579529	0	0	1 in inf	0	0	0	1 in inf	0	0	0	1 in inf	0	0	1.28089e-08	1 in 78,070,692	3.65651e-05	0	1.26134e-06	1 in 792,810	0.0094554	0
c.466-44G>T/p.G117D	c.466-44G>T	p.G117D	Asymptomatic	Asymptomatic		2.63056e-07	1 in 3,801,478	0	0	0	1 in inf	0	0	0	1 in inf	0	0	0	1 in inf	0	0	0	1 in inf	0	0	0	1 in inf	0	0	0	1 in inf	0	0	1.39475e-06	1 in 716,976	0	0	0	1 in inf	0	0
c.854+40G>A/p.R86Q	c.854+40G>A	p.R86Q	Unknown	Asymptomatic		2.571e-07	1 in 3,889,535	0.00288299	0	0	1 in inf	0	0	0	1 in inf	0	0	0	1 in inf	0	0	7.06653e-08	1 in 14,151,222	0.000265545	0	0	1 in inf	0	0	1.32001e-08	1 in 75,756,819	0.000334887	0	1.60179e-06	1 in 624,303	0.00457257	0	0	1 in inf	0	0
c.466-7G>C/p.S227C	c.466-7G>C	p.S227C	Asymptomatic	Asymptomatic		2.52756e-07	1 in 3,956,382	0	0	7.62004e-07	1 in 1,312,329	0	0	0	1 in inf	0	0	0	1 in inf	0	0	0	1 in inf	0	0	0	1 in inf	0	0	0	1 in inf	0	0	0	1 in inf	0	0	0	1 in inf	0	0
c.195C>T/c.854+40G>A	c.195C>T	c.854+40G>A	Unknown	Asymptomatic		2.52416e-07	1 in 3,961,717	0.00283046	0	1.49184e-08	1 in 67,031,318	2.23566e-05	0	0	1 in inf	0	0	0	1 in inf	0	0	0	1 in inf	0	0	0	1 in inf	0	0	0	1 in inf	0	0	0	1 in inf	0	0	4.551e-07	1 in 2,197,320	0.00341158	0
c.466-44G>T/p.H330R	c.466-44G>T	p.H330R	Asymptomatic	Asymptomatic		2.52007e-07	1 in 3,968,139	0	0	0	1 in inf	0	0	0	1 in inf	0	0	0	1 in inf	0	0	0	1 in inf	0	0	0	1 in inf	0	0	3.72116e-07	1 in 2,687,331	0	0	7.20866e-07	1 in 1,387,221	0	0	0	1 in inf	0	0
c.466-44G>T/p.V95M	c.466-44G>T	p.V95M	Asymptomatic	Asymptomatic		2.50692e-07	1 in 3,988,959	0	0	0	1 in inf	0	0	0	1 in inf	0	0	0	1 in inf	0	0	0	1 in inf	0	0	0	1 in inf	0	0	7.6399e-07	1 in 1,308,917	0	0	0	1 in inf	0	0	0	1 in inf	0	0
c.224+8G>A/p.P220L	c.224+8G>A	p.P220L	Asymptomatic	Asymptomatic		2.50226e-07	1 in 3,996,385	0	0	0	1 in inf	0	0	0	1 in inf	0	0	0	1 in inf	0	0	0	1 in inf	0	0	0	1 in inf	0	0	0	1 in inf	0	0	0	1 in inf	0	0	0	1 in inf	0	0
c.854+40G>A/p.T288P	c.854+40G>A	p.T288P	Unknown	Asymptomatic		2.48202e-07	1 in 4,028,980	0.00278321	0	0	1 in inf	0	0	0	1 in inf	0	0	0	1 in inf	0	0	0	1 in inf	0	0	0	1 in inf	0	0	0	1 in inf	0	0	1.45698e-05	1 in 68,636	0.0415919	0	0	1 in inf	0	0
c.1489_1492dupCCCC/c.466-44G>T	c.1489_1492dupCCCC	c.466-44G>T	Asymptomatic	Asymptomatic		2.4572e-07	1 in 4,069,669	0	0	0	1 in inf	0	0	0	1 in inf	0	0	0	1 in inf	0	0	0	1 in inf	0	0	0	1 in inf	0	0	7.43458e-07	1 in 1,345,066	0	0	0	1 in inf	0	0	0	1 in inf	0	0
c.854+40G>A/p.A207T	c.854+40G>A	p.A207T	Unknown	Asymptomatic		2.45659e-07	1 in 4,070,677	0.0027547	0	6.9912e-08	1 in 14,303,693	0.000104769	0	0	1 in inf	0	0	1.77518e-08	1 in 56,332,315	0.000478797	0	0	1 in inf	0	0	0	1 in inf	0	0	1.30491e-09	1 in 766,334,967	3.31056e-05	0	0	1 in inf	0	0	0	1 in inf	0	0
c.466-44G>T/c.980-6C>G	c.466-44G>T	c.980-6C>G	Asymptomatic	Asymptomatic		2.45168e-07	1 in 4,078,839	0	0	0	1 in inf	0	0	0	1 in inf	0	0	0	1 in inf	0	0	0	1 in inf	0	0	0	1 in inf	0	0	7.21975e-07	1 in 1,385,090	0	0	0	1 in inf	0	0	0	1 in inf	0	0
p.E483K/p.T496I	p.E483K	p.T496I	Unknown	Asymptomatic		2.3874e-07	1 in 4,188,658	0.00267711	0	2.79449e-05	1 in 35,785	0.0418779	0	0	1 in inf	0	0	3.28081e-07	1 in 3,048,031	0.00884891	0	0	1 in inf	0	0	0	1 in inf	0	0	0	1 in inf	0	0	0	1 in inf	0	0	0	1 in inf	0	0
c.466-7G>C/p.R99P	c.466-7G>C	p.R99P	Asymptomatic	Asymptomatic		2.37467e-07	1 in 4,211,119	0	0	8.06911e-08	1 in 12,392,945	0	0	0	1 in inf	0	0	3.79045e-07	1 in 2,638,212	0	0	0	1 in inf	0	0	0	1 in inf	0	0	2.80304e-07	1 in 3,567,558	0	0	0	1 in inf	0	0	0	1 in inf	0	0
c.466-7G>C/p.R99Q	c.466-7G>C	p.R99Q	Asymptomatic	Asymptomatic		2.37467e-07	1 in 4,211,119	0	0	0	1 in inf	0	0	2.46526e-07	1 in 4,056,367	0	0	0	1 in inf	0	0	0	1 in inf	0	0	0	1 in inf	0	0	0	1 in inf	0	0	0	1 in inf	0	0	0	1 in inf	0	0
c.466-44G>T/p.A325T	c.466-44G>T	p.A325T	Asymptomatic	Asymptomatic		2.36487e-07	1 in 4,228,562	0	0	0	1 in inf	0	0	0	1 in inf	0	0	0	1 in inf	0	0	0	1 in inf	0	0	0	1 in inf	0	0	3.50845e-07	1 in 2,850,265	0	0	6.78978e-07	1 in 1,472,803	0	0	0	1 in inf	0	0
c.466-44G>T/p.I324T	c.466-44G>T	p.I324T	Asymptomatic	Asymptomatic		2.3412e-07	1 in 4,271,323	0	0	0	1 in inf	0	0	0	1 in inf	0	0	4.94959e-07	1 in 2,020,370	0	0	0	1 in inf	0	0	0	1 in inf	0	0	0	1 in inf	0	0	0	1 in inf	0	0	0	1 in inf	0	0
c.466-7G>C/p.R219H	c.466-7G>C	p.R219H	Asymptomatic	Asymptomatic		2.33166e-07	1 in 4,288,783	0	0	4.69233e-07	1 in 2,131,140	0	0	0	1 in inf	0	0	5.58227e-08	1 in 17,913,856	0	0	0	1 in inf	0	0	0	1 in inf	0	0	1.46237e-07	1 in 6,838,216	0	0	1.55423e-07	1 in 6,434,072	0	0	0	1 in inf	0	0
c.466-44G>T/c.466-7G>A	c.466-44G>T	c.466-7G>A	Asymptomatic	Asymptomatic		2.31042e-07	1 in 4,328,222	0	0	0	1 in inf	0	0	0	1 in inf	0	0	0	1 in inf	0	0	8.54723e-07	1 in 1,169,970	0	0	0	1 in inf	0	0	0	1 in inf	0	0	6.41336e-07	1 in 1,559,245	0	0	0	1 in inf	0	0
c.466-11G>C/c.466-44G>T	c.466-11G>C	c.466-44G>T	Asymptomatic	Asymptomatic		2.30963e-07	1 in 4,329,701	0	0	0	1 in inf	0	0	0	1 in inf	0	0	4.62086e-07	1 in 2,164,100	0	0	0	1 in inf	0	0	0	1 in inf	0	0	0	1 in inf	0	0	0	1 in inf	0	0	0	1 in inf	0	0
p.D337V/p.P220L	p.D337V	p.P220L	Asymptomatic	Asymptomatic		2.30185e-07	1 in 4,344,328	0	0	0	1 in inf	0	0	0	1 in inf	0	0	0	1 in inf	0	0	0	1 in inf	0	0	0	1 in inf	0	0	8.46208e-08	1 in 11,817,428	0	0	0	1 in inf	0	0	1.57924e-06	1 in 633,216	0	0
c.466-44G>T/c.466-8C>G	c.466-44G>T	c.466-8C>G	Asymptomatic	Asymptomatic		2.29385e-07	1 in 4,359,493	0	0	0	1 in inf	0	0	0	1 in inf	0	0	0	1 in inf	0	0	0	1 in inf	0	0	0	1 in inf	0	0	6.97146e-07	1 in 1,434,420	0	0	0	1 in inf	0	0	0	1 in inf	0	0
c.466-44G>T/c.466-8C>T	c.466-44G>T	c.466-8C>T	Asymptomatic	Asymptomatic		2.29385e-07	1 in 4,359,493	0	0	0	1 in inf	0	0	0	1 in inf	0	0	0	1 in inf	0	0	0	1 in inf	0	0	0	1 in inf	0	0	6.97322e-07	1 in 1,434,058	0	0	0	1 in inf	0	0	0	1 in inf	0	0
c.465+44G>A/c.466-44G>T	c.465+44G>A	c.466-44G>T	Asymptomatic	Asymptomatic		2.29121e-07	1 in 4,364,498	0	0	0	1 in inf	0	0	0	1 in inf	0	0	0	1 in inf	0	0	1.69206e-06	1 in 590,995	0	0	0	1 in inf	0	0	0	1 in inf	0	0	0	1 in inf	0	0	0	1 in inf	0	0
c.466-18G>C/c.466-44G>T	c.466-18G>C	c.466-44G>T	Asymptomatic	Asymptomatic		2.28332e-07	1 in 4,379,582	0	0	0	1 in inf	0	0	0	1 in inf	0	0	0	1 in inf	0	0	0	1 in inf	0	0	0	1 in inf	0	0	0	1 in inf	0	0	1.29526e-06	1 in 772,047	0	0	0	1 in inf	0	0
p.L433V/p.P428L	p.L433V	p.P428L	Unknown	Asymptomatic		2.26032e-07	1 in 4,424,153	0.00253461	0	0	1 in inf	0	0	0	1 in inf	0	0	0	1 in inf	0	0	0	1 in inf	0	0	0	1 in inf	0	0	0	1 in inf	0	0	0	1 in inf	0	0	3.5295e-07	1 in 2,833,259	0.00264584	0
c.1223_1231delGTGATACCA/c.466-44G>T	c.1223_1231delGTGATACCA	c.466-44G>T	Asymptomatic	Asymptomatic		2.24386e-07	1 in 4,456,597	0	0	0	1 in inf	0	0	0	1 in inf	0	0	2.30577e-07	1 in 4,336,945	0	0	0	1 in inf	0	0	0	1 in inf	0	0	3.34539e-07	1 in 2,989,193	0	0	0	1 in inf	0	0	0	1 in inf	0	0
c.466-44G>T/p.C491G	c.466-44G>T	p.C491G	Asymptomatic	Asymptomatic		2.2386e-07	1 in 4,467,071	0	0	0	1 in inf	0	0	0	1 in inf	0	0	0	1 in inf	0	0	0	1 in inf	0	0	0	1 in inf	0	0	6.68549e-07	1 in 1,495,778	0	0	0	1 in inf	0	0	0	1 in inf	0	0
p.G449R/p.P428L	p.G449R	p.P428L	Unknown	Asymptomatic		2.23584e-07	1 in 4,472,592	0.00250716	0	0	1 in inf	0	0	0	1 in inf	0	0	3.62038e-09	1 in 276,214,285	9.76479e-05	0	0	1 in inf	0	0	0	1 in inf	0	0	5.73472e-08	1 in 17,437,647	0.0014549	0	0	1 in inf	0	0	0	1 in inf	0	0
c.466-44G>T/p.P138S	c.466-44G>T	p.P138S	Asymptomatic	Asymptomatic		2.23334e-07	1 in 4,477,594	0	0	0	1 in inf	0	0	0	1 in inf	0	0	0	1 in inf	0	0	0	1 in inf	0	0	0	1 in inf	0	0	6.73409e-07	1 in 1,484,982	0	0	0	1 in inf	0	0	0	1 in inf	0	0
c.466-44G>T/p.H140Y	c.466-44G>T	p.H140Y	Asymptomatic	Asymptomatic		2.22545e-07	1 in 4,493,472	0	0	0	1 in inf	0	0	0	1 in inf	0	0	0	1 in inf	0	0	0	1 in inf	0	0	0	1 in inf	0	0	3.35666e-07	1 in 2,979,156	0	0	6.33673e-07	1 in 1,578,102	0	0	0	1 in inf	0	0
c.466-44G>T/p.S405F	c.466-44G>T	p.S405F	Asymptomatic	Asymptomatic		2.22282e-07	1 in 4,498,790	0	0	1.00233e-06	1 in 997,677	0	0	0	1 in inf	0	0	0	1 in inf	0	0	0	1 in inf	0	0	0	1 in inf	0	0	0	1 in inf	0	0	0	1 in inf	0	0	0	1 in inf	0	0
c.466-44G>T/p.R313Q	c.466-44G>T	p.R313Q	Asymptomatic	Asymptomatic		2.21493e-07	1 in 4,514,819	0	0	0	1 in inf	0	0	0	1 in inf	0	0	0	1 in inf	0	0	0	1 in inf	0	0	0	1 in inf	0	0	3.28058e-07	1 in 3,048,238	0	0	6.4344e-07	1 in 1,554,147	0	0	0	1 in inf	0	0
c.466-44G>T/p.D154N	c.466-44G>T	p.D154N	Asymptomatic	Asymptomatic		2.21493e-07	1 in 4,514,819	0	0	0	1 in inf	0	0	0	1 in inf	0	0	0	1 in inf	0	0	0	1 in inf	0	0	4.61583e-06	1 in 216,646	0	0	0	1 in inf	0	0	0	1 in inf	0	0	0	1 in inf	0	0
c.466-44G>T/p.A486T	c.466-44G>T	p.A486T	Asymptomatic	Asymptomatic		2.2123e-07	1 in 4,520,187	0	0	0	1 in inf	0	0	0	1 in inf	0	0	0	1 in inf	0	0	0	1 in inf	0	0	0	1 in inf	0	0	3.29608e-07	1 in 3,033,907	0	0	6.3817e-07	1 in 1,566,980	0	0	0	1 in inf	0	0
c.466-44G>T/p.F164L	c.466-44G>T	p.F164L	Asymptomatic	Asymptomatic		2.20967e-07	1 in 4,525,569	0	0	1.01908e-06	1 in 981,276	0	0	0	1 in inf	0	0	0	1 in inf	0	0	0	1 in inf	0	0	0	1 in inf	0	0	0	1 in inf	0	0	0	1 in inf	0	0	0	1 in inf	0	0
c.466-44G>T/p.A167S	c.466-44G>T	p.A167S	Asymptomatic	Asymptomatic		2.20178e-07	1 in 4,541,789	0	0	1.01315e-06	1 in 987,022	0	0	0	1 in inf	0	0	0	1 in inf	0	0	0	1 in inf	0	0	0	1 in inf	0	0	0	1 in inf	0	0	0	1 in inf	0	0	0	1 in inf	0	0
c.466-44G>T/p.L430F	c.466-44G>T	p.L430F	Asymptomatic	Asymptomatic		2.19915e-07	1 in 4,547,222	0	0	0	1 in inf	0	0	0	1 in inf	0	0	0	1 in inf	0	0	8.40811e-07	1 in 1,189,329	0	0	0	1 in inf	0	0	0	1 in inf	0	0	6.46374e-07	1 in 1,547,092	0	0	0	1 in inf	0	0
p.C158X/p.P220L	p.C158X	p.P220L	Asymptomatic	Asymptomatic		2.19306e-07	1 in 4,559,843	0	0	0	1 in inf	0	0	0	1 in inf	0	0	0	1 in inf	0	0	0	1 in inf	0	0	0	1 in inf	0	0	0	1 in inf	0	0	0	1 in inf	0	0	0	1 in inf	0	0
c.466-44G>T/p.G172S	c.466-44G>T	p.G172S	Asymptomatic	Asymptomatic		2.18599e-07	1 in 4,574,582	0	0	0	1 in inf	0	0	0	1 in inf	0	0	0	1 in inf	0	0	0	1 in inf	0	0	0	1 in inf	0	0	0	1 in inf	0	0	6.28519e-07	1 in 1,591,043	0	0	5.34657e-06	1 in 187,036	0	0
c.466-44G>T/p.G482D	c.466-44G>T	p.G482D	Asymptomatic	Asymptomatic		2.18336e-07	1 in 4,580,093	0	0	4.98022e-07	1 in 2,007,944	0	0	0	1 in inf	0	0	2.29042e-07	1 in 4,366,015	0	0	0	1 in inf	0	0	0	1 in inf	0	0	0	1 in inf	0	0	0	1 in inf	0	0	0	1 in inf	0	0
c.466-44G>T/p.C174R	c.466-44G>T	p.C174R	Asymptomatic	Asymptomatic		2.18073e-07	1 in 4,585,618	0	0	0	1 in inf	0	0	0	1 in inf	0	0	0	1 in inf	0	0	0	1 in inf	0	0	0	1 in inf	0	0	6.51045e-07	1 in 1,535,992	0	0	0	1 in inf	0	0	0	1 in inf	0	0
c.466-44G>T/c.855-1G>A	c.466-44G>T	c.855-1G>A	Asymptomatic	Asymptomatic		2.17547e-07	1 in 4,596,708	0	0	0	1 in inf	0	0	0	1 in inf	0	0	0	1 in inf	0	0	0	1 in inf	0	0	0	1 in inf	0	0	6.40973e-07	1 in 1,560,129	0	0	0	1 in inf	0	0	0	1 in inf	0	0
c.466-44G>T/p.Q176X	c.466-44G>T	p.Q176X	Asymptomatic	Asymptomatic		2.17363e-07	1 in 4,600,602	0	0	0	1 in inf	0	0	0	1 in inf	0	0	0	1 in inf	0	0	1.68752e-06	1 in 592,585	0	0	0	1 in inf	0	0	0	1 in inf	0	0	0	1 in inf	0	0	0	1 in inf	0	0
c.1211-3C>T/p.P220L	c.1211-3C>T	p.P220L	Asymptomatic	Asymptomatic		2.17015e-07	1 in 4,607,968	0	0	0	1 in inf	0	0	0	1 in inf	0	0	0	1 in inf	0	0	0	1 in inf	0	0	0	1 in inf	0	0	0	1 in inf	0	0	0	1 in inf	0	0	0	1 in inf	0	0
c.466-44G>T/p.E287Q	c.466-44G>T	p.E287Q	Asymptomatic	Asymptomatic		2.16758e-07	1 in 4,613,444	0	0	0	1 in inf	0	0	0	1 in inf	0	0	0	1 in inf	0	0	1.68574e-06	1 in 593,211	0	0	0	1 in inf	0	0	0	1 in inf	0	0	0	1 in inf	0	0	0	1 in inf	0	0
c.466-44G>T/p.T288N	c.466-44G>T	p.T288N	Asymptomatic	Asymptomatic		2.16495e-07	1 in 4,619,049	0	0	0	1 in inf	0	0	0	1 in inf	0	0	2.27973e-07	1 in 4,386,493	0	0	8.42286e-07	1 in 1,187,246	0	0	0	1 in inf	0	0	0	1 in inf	0	0	0	1 in inf	0	0	0	1 in inf	0	0
p.P220L/p.R145Q	p.P220L	p.R145Q	Asymptomatic	Asymptomatic		2.16443e-07	1 in 4,620,159	0	0	1.06099e-07	1 in 9,425,201	0	0	0	1 in inf	0	0	0	1 in inf	0	0	0	1 in inf	0	0	0	1 in inf	0	0	0	1 in inf	0	0	0	1 in inf	0	0	1.37411e-06	1 in 727,745	0	0
c.466-44G>T/p.G475S	c.466-44G>T	p.G475S	Asymptomatic	Asymptomatic		2.15706e-07	1 in 4,635,948	0	0	0	1 in inf	0	0	0	1 in inf	0	0	0	1 in inf	0	0	0	1 in inf	0	0	0	1 in inf	0	0	0	1 in inf	0	0	1.25746e-06	1 in 795,253	0	0	0	1 in inf	0	0
c.466-44G>T/p.P193T	c.466-44G>T	p.P193T	Asymptomatic	Asymptomatic		2.1518e-07	1 in 4,647,283	0	0	0	1 in inf	0	0	0	1 in inf	0	0	0	1 in inf	0	0	0	1 in inf	0	0	0	1 in inf	0	0	6.37381e-07	1 in 1,568,922	0	0	0	1 in inf	0	0	0	1 in inf	0	0
c.466-44G>T/p.A457T	c.466-44G>T	p.A457T	Asymptomatic	Asymptomatic		2.14653e-07	1 in 4,658,673	0	0	0	1 in inf	0	0	0	1 in inf	0	0	0	1 in inf	0	0	0	1 in inf	0	0	2.23978e-06	1 in 446,473	0	0	3.17422e-07	1 in 3,150,376	0	0	0	1 in inf	0	0	0	1 in inf	0	0
c.466-44G>T/c.685-31A>C	c.466-44G>T	c.685-31A>C	Asymptomatic	Asymptomatic		2.14338e-07	1 in 4,665,535	0	0	0	1 in inf	0	0	0	1 in inf	0	0	0	1 in inf	0	0	0	1 in inf	0	0	0	1 in inf	0	0	6.33577e-07	1 in 1,578,340	0	0	0	1 in inf	0	0	0	1 in inf	0	0
c.466-44G>T/c.684+1G>A	c.466-44G>T	c.684+1G>A	Asymptomatic	Asymptomatic		2.14127e-07	1 in 4,670,120	0	0	0	1 in inf	0	0	0	1 in inf	0	0	0	1 in inf	0	0	0	1 in inf	0	0	0	1 in inf	0	0	6.33929e-07	1 in 1,577,464	0	0	0	1 in inf	0	0	0	1 in inf	0	0
c.466-44G>T/p.A214T	c.466-44G>T	p.A214T	Asymptomatic	Asymptomatic		2.14127e-07	1 in 4,670,120	0	0	0	1 in inf	0	0	0	1 in inf	0	0	0	1 in inf	0	0	0	1 in inf	0	0	0	1 in inf	0	0	3.1619e-07	1 in 3,162,658	0	0	6.27129e-07	1 in 1,594,569	0	0	0	1 in inf	0	0
c.466-44G>T/p.P233A	c.466-44G>T	p.P233A	Asymptomatic	Asymptomatic		2.14127e-07	1 in 4,670,120	0	0	0	1 in inf	0	0	0	1 in inf	0	0	0	1 in inf	0	0	0	1 in inf	0	0	0	1 in inf	0	0	0	1 in inf	0	0	1.25476e-06	1 in 796,966	0	0	0	1 in inf	0	0
c.466-44G>T/p.Q373P	c.466-44G>T	p.Q373P	Asymptomatic	Asymptomatic		2.14127e-07	1 in 4,670,120	0	0	4.79235e-07	1 in 2,086,661	0	0	0	1 in inf	0	0	2.27499e-07	1 in 4,395,624	0	0	0	1 in inf	0	0	0	1 in inf	0	0	0	1 in inf	0	0	0	1 in inf	0	0	0	1 in inf	0	0
c.466-44G>T/p.R216H	c.466-44G>T	p.R216H	Asymptomatic	Asymptomatic		2.14127e-07	1 in 4,670,120	0	0	0	1 in inf	0	0	0	1 in inf	0	0	0	1 in inf	0	0	0	1 in inf	0	0	0	1 in inf	0	0	3.1619e-07	1 in 3,162,658	0	0	6.27129e-07	1 in 1,594,569	0	0	0	1 in inf	0	0
c.466-44G>T/p.V278F	c.466-44G>T	p.V278F	Asymptomatic	Asymptomatic		2.14127e-07	1 in 4,670,120	0	0	0	1 in inf	0	0	0	1 in inf	0	0	0	1 in inf	0	0	0	1 in inf	0	0	0	1 in inf	0	0	0	1 in inf	0	0	1.25443e-06	1 in 797,174	0	0	0	1 in inf	0	0
c.466-44G>T/p.D257H	c.466-44G>T	p.D257H	Asymptomatic	Asymptomatic		2.13864e-07	1 in 4,675,864	0	0	0	1 in inf	0	0	0	1 in inf	0	0	4.54922e-07	1 in 2,198,181	0	0	0	1 in inf	0	0	0	1 in inf	0	0	0	1 in inf	0	0	0	1 in inf	0	0	0	1 in inf	0	0
c.466-44G>T/p.R246C	c.466-44G>T	p.R246C	Asymptomatic	Asymptomatic		2.13864e-07	1 in 4,675,864	0	0	0	1 in inf	0	0	0	1 in inf	0	0	0	1 in inf	0	0	0	1 in inf	0	0	0	1 in inf	0	0	6.31499e-07	1 in 1,583,534	0	0	0	1 in inf	0	0	0	1 in inf	0	0
c.466-44G>T/p.G247R	c.466-44G>T	p.G247R	Asymptomatic	Asymptomatic		2.13864e-07	1 in 4,675,864	0	0	0	1 in inf	0	0	0	1 in inf	0	0	0	1 in inf	0	0	0	1 in inf	0	0	0	1 in inf	0	0	3.15732e-07	1 in 3,167,244	0	0	6.27129e-07	1 in 1,594,569	0	0	0	1 in inf	0	0
c.466-44G>T/p.G261R	c.466-44G>T	p.G261R	Asymptomatic	Asymptomatic		2.13864e-07	1 in 4,675,864	0	0	0	1 in inf	0	0	0	1 in inf	0	0	0	1 in inf	0	0	0	1 in inf	0	0	0	1 in inf	0	0	3.15732e-07	1 in 3,167,244	0	0	0	1 in inf	0	0	5.251e-06	1 in 190,440	0	0
c.466-44G>T/p.A214D	c.466-44G>T	p.A214D	Asymptomatic	Asymptomatic		2.13864e-07	1 in 4,675,864	0	0	0	1 in inf	0	0	0	1 in inf	0	0	0	1 in inf	0	0	0	1 in inf	0	0	0	1 in inf	0	0	0	1 in inf	0	0	1.25428e-06	1 in 797,273	0	0	0	1 in inf	0	0
c.466-44G>T/p.D257N	c.466-44G>T	p.D257N	Asymptomatic	Asymptomatic		2.13864e-07	1 in 4,675,864	0	0	0	1 in inf	0	0	0	1 in inf	0	0	0	1 in inf	0	0	0	1 in inf	0	0	0	1 in inf	0	0	6.31288e-07	1 in 1,584,064	0	0	0	1 in inf	0	0	0	1 in inf	0	0
c.466-44G>T/p.F389S	c.466-44G>T	p.F389S	Asymptomatic	Asymptomatic		2.13864e-07	1 in 4,675,864	0	0	0	1 in inf	0	0	0	1 in inf	0	0	0	1 in inf	0	0	0	1 in inf	0	0	0	1 in inf	0	0	6.31288e-07	1 in 1,584,064	0	0	0	1 in inf	0	0	0	1 in inf	0	0
c.466-44G>T/p.I267T	c.466-44G>T	p.I267T	Asymptomatic	Asymptomatic		2.13864e-07	1 in 4,675,864	0	0	0	1 in inf	0	0	0	1 in inf	0	0	4.54899e-07	1 in 2,198,292	0	0	0	1 in inf	0	0	0	1 in inf	0	0	0	1 in inf	0	0	0	1 in inf	0	0	0	1 in inf	0	0
c.466-44G>T/p.P220S	c.466-44G>T	p.P220S	Asymptomatic	Asymptomatic		2.13864e-07	1 in 4,675,864	0	0	0	1 in inf	0	0	0	1 in inf	0	0	0	1 in inf	0	0	0	1 in inf	0	0	0	1 in inf	0	0	6.32063e-07	1 in 1,582,122	0	0	0	1 in inf	0	0	0	1 in inf	0	0
c.466-44G>T/p.Q238E	c.466-44G>T	p.Q238E	Asymptomatic	Asymptomatic		2.13864e-07	1 in 4,675,864	0	0	0	1 in inf	0	0	0	1 in inf	0	0	0	1 in inf	0	0	0	1 in inf	0	0	0	1 in inf	0	0	0	1 in inf	0	0	1.25435e-06	1 in 797,224	0	0	0	1 in inf	0	0
p.E483K/p.R290H	p.E483K	p.R290H	Unknown	Asymptomatic		2.1279e-07	1 in 4,699,469	0.00238612	0	0	1 in inf	0	0	2.76697e-07	1 in 3,614,066	0.0271904	0	6.2749e-08	1 in 15,936,520	0.00169245	0	0	1 in inf	0	0	0	1 in inf	0	0	1.73272e-07	1 in 5,771,276	0.0043959	0	4.27687e-09	1 in 233,815,596	1.2209e-05	0	1.37998e-06	1 in 724,648	0.0103448	0
p.P220L/p.V189M	p.P220L	p.V189M	Asymptomatic	Asymptomatic		2.11289e-07	1 in 4,732,846	0	0	0	1 in inf	0	0	0	1 in inf	0	0	0	1 in inf	0	0	0	1 in inf	0	0	0	1 in inf	0	0	1.95509e-08	1 in 51,148,537	0	0	0	1 in inf	0	0	0	1 in inf	0	0
p.E483K/p.R202H	p.E483K	p.R202H	Unknown	Asymptomatic		2.1106e-07	1 in 4,737,990	0.00236672	0	9.31931e-07	1 in 1,073,041	0.00139658	0	0	1 in inf	0	0	1.0019e-06	1 in 998,108	0.0270229	0	0	1 in inf	0	0	0	1 in inf	0	0	4.493e-08	1 in 22,256,847	0.00113987	0	2.12978e-09	1 in 469,531,077	6.07982e-06	0	4.09764e-06	1 in 244,043	0.0307173	0
p.E483K/p.R243C	p.E483K	p.R243C	Unknown	Asymptomatic		2.1106e-07	1 in 4,737,990	0.00236672	0	0	1 in inf	0	0	0	1 in inf	0	0	0	1 in inf	0	0	0	1 in inf	0	0	0	1 in inf	0	0	2.09051e-07	1 in 4,783,518	0.00530362	0	4.25911e-09	1 in 234,790,832	1.21583e-05	0	0	1 in inf	0	0
c.1210+29C>A/p.P220L	c.1210+29C>A	p.P220L	Asymptomatic	Asymptomatic		2.10282e-07	1 in 4,755,528	0	0	0	1 in inf	0	0	0	1 in inf	0	0	0	1 in inf	0	0	0	1 in inf	0	0	0	1 in inf	0	0	0	1 in inf	0	0	0	1 in inf	0	0	0	1 in inf	0	0
p.G198R/p.P220L	p.G198R	p.P220L	Asymptomatic	Asymptomatic		2.10144e-07	1 in 4,758,638	0	0	1.73202e-08	1 in 57,735,956	0	0	0	1 in inf	0	0	0	1 in inf	0	0	0	1 in inf	0	0	0	1 in inf	0	0	3.88724e-08	1 in 25,725,176	0	0	0	1 in inf	0	0	0	1 in inf	0	0
p.D213N/p.P220L	p.D213N	p.P220L	Asymptomatic	Asymptomatic		2.09572e-07	1 in 4,771,639	0	0	1.7141e-08	1 in 58,339,796	0	0	0	1 in inf	0	0	0	1 in inf	0	0	0	1 in inf	0	0	0	1 in inf	0	0	5.80173e-08	1 in 17,236,226	0	0	0	1 in inf	0	0	0	1 in inf	0	0
c.224+8G>A/c.466-7G>C	c.224+8G>A	c.466-7G>C	Asymptomatic	Asymptomatic		2.08799e-07	1 in 4,789,305	0	0	0	1 in inf	0	0	0	1 in inf	0	0	0	1 in inf	0	0	0	1 in inf	0	0	0	1 in inf	0	0	0	1 in inf	0	0	0	1 in inf	0	0	0	1 in inf	0	0
c.854+40G>A/p.R498L	c.854+40G>A	p.R498L	Unknown	Asymptomatic		2.07841e-07	1 in 4,811,366	0.00233063	0	0	1 in inf	0	0	0	1 in inf	0	0	0	1 in inf	0	0	4.01329e-07	1 in 2,491,724	0.0015081	0	0	1 in inf	0	0	1.53259e-09	1 in 652,491,932	3.88816e-05	0	8.31008e-07	1 in 1,203,359	0.00237225	0	3.84454e-07	1 in 2,601,092	0.002882	0
p.N442S/p.P428L	p.N442S	p.P428L	Unknown	Asymptomatic		2.07264e-07	1 in 4,824,765	0.00232415	0	1.45638e-06	1 in 686,635	0.00218252	0	0	1 in inf	0	0	2.17862e-08	1 in 45,900,630	0.000587612	0	0	1 in inf	0	0	0	1 in inf	0	0	1.14948e-08	1 in 86,995,847	0.000291623	0	0	1 in inf	0	0	0	1 in inf	0	0
p.A14T/p.L433V	p.A14T	p.L433V	Unknown	Asymptomatic		2.01102e-07	1 in 4,972,601	0.00225506	0	0	1 in inf	0	0	0	1 in inf	0	0	0	1 in inf	0	0	0	1 in inf	0	0	0	1 in inf	0	0	0	1 in inf	0	0	0	1 in inf	0	0	0	1 in inf	0	0
p.A14T/p.G449R	p.A14T	p.G449R	Unknown	Asymptomatic		1.98924e-07	1 in 5,027,046	0.00223063	0	0	1 in inf	0	0	0	1 in inf	0	0	2.2339e-08	1 in 44,764,677	0.000602523	0	0	1 in inf	0	0	0	1 in inf	0	0	1.57456e-09	1 in 635,097,898	3.99465e-05	0	0	1 in inf	0	0	0	1 in inf	0	0
p.A470T/p.E483K	p.A470T	p.E483K	Unknown	Asymptomatic		1.9722e-07	1 in 5,070,480	0.00221152	0	9.37106e-07	1 in 1,067,116	0.00140434	0	0	1 in inf	0	0	0	1 in inf	0	0	0	1 in inf	0	0	0	1 in inf	0	0	4.50997e-08	1 in 22,173,074	0.00114418	0	4.04931e-08	1 in 24,695,560	0.000115594	0	6.85191e-07	1 in 1,459,448	0.00513642	0
c.854+40G>A/p.Y225C	c.854+40G>A	p.Y225C	Unknown	Asymptomatic		1.93858e-07	1 in 5,158,415	0.00217383	0	0	1 in inf	0	0	0	1 in inf	0	0	0	1 in inf	0	0	3.37467e-08	1 in 29,632,538	0.000126813	0	0	1 in inf	0	0	0	1 in inf	0	0	1.06938e-05	1 in 93,513	0.0305271	0	0	1 in inf	0	0
p.A201S/p.P428L	p.A201S	p.P428L	Unknown	Asymptomatic		1.92576e-07	1 in 5,192,756	0.00215945	0	0	1 in inf	0	0	0	1 in inf	0	0	0	1 in inf	0	0	0	1 in inf	0	0	5.49282e-07	1 in 1,820,560	0.0592857	0	5.48244e-07	1 in 1,824,006	0.0139089	0	0	1 in inf	0	0	1.03721e-06	1 in 964,129	0.00777524	0
c.466-7G>C/p.D337V	c.466-7G>C	p.D337V	Asymptomatic	Asymptomatic		1.92076e-07	1 in 5,206,284	0	0	0	1 in inf	0	0	0	1 in inf	0	0	0	1 in inf	0	0	0	1 in inf	0	0	0	1 in inf	0	0	6.40105e-07	1 in 1,562,245	0	0	0	1 in inf	0	0	1.11294e-06	1 in 898,525	0	0
p.I181S/p.P428L	p.I181S	p.P428L	Asymptomatic	Adult		1.84416e-07	1 in 5,422,523	0	0.0277465	0	1 in inf	0	0	0	1 in inf	0	0	7.23566e-09	1 in 138,204,388	0	0.00558505	0	1 in inf	0	0	7.0972e-07	1 in 1,409,006	0	0.102007	4.63008e-07	1 in 2,159,790	0	0.0364762	0	1 in inf	0	0	6.95787e-07	1 in 1,437,221	0	0.0544123
p.A14T/p.N442S	p.A14T	p.N442S	Unknown	Asymptomatic		1.84404e-07	1 in 5,422,876	0.00206781	0	4.17893e-05	1 in 23,930	0.062625	0	0	1 in inf	0	0	1.34429e-07	1 in 7,438,887	0.00362578	0	0	1 in inf	0	0	0	1 in inf	0	0	3.15608e-10	1 in 3,168,482,672	8.00697e-06	0	0	1 in inf	0	0	0	1 in inf	0	0
c.466-44G>T/p.G4R	c.466-44G>T	p.G4R	Asymptomatic	Asymptomatic		1.8335e-07	1 in 5,454,057	0	0	0	1 in inf	0	0	0	1 in inf	0	0	0	1 in inf	0	0	0	1 in inf	0	0	0	1 in inf	0	0	6.32485e-07	1 in 1,581,065	0	0	0	1 in inf	0	0	0	1 in inf	0	0
c.466-7G>C/p.C158X	c.466-7G>C	p.C158X	Asymptomatic	Asymptomatic		1.82997e-07	1 in 5,464,559	0	0	0	1 in inf	0	0	0	1 in inf	0	0	5.06121e-07	1 in 1,975,814	0	0	0	1 in inf	0	0	0	1 in inf	0	0	0	1 in inf	0	0	0	1 in inf	0	0	0	1 in inf	0	0
c.854+40G>A/p.G445V	c.854+40G>A	p.G445V	Unknown	Asymptomatic		1.82099e-07	1 in 5,491,507	0.00204197	0	0	1 in inf	0	0	0	1 in inf	0	0	1.24708e-08	1 in 80,187,169	0.00033636	0	0	1 in inf	0	0	0	1 in inf	0	0	2.62841e-09	1 in 380,458,090	6.66827e-05	0	0	1 in inf	0	0	1.69974e-06	1 in 588,325	0.0127418	0
c.466-44G>T/p.R7P	c.466-44G>T	p.R7P	Asymptomatic	Asymptomatic		1.81771e-07	1 in 5,501,415	0	0	0	1 in inf	0	0	0	1 in inf	0	0	0	1 in inf	0	0	1.42146e-06	1 in 703,501	0	0	0	1 in inf	0	0	0	1 in inf	0	0	0	1 in inf	0	0	0	1 in inf	0	0
c.1211-3C>T/c.466-7G>C	c.1211-3C>T	c.466-7G>C	Asymptomatic	Asymptomatic		1.81086e-07	1 in 5,522,232	0	0	0	1 in inf	0	0	0	1 in inf	0	0	0	1 in inf	0	0	0	1 in inf	0	0	0	1 in inf	0	0	0	1 in inf	0	0	1.27733e-06	1 in 782,885	0	0	0	1 in inf	0	0
c.854+40G>A/p.P220T	c.854+40G>A	p.P220T	Unknown	Asymptomatic		1.80828e-07	1 in 5,530,111	0.00202772	0	1.2209e-07	1 in 8,190,694	0.000182963	0	0	1 in inf	0	0	0	1 in inf	0	0	0	1 in inf	0	0	0	1 in inf	0	0	0	1 in inf	0	0	0	1 in inf	0	0	0	1 in inf	0	0
c.466-7G>C/p.R145Q	c.466-7G>C	p.R145Q	Asymptomatic	Asymptomatic		1.80608e-07	1 in 5,536,842	0	0	3.63243e-07	1 in 2,752,979	0	0	0	1 in inf	0	0	1.12187e-07	1 in 8,913,688	0	0	0	1 in inf	0	0	0	1 in inf	0	0	0	1 in inf	0	0	0	1 in inf	0	0	9.68373e-07	1 in 1,032,660	0	0
c.466-44G>T/p.L9F	c.466-44G>T	p.L9F	Asymptomatic	Asymptomatic		1.7993e-07	1 in 5,557,716	0	0	0	1 in inf	0	0	0	1 in inf	0	0	0	1 in inf	0	0	1.41286e-06	1 in 707,785	0	0	0	1 in inf	0	0	0	1 in inf	0	0	0	1 in inf	0	0	0	1 in inf	0	0
c.466-44G>T/p.L9V	c.466-44G>T	p.L9V	Asymptomatic	Asymptomatic		1.7993e-07	1 in 5,557,716	0	0	0	1 in inf	0	0	0	1 in inf	0	0	0	1 in inf	0	0	0	1 in inf	0	0	0	1 in inf	0	0	0	1 in inf	0	0	8.45585e-07	1 in 1,182,613	0	0	0	1 in inf	0	0
p.A5V/p.E483K	p.A5V	p.E483K	Unknown	Asymptomatic		1.7992e-07	1 in 5,558,026	0.00201753	0	1.92932e-06	1 in 518,319	0.00289125	0	0	1 in inf	0	0	3.518e-07	1 in 2,842,529	0.00948865	0	0	1 in inf	0	0	0	1 in inf	0	0	1.49386e-07	1 in 6,694,064	0.00378992	0	0	1 in inf	0	0	0	1 in inf	0	0
p.P220L/p.V109M	p.P220L	p.V109M	Asymptomatic	Asymptomatic		1.79224e-07	1 in 5,579,617	0	0	2.48206e-08	1 in 40,289,153	0	0	0	1 in inf	0	0	0	1 in inf	0	0	0	1 in inf	0	0	0	1 in inf	0	0	1.31133e-08	1 in 76,258,658	0	0	0	1 in inf	0	0	0	1 in inf	0	0
c.466-44G>T/p.L10F	c.466-44G>T	p.L10F	Asymptomatic	Asymptomatic		1.79141e-07	1 in 5,582,199	0	0	0	1 in inf	0	0	0	1 in inf	0	0	0	1 in inf	0	0	0	1 in inf	0	0	0	1 in inf	0	0	6.20617e-07	1 in 1,611,301	0	0	0	1 in inf	0	0	0	1 in inf	0	0
c.34delG/c.466-44G>T	c.34delG	c.466-44G>T	Asymptomatic	Asymptomatic		1.77641e-07	1 in 5,629,317	0	0	0	1 in inf	0	0	0	1 in inf	0	0	3.18129e-07	1 in 3,143,380	0	0	0	1 in inf	0	0	0	1 in inf	0	0	0	1 in inf	0	0	0	1 in inf	0	0	0	1 in inf	0	0
c.466-7G>C/p.V189M	c.466-7G>C	p.V189M	Asymptomatic	Asymptomatic		1.76308e-07	1 in 5,671,886	0	0	0	1 in inf	0	0	0	1 in inf	0	0	1.1172e-07	1 in 8,950,919	0	0	0	1 in inf	0	0	0	1 in inf	0	0	1.47891e-07	1 in 6,761,754	0	0	0	1 in inf	0	0	0	1 in inf	0	0
c.465+1G>A/p.T496I	c.465+1G>A	p.T496I	Unknown	Asymptomatic		1.75577e-07	1 in 5,695,512	0.00196883	0	1.3207e-06	1 in 757,176	0.00197918	0	0	1 in inf	0	0	3.74071e-08	1 in 26,732,908	0.00100893	0	0	1 in inf	0	0	0	1 in inf	0	0	0	1 in inf	0	0	0	1 in inf	0	0	0	1 in inf	0	0
c.1210+29C>A/c.466-7G>C	c.1210+29C>A	c.466-7G>C	Asymptomatic	Asymptomatic		1.75467e-07	1 in 5,699,069	0	0	0	1 in inf	0	0	0	1 in inf	0	0	0	1 in inf	0	0	0	1 in inf	0	0	0	1 in inf	0	0	0	1 in inf	0	0	0	1 in inf	0	0	0	1 in inf	0	0
c.466-7G>C/p.G198R	c.466-7G>C	p.G198R	Asymptomatic	Asymptomatic		1.75353e-07	1 in 5,702,796	0	0	5.92982e-08	1 in 16,863,926	0	0	0	1 in inf	0	0	0	1 in inf	0	0	0	1 in inf	0	0	0	1 in inf	0	0	2.94046e-07	1 in 3,400,827	0	0	4.66363e-07	1 in 2,144,251	0	0	0	1 in inf	0	0
c.466-7G>C/p.D213N	c.466-7G>C	p.D213N	Asymptomatic	Asymptomatic		1.74875e-07	1 in 5,718,377	0	0	5.86844e-08	1 in 17,040,300	0	0	0	1 in inf	0	0	5.58152e-08	1 in 17,916,262	0	0	0	1 in inf	0	0	0	1 in inf	0	0	4.38866e-07	1 in 2,278,602	0	0	0	1 in inf	0	0	0	1 in inf	0	0
p.A14T/p.A201S	p.A14T	p.A201S	Unknown	Asymptomatic		1.71336e-07	1 in 5,836,486	0.00192127	0	0	1 in inf	0	0	0	1 in inf	0	0	0	1 in inf	0	0	0	1 in inf	0	0	0	1 in inf	0	0	1.50529e-08	1 in 66,432,251	0.000381892	0	0	1 in inf	0	0	0	1 in inf	0	0
p.D171N/p.P428L	p.D171N	p.P428L	Unknown	Asymptomatic		1.69728e-07	1 in 5,891,780	0.00190324	0	5.47853e-08	1 in 18,253,071	8.21007e-05	0	0	1 in inf	0	0	1.08735e-08	1 in 91,966,658	0.000293278	0	0	1 in inf	0	0	0	1 in inf	0	0	0	1 in inf	0	0	0	1 in inf	0	0	1.0561e-06	1 in 946,883	0.00791686	0
c.854+40G>A/p.S227C	c.854+40G>A	p.S227C	Unknown	Asymptomatic		1.68116e-07	1 in 5,948,267	0.00188517	0	1.1328e-07	1 in 8,827,678	0.00016976	0	0	1 in inf	0	0	0	1 in inf	0	0	0	1 in inf	0	0	0	1 in inf	0	0	0	1 in inf	0	0	0	1 in inf	0	0	0	1 in inf	0	0
p.P220L/p.S98F	p.P220L	p.S98F	Asymptomatic	Asymptomatic		1.67772e-07	1 in 5,960,478	0	0	0	1 in inf	0	0	0	1 in inf	0	0	0	1 in inf	0	0	0	1 in inf	0	0	0	1 in inf	0	0	7.25241e-08	1 in 13,788,521	0	0	0	1 in inf	0	0	0	1 in inf	0	0
p.G311S/p.P220L	p.G311S	p.P220L	Asymptomatic	Asymptomatic		1.67199e-07	1 in 5,980,890	0	0	0	1 in inf	0	0	0	1 in inf	0	0	0	1 in inf	0	0	0	1 in inf	0	0	0	1 in inf	0	0	2.98244e-08	1 in 33,529,579	0	0	0	1 in inf	0	0	0	1 in inf	0	0
p.P428L/p.P428L	p.P428L	p.P428L	Adult	Late infantile/infantile	24	1.66464e-07	1 in 6,007,305	0.00186664	0.0250455	4.00744e-08	1 in 24,953,565	6.00551e-05	0.0210827	0	1 in inf	0	0	3.67879e-09	1 in 271,828,775	9.92233e-05	0.00283958	0	1 in inf	0	0	7.65363e-07	1 in 1,306,571	0.0826081	0.110004	4.02071e-07	1 in 2,487,121	0.0102005	0.0316755	0	1 in inf	0	0	8.9675e-07	1 in 1,115,138	0.00672234	0.0701281
c.466-44G>T/p.G39D	c.466-44G>T	p.G39D	Asymptomatic	Asymptomatic		1.66251e-07	1 in 6,014,996	0	0	0	1 in inf	0	0	0	1 in inf	0	0	0	1 in inf	0	0	0	1 in inf	0	0	0	1 in inf	0	0	5.63176e-07	1 in 1,775,645	0	0	0	1 in inf	0	0	0	1 in inf	0	0
p.G482S/p.P220L	p.G482S	p.P220L	Asymptomatic	Asymptomatic		1.66054e-07	1 in 6,022,138	0	0	0	1 in inf	0	0	0	1 in inf	0	0	0	1 in inf	0	0	0	1 in inf	0	0	0	1 in inf	0	0	5.93958e-08	1 in 16,836,220	0	0	0	1 in inf	0	0	0	1 in inf	0	0
p.P220L/p.R481Q	p.P220L	p.R481Q	Asymptomatic	Asymptomatic		1.66054e-07	1 in 6,022,138	0	0	0	1 in inf	0	0	0	1 in inf	0	0	0	1 in inf	0	0	0	1 in inf	0	0	2.53954e-06	1 in 393,772	0	0	3.95929e-08	1 in 25,257,077	0	0	0	1 in inf	0	0	0	1 in inf	0	0
c.466-44G>T/p.G39R	c.466-44G>T	p.G39R	Asymptomatic	Asymptomatic		1.65988e-07	1 in 6,024,528	0	0	0	1 in inf	0	0	0	1 in inf	0	0	0	1 in inf	0	0	0	1 in inf	0	0	0	1 in inf	0	0	0	1 in inf	0	0	8.20916e-07	1 in 1,218,153	0	0	0	1 in inf	0	0
p.A14T/p.I181S	p.A14T	p.I181S	Unknown	Asymptomatic		1.64076e-07	1 in 6,094,737	0.00183986	0	0	1 in inf	0	0	0	1 in inf	0	0	4.46466e-08	1 in 22,398,099	0.0012042	0	0	1 in inf	0	0	0	1 in inf	0	0	1.27126e-08	1 in 78,661,851	0.000322519	0	0	1 in inf	0	0	0	1 in inf	0	0
c.466-44G>T/p.T48I	c.466-44G>T	p.T48I	Asymptomatic	Asymptomatic		1.63358e-07	1 in 6,121,542	0	0	0	1 in inf	0	0	0	1 in inf	0	0	0	1 in inf	0	0	0	1 in inf	0	0	0	1 in inf	0	0	5.50391e-07	1 in 1,816,889	0	0	0	1 in inf	0	0	0	1 in inf	0	0
p.I267V/p.P220L	p.I267V	p.P220L	Asymptomatic	Asymptomatic		1.63191e-07	1 in 6,127,789	0	0	0	1 in inf	0	0	0	1 in inf	0	0	0	1 in inf	0	0	0	1 in inf	0	0	0	1 in inf	0	0	0	1 in inf	0	0	0	1 in inf	0	0	0	1 in inf	0	0
p.P220L/p.R386H	p.P220L	p.R386H	Asymptomatic	Asymptomatic		1.62618e-07	1 in 6,149,366	0	0	0	1 in inf	0	0	0	1 in inf	0	0	0	1 in inf	0	0	0	1 in inf	0	0	0	1 in inf	0	0	9.65215e-09	1 in 103,603,891	0	0	0	1 in inf	0	0	0	1 in inf	0	0
p.E483K/p.R243H	p.E483K	p.R243H	Unknown	Asymptomatic		1.61755e-07	1 in 6,182,190	0.00181384	0	1.85364e-06	1 in 539,479	0.00277785	0	0	1 in inf	0	0	4.3825e-07	1 in 2,281,801	0.0118204	0	0	1 in inf	0	0	0	1 in inf	0	0	7.46165e-08	1 in 13,401,863	0.00189302	0	0	1 in inf	0	0	2.73076e-06	1 in 366,199	0.0204707	0
c.466-44G>T/p.V66A	c.466-44G>T	p.V66A	Asymptomatic	Asymptomatic		1.60727e-07	1 in 6,221,731	0	0	0	1 in inf	0	0	0	1 in inf	0	0	0	1 in inf	0	0	0	1 in inf	0	0	0	1 in inf	0	0	5.38946e-07	1 in 1,855,476	0	0	0	1 in inf	0	0	0	1 in inf	0	0
c.466-44G>T/p.Y65X	c.466-44G>T	p.Y65X	Asymptomatic	Asymptomatic		1.6049e-07	1 in 6,230,909	0	0	0	1 in inf	0	0	0	1 in inf	0	0	0	1 in inf	0	0	0	1 in inf	0	0	0	1 in inf	0	0	5.37959e-07	1 in 1,858,877	0	0	0	1 in inf	0	0	0	1 in inf	0	0
c.466-44G>T/p.L54V	c.466-44G>T	p.L54V	Asymptomatic	Asymptomatic		1.59675e-07	1 in 6,262,731	0	0	0	1 in inf	0	0	0	1 in inf	0	0	3.01479e-07	1 in 3,316,985	0	0	0	1 in inf	0	0	0	1 in inf	0	0	0	1 in inf	0	0	0	1 in inf	0	0	0	1 in inf	0	0
c.185_186dupCA/c.466-44G>T	c.185_186dupCA	c.466-44G>T	Asymptomatic	Asymptomatic		1.59043e-07	1 in 6,287,591	0	0	0	1 in inf	0	0	0	1 in inf	0	0	0	1 in inf	0	0	1.21448e-06	1 in 823,397	0	0	0	1 in inf	0	0	0	1 in inf	0	0	0	1 in inf	0	0	0	1 in inf	0	0
c.979+8C>T/p.P220L	c.979+8C>T	p.P220L	Asymptomatic	Asymptomatic		1.58444e-07	1 in 6,311,373	0	0	0	1 in inf	0	0	0	1 in inf	0	0	0	1 in inf	0	0	0	1 in inf	0	0	0	1 in inf	0	0	2.2031e-08	1 in 45,390,639	0	0	0	1 in inf	0	0	0	1 in inf	0	0
c.854+40G>A/p.R99P	c.854+40G>A	p.R99P	Unknown	Asymptomatic		1.57947e-07	1 in 6,331,254	0.00177113	0	1.19956e-08	1 in 83,363,953	1.79765e-05	0	0	1 in inf	0	0	1.2055e-08	1 in 82,953,173	0.000325144	0	0	1 in inf	0	0	0	1 in inf	0	0	4.99633e-09	1 in 200,146,828	0.000126757	0	0	1 in inf	0	0	0	1 in inf	0	0
c.854+40G>A/p.R99Q	c.854+40G>A	p.R99Q	Unknown	Asymptomatic		1.57947e-07	1 in 6,331,254	0.00177113	0	0	1 in inf	0	0	0	1 in inf	0	0	0	1 in inf	0	0	0	1 in inf	0	0	0	1 in inf	0	0	0	1 in inf	0	0	0	1 in inf	0	0	0	1 in inf	0	0
c.465+1G>A/p.R290H	c.465+1G>A	p.R290H	Adult	Adult	5	1.56492e-07	1 in 6,390,087	0.00175483	0.0235452	0	1 in inf	0	0	0	1 in inf	0	0	7.1545e-09	1 in 139,772,075	0.00019297	0.00552241	0	1 in inf	0	0	0	1 in inf	0	0	5.03855e-07	1 in 1,984,699	0.0127828	0.0396941	8.55597e-09	1 in 116,877,487	2.44244e-05	0.00305037	8.3407e-07	1 in 1,198,941	0.00625246	0.0652263
c.465+1G>A/p.R202H	c.465+1G>A	p.R202H	Unknown	Asymptomatic		1.5522e-07	1 in 6,442,465	0.00174056	0	4.40438e-08	1 in 22,704,677	6.60036e-05	0	0	1 in inf	0	0	1.14234e-07	1 in 8,753,958	0.00308109	0	0	1 in inf	0	0	0	1 in inf	0	0	1.30651e-07	1 in 7,653,964	0.00331462	0	4.26067e-09	1 in 234,704,671	1.21628e-05	0	2.47664e-06	1 in 403,773	0.0185657	0
c.465+1G>A/p.R243C	c.465+1G>A	p.R243C	Unknown	Asymptomatic		1.5522e-07	1 in 6,442,465	0.00174056	0	0	1 in inf	0	0	0	1 in inf	0	0	0	1 in inf	0	0	0	1 in inf	0	0	0	1 in inf	0	0	6.07897e-07	1 in 1,645,017	0.0154223	0	8.52043e-09	1 in 117,364,979	2.4323e-05	0	0	1 in inf	0	0
c.854+40G>A/p.R219H	c.854+40G>A	p.R219H	Unknown	Asymptomatic		1.55086e-07	1 in 6,448,019	0.00173906	0	6.97564e-08	1 in 14,335,594	0.000104536	0	0	1 in inf	0	0	1.77536e-09	1 in 563,264,519	4.78847e-05	0	0	1 in inf	0	0	0	1 in inf	0	0	2.60663e-09	1 in 383,637,052	6.61301e-05	0	7.63728e-07	1 in 1,309,367	0.00218019	0	0	1 in inf	0	0
p.E483K/p.H503Y	p.E483K	p.H503Y	Unknown	Asymptomatic		1.52759e-07	1 in 6,546,260	0.00171296	0	0	1 in inf	0	0	0	1 in inf	0	0	0	1 in inf	0	0	0	1 in inf	0	0	0	1 in inf	0	0	0	1 in inf	0	0	4.27141e-08	1 in 23,411,450	0.000121935	0	0	1 in inf	0	0
p.G449R/p.L433V	p.G449R	p.L433V	Unknown	Asymptomatic	1	1.51796e-07	1 in 6,587,789	0.00170216	0	0	1 in inf	0	0	0	1 in inf	0	0	0	1 in inf	0	0	2.62731e-05	1 in 38,062	0.0987284	0	0	1 in inf	0	0	0	1 in inf	0	0	0	1 in inf	0	0	0	1 in inf	0	0
c.1107+8C>G/c.466-44G>T	c.1107+8C>G	c.466-44G>T	Asymptomatic	Asymptomatic		1.51257e-07	1 in 6,611,265	0	0	0	1 in inf	0	0	0	1 in inf	0	0	0	1 in inf	0	0	0	1 in inf	0	0	0	1 in inf	0	0	4.86012e-07	1 in 2,057,561	0	0	0	1 in inf	0	0	0	1 in inf	0	0
p.A14T/p.D171N	p.A14T	p.D171N	Unknown	Asymptomatic		1.51008e-07	1 in 6,622,166	0.00169333	0	1.57201e-06	1 in 636,130	0.00235579	0	0	1 in inf	0	0	6.70935e-08	1 in 14,904,580	0.00180963	0	0	1 in inf	0	0	0	1 in inf	0	0	0	1 in inf	0	0	0	1 in inf	0	0	0	1 in inf	0	0
c.466-7G>C/p.V109M	c.466-7G>C	p.V109M	Asymptomatic	Asymptomatic		1.49551e-07	1 in 6,686,665	0	0	8.49766e-08	1 in 11,767,940	0	0	0	1 in inf	0	0	6.72635e-08	1 in 14,866,909	0	0	0	1 in inf	0	0	0	1 in inf	0	0	9.91938e-08	1 in 10,081,271	0	0	5.31713e-07	1 in 1,880,715	0	0	0	1 in inf	0	0
c.466-44G>T/p.D359Y	c.466-44G>T	p.D359Y	Asymptomatic	Asymptomatic		1.47837e-07	1 in 6,764,195	0	0	0	1 in inf	0	0	0	1 in inf	0	0	0	1 in inf	0	0	0	1 in inf	0	0	0	1 in inf	0	0	0	1 in inf	0	0	7.77657e-07	1 in 1,285,915	0	0	0	1 in inf	0	0
p.A418T/p.P220L	p.A418T	p.P220L	Asymptomatic	Asymptomatic		1.47158e-07	1 in 6,795,408	0	0	0	1 in inf	0	0	0	1 in inf	0	0	0	1 in inf	0	0	0	1 in inf	0	0	0	1 in inf	0	0	2.05158e-08	1 in 48,742,937	0	0	0	1 in inf	0	0	0	1 in inf	0	0
c.465+1G>A/p.A470T	c.465+1G>A	p.A470T	Unknown	Asymptomatic		1.45042e-07	1 in 6,894,567	0.00162642	0	4.42883e-08	1 in 22,579,307	6.63701e-05	0	0	1 in inf	0	0	0	1 in inf	0	0	0	1 in inf	0	0	0	1 in inf	0	0	1.31145e-07	1 in 7,625,155	0.00332714	0	8.10072e-08	1 in 12,344,579	0.000231248	0	4.14134e-07	1 in 2,414,679	0.00310449	0
c.1211-4C>T/p.P220L	c.1211-4C>T	p.P220L	Asymptomatic	Asymptomatic		1.44295e-07	1 in 6,930,238	0	0	0	1 in inf	0	0	0	1 in inf	0	0	0	1 in inf	0	0	0	1 in inf	0	0	0	1 in inf	0	0	0	1 in inf	0	0	0	1 in inf	0	0	0	1 in inf	0	0
c.466-44G>T/p.N352H	c.466-44G>T	p.N352H	Asymptomatic	Asymptomatic		1.44154e-07	1 in 6,937,003	0	0	0	1 in inf	0	0	0	1 in inf	0	0	0	1 in inf	0	0	0	1 in inf	0	0	0	1 in inf	0	0	0	1 in inf	0	0	7.70341e-07	1 in 1,298,127	0	0	0	1 in inf	0	0
c.466-44G>T/p.G347R	c.466-44G>T	p.G347R	Asymptomatic	Asymptomatic		1.41261e-07	1 in 7,079,101	0	0	6.79547e-07	1 in 1,471,570	0	0	0	1 in inf	0	0	0	1 in inf	0	0	0	1 in inf	0	0	0	1 in inf	0	0	0	1 in inf	0	0	0	1 in inf	0	0	0	1 in inf	0	0
p.P220L/p.R301Q	p.P220L	p.R301Q	Asymptomatic	Asymptomatic		1.4086e-07	1 in 7,099,268	0	0	1.73433e-08	1 in 57,659,287	0	0	0	1 in inf	0	0	0	1 in inf	0	0	0	1 in inf	0	0	0	1 in inf	0	0	1.94981e-08	1 in 51,286,959	0	0	0	1 in inf	0	0	0	1 in inf	0	0
p.P220L/p.R293Q	p.P220L	p.R293Q	Asymptomatic	Asymptomatic		1.4086e-07	1 in 7,099,268	0	0	0	1 in inf	0	0	0	1 in inf	0	0	0	1 in inf	0	0	0	1 in inf	0	0	0	1 in inf	0	0	9.73614e-09	1 in 102,710,063	0	0	0	1 in inf	0	0	0	1 in inf	0	0
p.L433V/p.N442S	p.L433V	p.N442S	Unknown	Asymptomatic		1.40716e-07	1 in 7,106,513	0.00157792	0	0	1 in inf	0	0	0	1 in inf	0	0	0	1 in inf	0	0	0	1 in inf	0	0	0	1 in inf	0	0	0	1 in inf	0	0	0	1 in inf	0	0	0	1 in inf	0	0
c.466-7G>C/p.S98F	c.466-7G>C	p.S98F	Asymptomatic	Asymptomatic		1.39995e-07	1 in 7,143,092	0	0	0	1 in inf	0	0	0	1 in inf	0	0	0	1 in inf	0	0	0	1 in inf	0	0	0	1 in inf	0	0	5.48601e-07	1 in 1,822,821	0	0	0	1 in inf	0	0	0	1 in inf	0	0
p.E483K/p.R86Q	p.E483K	p.R86Q	Unknown	Asymptomatic		1.39957e-07	1 in 7,145,052	0.00156941	0	0	1 in inf	0	0	0	1 in inf	0	0	0	1 in inf	0	0	0	1 in inf	0	0	0	1 in inf	0	0	7.56475e-08	1 in 13,219,211	0.00191917	0	4.46658e-09	1 in 223,884,832	1.27506e-05	0	0	1 in inf	0	0
c.466-7G>C/p.G311S	c.466-7G>C	p.G311S	Asymptomatic	Asymptomatic		1.39518e-07	1 in 7,167,555	0	0	0	1 in inf	0	0	0	1 in inf	0	0	5.66454e-08	1 in 17,653,685	0	0	0	1 in inf	0	0	0	1 in inf	0	0	2.25603e-07	1 in 4,432,556	0	0	4.75577e-07	1 in 2,102,707	0	0	0	1 in inf	0	0
p.G449R/p.N442S	p.G449R	p.N442S	Unknown	Asymptomatic		1.39192e-07	1 in 7,184,321	0.00156083	0	0	1 in inf	0	0	0	1 in inf	0	0	1.07201e-08	1 in 93,282,321	0.000289141	0	0	1 in inf	0	0	0	1 in inf	0	0	8.19748e-10	1 in 1,219,886,850	2.0797e-05	0	0	1 in inf	0	0	0	1 in inf	0	0
c.224+8G>A/c.854+40G>A	c.224+8G>A	c.854+40G>A	Unknown	Asymptomatic		1.38879e-07	1 in 7,200,534	0.00155731	0	0	1 in inf	0	0	0	1 in inf	0	0	0	1 in inf	0	0	3.55602e-07	1 in 2,812,133	0.00133627	0	0	1 in inf	0	0	0	1 in inf	0	0	0	1 in inf	0	0	0	1 in inf	0	0
c.466-7G>C/p.G482S	c.466-7G>C	p.G482S	Asymptomatic	Asymptomatic		1.38562e-07	1 in 7,216,986	0	0	0	1 in inf	0	0	0	1 in inf	0	0	0	1 in inf	0	0	0	1 in inf	0	0	0	1 in inf	0	0	4.49293e-07	1 in 2,225,721	0	0	1.56523e-07	1 in 6,388,842	0	0	0	1 in inf	0	0
c.466-7G>C/p.R481Q	c.466-7G>C	p.R481Q	Asymptomatic	Asymptomatic		1.38562e-07	1 in 7,216,986	0	0	0	1 in inf	0	0	0	1 in inf	0	0	5.61544e-08	1 in 17,808,041	0	0	0	1 in inf	0	0	5.92994e-08	1 in 16,863,578	0	0	2.99496e-07	1 in 3,338,945	0	0	0	1 in inf	0	0	0	1 in inf	0	0
c.195C>T/p.E483K	c.195C>T	p.E483K	Unknown	Asymptomatic		1.37407e-07	1 in 7,277,651	0.00154081	0	1.58779e-06	1 in 629,808	0.00237944	0	0	1 in inf	0	0	0	1 in inf	0	0	0	1 in inf	0	0	0	1 in inf	0	0	0	1 in inf	0	0	0	1 in inf	0	0	9.20658e-07	1 in 1,086,180	0.00690156	0
c.466-44G>T/p.L342V	c.466-44G>T	p.L342V	Asymptomatic	Asymptomatic		1.36526e-07	1 in 7,324,619	0	0	0	1 in inf	0	0	0	1 in inf	0	0	0	1 in inf	0	0	1.04147e-06	1 in 960,180	0	0	0	1 in inf	0	0	0	1 in inf	0	0	0	1 in inf	0	0	0	1 in inf	0	0
c.466-7G>C/p.I267V	c.466-7G>C	p.I267V	Asymptomatic	Asymptomatic		1.36173e-07	1 in 7,343,600	0	0	0	1 in inf	0	0	0	1 in inf	0	0	0	1 in inf	0	0	0	1 in inf	0	0	0	1 in inf	0	0	0	1 in inf	0	0	1.08805e-06	1 in 919,077	0	0	0	1 in inf	0	0
c.466-7G>C/p.R386H	c.466-7G>C	p.R386H	Asymptomatic	Asymptomatic		1.35695e-07	1 in 7,369,458	0	0	0	1 in inf	0	0	0	1 in inf	0	0	0	1 in inf	0	0	0	1 in inf	0	0	0	1 in inf	0	0	7.30126e-08	1 in 13,696,267	0	0	7.77075e-07	1 in 1,286,878	0	0	0	1 in inf	0	0
p.E483K/p.T288P	p.E483K	p.T288P	Unknown	Asymptomatic		1.35113e-07	1 in 7,401,213	0.00151509	0	0	1 in inf	0	0	0	1 in inf	0	0	0	1 in inf	0	0	0	1 in inf	0	0	0	1 in inf	0	0	0	1 in inf	0	0	4.06278e-08	1 in 24,613,677	0.000115979	0	0	1 in inf	0	0
c.466-44G>T/p.L113P	c.466-44G>T	p.L113P	Asymptomatic	Asymptomatic		1.34158e-07	1 in 7,453,877	0	0	0	1 in inf	0	0	0	1 in inf	0	0	0	1 in inf	0	0	0	1 in inf	0	0	0	1 in inf	0	0	0	1 in inf	0	0	7.05887e-07	1 in 1,416,659	0	0	0	1 in inf	0	0
p.A207T/p.E483K	p.A207T	p.E483K	Unknown	Asymptomatic		1.33729e-07	1 in 7,477,810	0.00149957	0	7.44083e-06	1 in 134,394	0.0111508	0	0	1 in inf	0	0	6.26184e-07	1 in 1,596,975	0.0168893	0	0	1 in inf	0	0	0	1 in inf	0	0	7.47821e-09	1 in 133,721,867	0.000189722	0	0	1 in inf	0	0	0	1 in inf	0	0
c.466-44G>T/p.R116G	c.466-44G>T	p.R116G	Asymptomatic	Asymptomatic		1.33369e-07	1 in 7,497,983	0	0	0	1 in inf	0	0	0	1 in inf	0	0	0	1 in inf	0	0	0	1 in inf	0	0	0	1 in inf	0	0	0	1 in inf	0	0	7.02393e-07	1 in 1,423,705	0	0	0	1 in inf	0	0
c.465+1G>A/p.A5V	c.465+1G>A	p.A5V	Unknown	Asymptomatic		1.32319e-07	1 in 7,557,506	0.00148376	0	9.1181e-08	1 in 10,967,201	0.000136643	0	0	1 in inf	0	0	4.01114e-08	1 in 24,930,542	0.00108188	0	0	1 in inf	0	0	0	1 in inf	0	0	4.34398e-07	1 in 2,302,039	0.0110206	0	0	1 in inf	0	0	0	1 in inf	0	0
c.466-7G>C/c.979+8C>T	c.466-7G>C	c.979+8C>T	Asymptomatic	Asymptomatic		1.32212e-07	1 in 7,563,608	0	0	0	1 in inf	0	0	0	1 in inf	0	0	0	1 in inf	0	0	0	1 in inf	0	0	0	1 in inf	0	0	1.66651e-07	1 in 6,000,569	0	0	1.71593e-07	1 in 5,827,761	0	0	0	1 in inf	0	0
p.A14T/p.A14T	p.A14T	p.A14T	Unknown	Asymptomatic		1.31769e-07	1 in 7,589,039	0.00147759	0	3.2995e-05	1 in 30,308	0.0494459	0	0	1 in inf	0	0	1.40064e-07	1 in 7,139,603	0.00377777	0	0	1 in inf	0	0	0	1 in inf	0	0	3.03108e-10	1 in 3,299,153,009	7.68984e-06	0	0	1 in inf	0	0	0	1 in inf	0	0
p.A201S/p.L433V	p.A201S	p.L433V	Unknown	Asymptomatic		1.30744e-07	1 in 7,648,535	0.0014661	0	0	1 in inf	0	0	0	1 in inf	0	0	0	1 in inf	0	0	0	1 in inf	0	0	0	1 in inf	0	0	0	1 in inf	0	0	0	1 in inf	0	0	2.04116e-07	1 in 4,899,174	0.00153012	0
p.A201S/p.G449R	p.A201S	p.G449R	Unknown	Asymptomatic		1.29328e-07	1 in 7,732,278	0.00145022	0	0	1 in inf	0	0	0	1 in inf	0	0	0	1 in inf	0	0	0	1 in inf	0	0	0	1 in inf	0	0	3.90978e-08	1 in 25,576,858	0.000991911	0	0	1 in inf	0	0	0	1 in inf	0	0
c.854+40G>A/p.D337V	c.854+40G>A	p.D337V	Unknown	Asymptomatic		1.27756e-07	1 in 7,827,446	0.00143259	0	0	1 in inf	0	0	0	1 in inf	0	0	0	1 in inf	0	0	0	1 in inf	0	0	0	1 in inf	0	0	1.14097e-08	1 in 87,644,948	0.000289463	0	0	1 in inf	0	0	4.00259e-07	1 in 2,498,385	0.00300047	0
p.I181S/p.L433V	p.I181S	p.L433V	Unknown	Asymptomatic		1.25204e-07	1 in 7,986,966	0.00140397	0	0	1 in inf	0	0	0	1 in inf	0	0	0	1 in inf	0	0	0	1 in inf	0	0	0	1 in inf	0	0	0	1 in inf	0	0	0	1 in inf	0	0	1.36927e-07	1 in 7,303,167	0.00102645	0
c.466-44G>T/p.G121G	c.466-44G>T	p.G121G	Asymptomatic	Asymptomatic		1.24846e-07	1 in 8,009,855	0	0	0	1 in inf	0	0	0	1 in inf	0	0	0	1 in inf	0	0	0	1 in inf	0	0	2.64105e-06	1 in 378,637	0	0	0	1 in inf	0	0	0	1 in inf	0	0	0	1 in inf	0	0
p.G449R/p.I181S	p.G449R	p.I181S	Unknown	Asymptomatic		1.23848e-07	1 in 8,074,414	0.00138877	0	0	1 in inf	0	0	0	1 in inf	0	0	3.56039e-09	1 in 280,868,177	9.60299e-05	0	0	1 in inf	0	0	0	1 in inf	0	0	3.30193e-08	1 in 30,285,335	0.000837698	0	0	1 in inf	0	0	0	1 in inf	0	0
c.466-44G>T/c.980-2A>C	c.466-44G>T	c.980-2A>C	Asymptomatic	Asymptomatic		1.23373e-07	1 in 8,105,495	0	0	0	1 in inf	0	0	0	1 in inf	0	0	0	1 in inf	0	0	0	1 in inf	0	0	0	1 in inf	0	0	3.62748e-07	1 in 2,756,732	0	0	0	1 in inf	0	0	0	1 in inf	0	0
c.466-7G>C/p.A418T	c.466-7G>C	p.A418T	Asymptomatic	Asymptomatic		1.22795e-07	1 in 8,143,681	0	0	0	1 in inf	0	0	0	1 in inf	0	0	5.70877e-08	1 in 17,516,920	0	0	0	1 in inf	0	0	0	1 in inf	0	0	1.55189e-07	1 in 6,443,738	0	0	3.3709e-07	1 in 2,966,565	0	0	0	1 in inf	0	0
p.P220L/p.S420R	p.P220L	p.S420R	Asymptomatic	Asymptomatic		1.21964e-07	1 in 8,199,155	0	0	8.76103e-08	1 in 11,414,183	0	0	0	1 in inf	0	0	0	1 in inf	0	0	0	1 in inf	0	0	0	1 in inf	0	0	0	1 in inf	0	0	0	1 in inf	0	0	0	1 in inf	0	0
c.854+40G>A/p.C158X	c.854+40G>A	p.C158X	Unknown	Asymptomatic		1.21717e-07	1 in 8,215,753	0.00136488	0	0	1 in inf	0	0	0	1 in inf	0	0	1.60965e-08	1 in 62,125,423	0.00043415	0	0	1 in inf	0	0	0	1 in inf	0	0	0	1 in inf	0	0	0	1 in inf	0	0	0	1 in inf	0	0
c.1211-3C>T/c.854+40G>A	c.1211-3C>T	c.854+40G>A	Unknown	Asymptomatic		1.20446e-07	1 in 8,302,463	0.00135062	0	0	1 in inf	0	0	0	1 in inf	0	0	0	1 in inf	0	0	3.38142e-08	1 in 29,573,375	0.000127066	0	0	1 in inf	0	0	0	1 in inf	0	0	6.27664e-06	1 in 159,322	0.0179177	0	0	1 in inf	0	0
c.1211-4C>T/c.466-7G>C	c.1211-4C>T	c.466-7G>C	Asymptomatic	Asymptomatic		1.20406e-07	1 in 8,305,262	0	0	0	1 in inf	0	0	0	1 in inf	0	0	0	1 in inf	0	0	0	1 in inf	0	0	0	1 in inf	0	0	0	1 in inf	0	0	9.568e-07	1 in 1,045,151	0	0	0	1 in inf	0	0
p.E314D/p.P220L	p.E314D	p.P220L	Asymptomatic	Asymptomatic		1.20246e-07	1 in 8,316,285	0	0	0	1 in inf	0	0	0	1 in inf	0	0	0	1 in inf	0	0	0	1 in inf	0	0	0	1 in inf	0	0	5.06137e-08	1 in 19,757,483	0	0	0	1 in inf	0	0	0	1 in inf	0	0
c.854+40G>A/p.R145Q	c.854+40G>A	p.R145Q	Unknown	Asymptomatic		1.20128e-07	1 in 8,324,427	0.00134706	0	5.39999e-08	1 in 18,518,538	8.09238e-05	0	0	1 in inf	0	0	3.56795e-09	1 in 280,272,672	9.6234e-05	0	0	1 in inf	0	0	0	1 in inf	0	0	0	1 in inf	0	0	0	1 in inf	0	0	3.48268e-07	1 in 2,871,352	0.00261073	0
p.A201S/p.N442S	p.A201S	p.N442S	Unknown	Asymptomatic		1.19888e-07	1 in 8,341,119	0.00134436	0	0	1 in inf	0	0	0	1 in inf	0	0	0	1 in inf	0	0	0	1 in inf	0	0	0	1 in inf	0	0	7.83686e-09	1 in 127,602,106	0.000198821	0	0	1 in inf	0	0	0	1 in inf	0	0
p.A5T/p.P220L	p.A5T	p.P220L	Asymptomatic	Asymptomatic		1.19673e-07	1 in 8,356,076	0	0	0	1 in inf	0	0	0	1 in inf	0	0	0	1 in inf	0	0	0	1 in inf	0	0	0	1 in inf	0	0	0	1 in inf	0	0	0	1 in inf	0	0	0	1 in inf	0	0
p.A110T/p.P220L	p.A110T	p.P220L	Asymptomatic	Asymptomatic		1.19673e-07	1 in 8,356,076	0	0	0	1 in inf	0	0	0	1 in inf	0	0	0	1 in inf	0	0	0	1 in inf	0	0	0	1 in inf	0	0	0	1 in inf	0	0	0	1 in inf	0	0	0	1 in inf	0	0
p.D484H/p.P220L	p.D484H	p.P220L	Asymptomatic	Asymptomatic		1.19101e-07	1 in 8,396,250	0	0	0	1 in inf	0	0	0	1 in inf	0	0	0	1 in inf	0	0	0	1 in inf	0	0	0	1 in inf	0	0	4.98276e-08	1 in 20,069,196	0	0	0	1 in inf	0	0	0	1 in inf	0	0
c.465+1G>A/p.R243H	c.465+1G>A	p.R243H	Unknown	Asymptomatic		1.1896e-07	1 in 8,406,210	0.00133395	0	8.76045e-08	1 in 11,414,938	0.000131283	0	0	1 in inf	0	0	4.99684e-08	1 in 20,012,651	0.00134774	0	0	1 in inf	0	0	0	1 in inf	0	0	2.16976e-07	1 in 4,608,801	0.00550468	0	0	1 in inf	0	0	1.65049e-06	1 in 605,881	0.0123726	0
c.466-7G>C/p.R301Q	c.466-7G>C	p.R301Q	Asymptomatic	Asymptomatic		1.17539e-07	1 in 8,507,829	0	0	5.9377e-08	1 in 16,841,532	0	0	0	1 in inf	0	0	0	1 in inf	0	0	0	1 in inf	0	0	0	1 in inf	0	0	1.47491e-07	1 in 6,780,053	0	0	0	1 in inf	0	0	0	1 in inf	0	0
c.466-7G>C/p.R293Q	c.466-7G>C	p.R293Q	Asymptomatic	Asymptomatic		1.17539e-07	1 in 8,507,829	0	0	0	1 in inf	0	0	0	1 in inf	0	0	5.59164e-08	1 in 17,883,838	0	0	0	1 in inf	0	0	0	1 in inf	0	0	7.3648e-08	1 in 13,578,104	0	0	0	1 in inf	0	0	0	1 in inf	0	0
c.854+40G>A/p.V189M	c.854+40G>A	p.V189M	Unknown	Asymptomatic		1.17268e-07	1 in 8,527,461	0.00131499	0	0	1 in inf	0	0	0	1 in inf	0	0	3.55311e-09	1 in 281,443,296	9.58337e-05	0	1.69264e-07	1 in 5,907,923	0.000636058	0	0	1 in inf	0	0	2.63611e-09	1 in 379,347,417	6.68779e-05	0	0	1 in inf	0	0	0	1 in inf	0	0
c.1344dupC/p.P220L	c.1344dupC	p.P220L	Asymptomatic	Asymptomatic		1.17085e-07	1 in 8,540,786	0	0	0	1 in inf	0	0	0	1 in inf	0	0	0	1 in inf	0	0	0	1 in inf	0	0	0	1 in inf	0	0	0	1 in inf	0	0	0	1 in inf	0	0	0	1 in inf	0	0
c.1210+29C>A/c.854+40G>A	c.1210+29C>A	c.854+40G>A	Unknown	Asymptomatic		1.16709e-07	1 in 8,568,329	0.00130871	0	0	1 in inf	0	0	0	1 in inf	0	0	0	1 in inf	0	0	3.04004e-07	1 in 3,289,429	0.00114238	0	0	1 in inf	0	0	0	1 in inf	0	0	0	1 in inf	0	0	0	1 in inf	0	0
c.854+40G>A/p.G198R	c.854+40G>A	p.G198R	Unknown	Asymptomatic		1.16633e-07	1 in 8,573,933	0.00130786	0	8.81531e-09	1 in 113,439,016	1.32105e-05	0	0	1 in inf	0	0	0	1 in inf	0	0	3.38212e-08	1 in 29,567,268	0.000127093	0	0	1 in inf	0	0	5.24128e-09	1 in 190,792,929	0.000132971	0	2.29165e-06	1 in 436,367	0.0065419	0	0	1 in inf	0	0
c.854+40G>A/p.D213N	c.854+40G>A	p.D213N	Unknown	Asymptomatic		1.16315e-07	1 in 8,597,359	0.0013043	0	8.72407e-09	1 in 114,625,436	1.30738e-05	0	0	1 in inf	0	0	1.77513e-09	1 in 563,340,166	4.78783e-05	0	3.37624e-08	1 in 29,618,746	0.000126872	0	0	1 in inf	0	0	7.82265e-09	1 in 127,833,919	0.00019846	0	0	1 in inf	0	0	0	1 in inf	0	0
p.P220L/p.R392Q	p.P220L	p.R392Q	Asymptomatic	Asymptomatic		1.16238e-07	1 in 8,603,054	0	0	1.71075e-08	1 in 58,454,034	0	0	0	1 in inf	0	0	0	1 in inf	0	0	0	1 in inf	0	0	0	1 in inf	0	0	2.89554e-08	1 in 34,535,915	0	0	0	1 in inf	0	0	0	1 in inf	0	0
p.A214V/p.P220L	p.A214V	p.P220L	Asymptomatic	Asymptomatic		1.16238e-07	1 in 8,603,054	0	0	0	1 in inf	0	0	0	1 in inf	0	0	0	1 in inf	0	0	0	1 in inf	0	0	0	1 in inf	0	0	4.83297e-08	1 in 20,691,230	0	0	0	1 in inf	0	0	0	1 in inf	0	0
c.684C>T/p.P220L	c.684C>T	p.P220L	Asymptomatic	Asymptomatic		1.16238e-07	1 in 8,603,054	0	0	0	1 in inf	0	0	0	1 in inf	0	0	0	1 in inf	0	0	0	1 in inf	0	0	0	1 in inf	0	0	9.67045e-09	1 in 103,407,759	0	0	0	1 in inf	0	0	0	1 in inf	0	0
c.466-44G>T/p.E133K	c.466-44G>T	p.E133K	Asymptomatic	Asymptomatic		1.15481e-07	1 in 8,659,402	0	0	0	1 in inf	0	0	0	1 in inf	0	0	0	1 in inf	0	0	8.79786e-07	1 in 1,136,640	0	0	0	1 in inf	0	0	0	1 in inf	0	0	0	1 in inf	0	0	0	1 in inf	0	0
c.466-44G>T/c.955_962delTTCTGGCC	c.466-44G>T	c.955_962delTTCTGGCC	Asymptomatic	Asymptomatic		1.15403e-07	1 in 8,665,323	0	0	0	1 in inf	0	0	0	1 in inf	0	0	0	1 in inf	0	0	0	1 in inf	0	0	0	1 in inf	0	0	3.42498e-07	1 in 2,919,727	0	0	0	1 in inf	0	0	0	1 in inf	0	0
p.D171N/p.L433V	p.D171N	p.L433V	Unknown	Asymptomatic		1.15232e-07	1 in 8,678,145	0.00129215	0	0	1 in inf	0	0	0	1 in inf	0	0	0	1 in inf	0	0	1.74888e-05	1 in 57,180	0.0657191	0	0	1 in inf	0	0	0	1 in inf	0	0	0	1 in inf	0	0	2.07834e-07	1 in 4,811,535	0.00155799	0
c.466-44G>T/p.R82P	c.466-44G>T	p.R82P	Asymptomatic	Asymptomatic		1.15218e-07	1 in 8,679,172	0	0	0	1 in inf	0	0	0	1 in inf	0	0	0	1 in inf	0	0	0	1 in inf	0	0	0	1 in inf	0	0	3.45351e-07	1 in 2,895,609	0	0	0	1 in inf	0	0	0	1 in inf	0	0
p.I181S/p.N442S	p.I181S	p.N442S	Unknown	Asymptomatic		1.14808e-07	1 in 8,710,195	0.0012874	0	0	1 in inf	0	0	0	1 in inf	0	0	2.14252e-08	1 in 46,674,002	0.000577875	0	0	1 in inf	0	0	0	1 in inf	0	0	6.61846e-09	1 in 151,092,544	0.00016791	0	0	1 in inf	0	0	0	1 in inf	0	0
c.466-44G>T/p.A135D	c.466-44G>T	p.A135D	Asymptomatic	Asymptomatic		1.14692e-07	1 in 8,718,985	0	0	0	1 in inf	0	0	0	1 in inf	0	0	0	1 in inf	0	0	8.70574e-07	1 in 1,148,668	0	0	0	1 in inf	0	0	0	1 in inf	0	0	0	1 in inf	0	0	0	1 in inf	0	0
c.240dupC/c.466-44G>T	c.240dupC	c.466-44G>T	Asymptomatic	Asymptomatic		1.14482e-07	1 in 8,735,012	0	0	0	1 in inf	0	0	0	1 in inf	0	0	0	1 in inf	0	0	0	1 in inf	0	0	0	1 in inf	0	0	0	1 in inf	0	0	6.42707e-07	1 in 1,555,920	0	0	0	1 in inf	0	0
c.466-44G>T/p.G81R	c.466-44G>T	p.G81R	Asymptomatic	Asymptomatic		1.14429e-07	1 in 8,739,028	0	0	0	1 in inf	0	0	0	1 in inf	0	0	0	1 in inf	0	0	0	1 in inf	0	0	0	1 in inf	0	0	0	1 in inf	0	0	6.42707e-07	1 in 1,555,920	0	0	0	1 in inf	0	0
c.466-44G>T/p.G81S	c.466-44G>T	p.G81S	Asymptomatic	Asymptomatic		1.14429e-07	1 in 8,739,028	0	0	0	1 in inf	0	0	0	1 in inf	0	0	0	1 in inf	0	0	0	1 in inf	0	0	0	1 in inf	0	0	3.42392e-07	1 in 2,920,627	0	0	0	1 in inf	0	0	0	1 in inf	0	0
c.465+42A>C/c.466-44G>T	c.465+42A>C	c.466-44G>T	Asymptomatic	Asymptomatic		1.14166e-07	1 in 8,759,164	0	0	0	1 in inf	0	0	0	1 in inf	0	0	0	1 in inf	0	0	0	1 in inf	0	0	0	1 in inf	0	0	3.45844e-07	1 in 2,891,481	0	0	0	1 in inf	0	0	0	1 in inf	0	0
p.D171N/p.G449R	p.D171N	p.G449R	Unknown	Asymptomatic		1.13984e-07	1 in 8,773,162	0.00127816	0	0	1 in inf	0	0	0	1 in inf	0	0	5.35043e-09	1 in 186,900,778	0.000144311	0	1.56249e-05	1 in 64,001	0.0587148	0	0	1 in inf	0	0	0	1 in inf	0	0	1.27214e-08	1 in 78,607,779	3.63153e-05	0	0	1 in inf	0	0
c.466-44G>T/p.F319C	c.466-44G>T	p.F319C	Asymptomatic	Asymptomatic		1.13903e-07	1 in 8,779,393	0	0	0	1 in inf	0	0	0	1 in inf	0	0	0	1 in inf	0	0	8.91949e-07	1 in 1,121,141	0	0	0	1 in inf	0	0	0	1 in inf	0	0	0	1 in inf	0	0	0	1 in inf	0	0
c.225-3C>G/c.466-44G>T	c.225-3C>G	c.466-44G>T	Asymptomatic	Asymptomatic		1.1364e-07	1 in 8,799,716	0	0	0	1 in inf	0	0	0	1 in inf	0	0	0	1 in inf	0	0	8.54521e-07	1 in 1,170,247	0	0	0	1 in inf	0	0	0	1 in inf	0	0	0	1 in inf	0	0	0	1 in inf	0	0
p.E483K/p.R498L	p.E483K	p.R498L	Unknown	Asymptomatic		1.13142e-07	1 in 8,838,451	0.00126872	0	0	1 in inf	0	0	0	1 in inf	0	0	0	1 in inf	0	0	0	1 in inf	0	0	0	1 in inf	0	0	8.78296e-09	1 in 113,856,790	0.000222823	0	2.31726e-09	1 in 431,543,556	6.61501e-06	0	7.77743e-07	1 in 1,285,772	0.00583022	0
p.P428L/p.T496I	p.P428L	p.T496I	Unknown	Asymptomatic		1.12608e-07	1 in 8,880,364	0.00126273	0	7.89209e-07	1 in 1,267,092	0.0011827	0	0	1 in inf	0	0	1.89303e-08	1 in 52,825,403	0.000510583	0	0	1 in inf	0	0	0	1 in inf	0	0	0	1 in inf	0	0	0	1 in inf	0	0	0	1 in inf	0	0
c.465+1G>A/p.H503Y	c.465+1G>A	p.H503Y	Unknown	Asymptomatic		1.12344e-07	1 in 8,901,253	0.00125977	0	0	1 in inf	0	0	0	1 in inf	0	0	0	1 in inf	0	0	0	1 in inf	0	0	0	1 in inf	0	0	0	1 in inf	0	0	8.54504e-08	1 in 11,702,691	0.000243932	0	0	1 in inf	0	0
c.466-44G>T/p.T410I	c.466-44G>T	p.T410I	Asymptomatic	Asymptomatic		1.12062e-07	1 in 8,923,656	0	0	0	1 in inf	0	0	0	1 in inf	0	0	0	1 in inf	0	0	0	1 in inf	0	0	0	1 in inf	0	0	3.34715e-07	1 in 2,987,620	0	0	0	1 in inf	0	0	0	1 in inf	0	0
c.466-44G>T/p.C158F	c.466-44G>T	p.C158F	Asymptomatic	Asymptomatic		1.12062e-07	1 in 8,923,656	0	0	5.21302e-07	1 in 1,918,276	0	0	0	1 in inf	0	0	0	1 in inf	0	0	0	1 in inf	0	0	0	1 in inf	0	0	0	1 in inf	0	0	0	1 in inf	0	0	0	1 in inf	0	0
c.466-44G>T/p.L422X	c.466-44G>T	p.L422X	Asymptomatic	Asymptomatic		1.11904e-07	1 in 8,936,242	0	0	0	1 in inf	0	0	0	1 in inf	0	0	0	1 in inf	0	0	0	1 in inf	0	0	0	1 in inf	0	0	0	1 in inf	0	0	0	1 in inf	0	0	5.52691e-06	1 in 180,933	0	0
c.466-44G>T/p.L422P	c.466-44G>T	p.L422P	Asymptomatic	Asymptomatic		1.11799e-07	1 in 8,944,653	0	0	0	1 in inf	0	0	0	1 in inf	0	0	0	1 in inf	0	0	0	1 in inf	0	0	0	1 in inf	0	0	0	1 in inf	0	0	6.70098e-07	1 in 1,492,319	0	0	0	1 in inf	0	0
c.466-44G>T/p.Q159H	c.466-44G>T	p.Q159H	Asymptomatic	Asymptomatic		1.11799e-07	1 in 8,944,653	0	0	0	1 in inf	0	0	0	1 in inf	0	0	0	1 in inf	0	0	0	1 in inf	0	0	0	1 in inf	0	0	3.36405e-07	1 in 2,972,607	0	0	0	1 in inf	0	0	0	1 in inf	0	0
c.466-44G>T/p.S408N	c.466-44G>T	p.S408N	Asymptomatic	Asymptomatic		1.11799e-07	1 in 8,944,653	0	0	0	1 in inf	0	0	0	1 in inf	0	0	0	1 in inf	0	0	0	1 in inf	0	0	0	1 in inf	0	0	3.33869e-07	1 in 2,995,184	0	0	0	1 in inf	0	0	0	1 in inf	0	0
c.466-44G>T/p.S421C	c.466-44G>T	p.S421C	Asymptomatic	Asymptomatic		1.11799e-07	1 in 8,944,653	0	0	0	1 in inf	0	0	1.65843e-06	1 in 602,981	0	0	0	1 in inf	0	0	0	1 in inf	0	0	0	1 in inf	0	0	0	1 in inf	0	0	0	1 in inf	0	0	0	1 in inf	0	0
c.466-44G>T/p.Q159X	c.466-44G>T	p.Q159X	Asymptomatic	Asymptomatic		1.11641e-07	1 in 8,957,298	0	0	0	1 in inf	0	0	0	1 in inf	0	0	2.29141e-07	1 in 4,364,123	0	0	0	1 in inf	0	0	0	1 in inf	0	0	0	1 in inf	0	0	0	1 in inf	0	0	0	1 in inf	0	0
c.466-44G>T/p.P138L	c.466-44G>T	p.P138L	Asymptomatic	Asymptomatic		1.11536e-07	1 in 8,965,748	0	0	0	1 in inf	0	0	0	1 in inf	0	0	0	1 in inf	0	0	8.50009e-07	1 in 1,176,459	0	0	0	1 in inf	0	0	0	1 in inf	0	0	0	1 in inf	0	0	0	1 in inf	0	0
c.466-44G>T/p.P138T	c.466-44G>T	p.P138T	Asymptomatic	Asymptomatic		1.11536e-07	1 in 8,965,748	0	0	0	1 in inf	0	0	0	1 in inf	0	0	0	1 in inf	0	0	0	1 in inf	0	0	0	1 in inf	0	0	3.36687e-07	1 in 2,970,119	0	0	0	1 in inf	0	0	0	1 in inf	0	0
c.466-44G>T/p.A406S	c.466-44G>T	p.A406S	Asymptomatic	Asymptomatic		1.11536e-07	1 in 8,965,748	0	0	0	1 in inf	0	0	0	1 in inf	0	0	2.29813e-07	1 in 4,351,359	0	0	0	1 in inf	0	0	0	1 in inf	0	0	0	1 in inf	0	0	0	1 in inf	0	0	0	1 in inf	0	0
c.466-44G>T/p.A424V	c.466-44G>T	p.A424V	Asymptomatic	Asymptomatic		1.11273e-07	1 in 8,986,944	0	0	0	1 in inf	0	0	0	1 in inf	0	0	0	1 in inf	0	0	0	1 in inf	0	0	0	1 in inf	0	0	3.30524e-07	1 in 3,025,502	0	0	0	1 in inf	0	0	0	1 in inf	0	0
c.466-44G>T/p.E426G	c.466-44G>T	p.E426G	Asymptomatic	Asymptomatic		1.11273e-07	1 in 8,986,944	0	0	4.89557e-07	1 in 2,042,662	0	0	0	1 in inf	0	0	0	1 in inf	0	0	0	1 in inf	0	0	0	1 in inf	0	0	0	1 in inf	0	0	0	1 in inf	0	0	0	1 in inf	0	0
c.466-44G>T/p.H425D	c.466-44G>T	p.H425D	Asymptomatic	Asymptomatic		1.11273e-07	1 in 8,986,944	0	0	0	1 in inf	0	0	0	1 in inf	0	0	0	1 in inf	0	0	0	1 in inf	0	0	0	1 in inf	0	0	3.30594e-07	1 in 3,024,858	0	0	0	1 in inf	0	0	0	1 in inf	0	0
c.466-44G>T/p.H425Y	c.466-44G>T	p.H425Y	Asymptomatic	Asymptomatic		1.11273e-07	1 in 8,986,944	0	0	0	1 in inf	0	0	0	1 in inf	0	0	0	1 in inf	0	0	0	1 in inf	0	0	0	1 in inf	0	0	0	1 in inf	0	0	6.623e-07	1 in 1,509,891	0	0	0	1 in inf	0	0
c.465+6A>G/c.466-44G>T	c.465+6A>G	c.466-44G>T	Asymptomatic	Asymptomatic		1.11009e-07	1 in 9,008,240	0	0	0	1 in inf	0	0	0	1 in inf	0	0	0	1 in inf	0	0	0	1 in inf	0	0	0	1 in inf	0	0	0	1 in inf	0	0	6.33151e-07	1 in 1,579,401	0	0	0	1 in inf	0	0
c.466-44G>T/p.P139L	c.466-44G>T	p.P139L	Asymptomatic	Asymptomatic		1.11009e-07	1 in 9,008,240	0	0	0	1 in inf	0	0	0	1 in inf	0	0	0	1 in inf	0	0	0	1 in inf	0	0	0	1 in inf	0	0	0	1 in inf	0	0	6.32051e-07	1 in 1,582,151	0	0	0	1 in inf	0	0
c.466-44G>T/p.S405P	c.466-44G>T	p.S405P	Asymptomatic	Asymptomatic		1.11009e-07	1 in 9,008,240	0	0	0	1 in inf	0	0	0	1 in inf	0	0	0	1 in inf	0	0	0	1 in inf	0	0	0	1 in inf	0	0	3.31475e-07	1 in 3,016,823	0	0	0	1 in inf	0	0	0	1 in inf	0	0
c.466-44G>T/p.Q155H	c.466-44G>T	p.Q155H	Asymptomatic	Asymptomatic		1.10746e-07	1 in 9,029,637	0	0	0	1 in inf	0	0	0	1 in inf	0	0	0	1 in inf	0	0	0	1 in inf	0	0	0	1 in inf	0	0	3.35313e-07	1 in 2,982,286	0	0	0	1 in inf	0	0	0	1 in inf	0	0
c.466-44G>T/p.P150L	c.466-44G>T	p.P150L	Asymptomatic	Asymptomatic		1.10483e-07	1 in 9,051,137	0	0	0	1 in inf	0	0	0	1 in inf	0	0	2.28423e-07	1 in 4,377,839	0	0	0	1 in inf	0	0	0	1 in inf	0	0	0	1 in inf	0	0	0	1 in inf	0	0	0	1 in inf	0	0
c.1211-5C>G/c.466-44G>T	c.1211-5C>G	c.466-44G>T	Asymptomatic	Asymptomatic		1.10483e-07	1 in 9,051,137	0	0	5.01146e-07	1 in 1,995,427	0	0	0	1 in inf	0	0	0	1 in inf	0	0	0	1 in inf	0	0	0	1 in inf	0	0	0	1 in inf	0	0	0	1 in inf	0	0	0	1 in inf	0	0
c.466-44G>T/p.S152T	c.466-44G>T	p.S152T	Asymptomatic	Asymptomatic		1.10483e-07	1 in 9,051,137	0	0	0	1 in inf	0	0	0	1 in inf	0	0	0	1 in inf	0	0	0	1 in inf	0	0	0	1 in inf	0	0	3.33764e-07	1 in 2,996,132	0	0	0	1 in inf	0	0	0	1 in inf	0	0
c.1211-8C>T/c.466-44G>T	c.1211-8C>T	c.466-44G>T	Asymptomatic	Asymptomatic		1.1022e-07	1 in 9,072,738	0	0	0	1 in inf	0	0	0	1 in inf	0	0	0	1 in inf	0	0	0	1 in inf	0	0	0	1 in inf	0	0	0	1 in inf	0	0	6.40873e-07	1 in 1,560,373	0	0	0	1 in inf	0	0
c.466-44G>T/p.F146L	c.466-44G>T	p.F146L	Asymptomatic	Asymptomatic		1.1022e-07	1 in 9,072,738	0	0	0	1 in inf	0	0	1.48346e-06	1 in 674,102	0	0	0	1 in inf	0	0	0	1 in inf	0	0	0	1 in inf	0	0	0	1 in inf	0	0	0	1 in inf	0	0	0	1 in inf	0	0
c.466-44G>T/p.G148R	c.466-44G>T	p.G148R	Asymptomatic	Asymptomatic		1.1022e-07	1 in 9,072,738	0	0	0	1 in inf	0	0	0	1 in inf	0	0	0	1 in inf	0	0	8.42864e-07	1 in 1,186,431	0	0	0	1 in inf	0	0	0	1 in inf	0	0	0	1 in inf	0	0	0	1 in inf	0	0
c.466-44G>T/p.I149T	c.466-44G>T	p.I149T	Asymptomatic	Asymptomatic		1.1022e-07	1 in 9,072,738	0	0	0	1 in inf	0	0	0	1 in inf	0	0	2.28263e-07	1 in 4,380,916	0	0	0	1 in inf	0	0	0	1 in inf	0	0	0	1 in inf	0	0	0	1 in inf	0	0	0	1 in inf	0	0
c.466-44G>T/p.P166L	c.466-44G>T	p.P166L	Asymptomatic	Asymptomatic		1.1022e-07	1 in 9,072,738	0	0	0	1 in inf	0	0	0	1 in inf	0	0	0	1 in inf	0	0	0	1 in inf	0	0	0	1 in inf	0	0	3.3077e-07	1 in 3,023,247	0	0	0	1 in inf	0	0	0	1 in inf	0	0
c.466-44G>T/p.L429P	c.466-44G>T	p.L429P	Asymptomatic	Asymptomatic		1.09957e-07	1 in 9,094,443	0	0	0	1 in inf	0	0	0	1 in inf	0	0	0	1 in inf	0	0	0	1 in inf	0	0	0	1 in inf	0	0	0	1 in inf	0	0	6.47532e-07	1 in 1,544,325	0	0	0	1 in inf	0	0
c.466-44G>T/p.A167V	c.466-44G>T	p.A167V	Asymptomatic	Asymptomatic		1.09957e-07	1 in 9,094,443	0	0	0	1 in inf	0	0	0	1 in inf	0	0	2.28347e-07	1 in 4,379,304	0	0	0	1 in inf	0	0	0	1 in inf	0	0	0	1 in inf	0	0	0	1 in inf	0	0	0	1 in inf	0	0
c.466-44G>T/c.855-8T>A	c.466-44G>T	c.855-8T>A	Asymptomatic	Asymptomatic		1.09694e-07	1 in 9,116,253	0	0	0	1 in inf	0	0	0	1 in inf	0	0	2.2837e-07	1 in 4,378,864	0	0	0	1 in inf	0	0	0	1 in inf	0	0	0	1 in inf	0	0	0	1 in inf	0	0	0	1 in inf	0	0
c.466-44G>T/p.P485S	c.466-44G>T	p.P485S	Asymptomatic	Asymptomatic		1.09694e-07	1 in 9,116,253	0	0	4.99244e-07	1 in 2,003,030	0	0	0	1 in inf	0	0	0	1 in inf	0	0	0	1 in inf	0	0	0	1 in inf	0	0	0	1 in inf	0	0	0	1 in inf	0	0	0	1 in inf	0	0
c.466-44G>T/p.D432Y	c.466-44G>T	p.D432Y	Asymptomatic	Asymptomatic		1.09431e-07	1 in 9,138,167	0	0	0	1 in inf	0	0	0	1 in inf	0	0	0	1 in inf	0	0	0	1 in inf	0	0	0	1 in inf	0	0	0	1 in inf	0	0	6.42668e-07	1 in 1,556,014	0	0	0	1 in inf	0	0
c.466-44G>T/p.D171Y	c.466-44G>T	p.D171Y	Asymptomatic	Asymptomatic		1.09431e-07	1 in 9,138,167	0	0	0	1 in inf	0	0	0	1 in inf	0	0	0	1 in inf	0	0	0	1 in inf	0	0	0	1 in inf	0	0	3.27213e-07	1 in 3,056,112	0	0	0	1 in inf	0	0	0	1 in inf	0	0
c.466-44G>T/p.Y431C	c.466-44G>T	p.Y431C	Asymptomatic	Asymptomatic		1.09431e-07	1 in 9,138,167	0	0	0	1 in inf	0	0	0	1 in inf	0	0	0	1 in inf	0	0	0	1 in inf	0	0	0	1 in inf	0	0	3.24325e-07	1 in 3,083,325	0	0	0	1 in inf	0	0	0	1 in inf	0	0
c.1446C>T/c.466-44G>T	c.1446C>T	c.466-44G>T	Asymptomatic	Asymptomatic		1.09194e-07	1 in 9,157,980	0	0	0	1 in inf	0	0	0	1 in inf	0	0	2.29317e-07	1 in 4,360,779	0	0	0	1 in inf	0	0	0	1 in inf	0	0	0	1 in inf	0	0	0	1 in inf	0	0	0	1 in inf	0	0
c.466-44G>T/p.E309K	c.466-44G>T	p.E309K	Asymptomatic	Asymptomatic		1.08905e-07	1 in 9,182,312	0	0	0	1 in inf	0	0	0	1 in inf	0	0	0	1 in inf	0	0	8.48302e-07	1 in 1,178,826	0	0	0	1 in inf	0	0	0	1 in inf	0	0	0	1 in inf	0	0	0	1 in inf	0	0
c.466-44G>T/p.E309Q	c.466-44G>T	p.E309Q	Asymptomatic	Asymptomatic		1.08879e-07	1 in 9,184,531	0	0	0	1 in inf	0	0	0	1 in inf	0	0	0	1 in inf	0	0	0	1 in inf	0	0	0	1 in inf	0	0	3.22388e-07	1 in 3,101,851	0	0	0	1 in inf	0	0	0	1 in inf	0	0
c.466-44G>T/p.P286T	c.466-44G>T	p.P286T	Asymptomatic	Asymptomatic		1.08642e-07	1 in 9,204,546	0	0	0	1 in inf	0	0	0	1 in inf	0	0	0	1 in inf	0	0	0	1 in inf	0	0	0	1 in inf	0	0	0	1 in inf	0	0	6.30372e-07	1 in 1,586,366	0	0	0	1 in inf	0	0
c.466-44G>T/p.Q478H	c.466-44G>T	p.Q478H	Asymptomatic	Asymptomatic		1.08379e-07	1 in 9,226,887	0	0	0	1 in inf	0	0	0	1 in inf	0	0	0	1 in inf	0	0	0	1 in inf	0	0	0	1 in inf	0	0	0	1 in inf	0	0	6.29214e-07	1 in 1,589,286	0	0	0	1 in inf	0	0
c.466-44G>T/p.A480V	c.466-44G>T	p.A480V	Asymptomatic	Asymptomatic		1.08379e-07	1 in 9,226,887	0	0	0	1 in inf	0	0	0	1 in inf	0	0	2.2866e-07	1 in 4,373,306	0	0	0	1 in inf	0	0	0	1 in inf	0	0	0	1 in inf	0	0	0	1 in inf	0	0	0	1 in inf	0	0
c.466-44G>T/p.G438S	c.466-44G>T	p.G438S	Asymptomatic	Asymptomatic		1.08379e-07	1 in 9,226,887	0	0	0	1 in inf	0	0	0	1 in inf	0	0	0	1 in inf	0	0	0	1 in inf	0	0	0	1 in inf	0	0	0	1 in inf	0	0	6.33229e-07	1 in 1,579,209	0	0	0	1 in inf	0	0
c.466-44G>T/p.G438V	c.466-44G>T	p.G438V	Asymptomatic	Asymptomatic		1.08379e-07	1 in 9,226,887	0	0	0	1 in inf	0	0	0	1 in inf	0	0	0	1 in inf	0	0	0	1 in inf	0	0	0	1 in inf	0	0	0	1 in inf	0	0	6.32727e-07	1 in 1,580,462	0	0	0	1 in inf	0	0
c.466-44G>T/p.P437T	c.466-44G>T	p.P437T	Asymptomatic	Asymptomatic		1.08379e-07	1 in 9,226,887	0	0	0	1 in inf	0	0	0	1 in inf	0	0	0	1 in inf	0	0	0	1 in inf	0	0	0	1 in inf	0	0	3.2098e-07	1 in 3,115,464	0	0	0	1 in inf	0	0	0	1 in inf	0	0
c.466-44G>T/p.V479M	c.466-44G>T	p.V479M	Asymptomatic	Asymptomatic		1.08379e-07	1 in 9,226,887	0	0	4.92323e-07	1 in 2,031,188	0	0	0	1 in inf	0	0	0	1 in inf	0	0	0	1 in inf	0	0	0	1 in inf	0	0	0	1 in inf	0	0	0	1 in inf	0	0	0	1 in inf	0	0
c.466-44G>T/p.N440K	c.466-44G>T	p.N440K	Asymptomatic	Asymptomatic		1.08116e-07	1 in 9,249,337	0	0	0	1 in inf	0	0	0	1 in inf	0	0	0	1 in inf	0	0	8.40131e-07	1 in 1,190,291	0	0	0	1 in inf	0	0	0	1 in inf	0	0	0	1 in inf	0	0	0	1 in inf	0	0
c.466-44G>T/c.542dupT	c.466-44G>T	c.542dupT	Asymptomatic	Asymptomatic		1.08063e-07	1 in 9,253,840	0	0	4.8944e-07	1 in 2,043,150	0	0	0	1 in inf	0	0	0	1 in inf	0	0	0	1 in inf	0	0	0	1 in inf	0	0	0	1 in inf	0	0	0	1 in inf	0	0	0	1 in inf	0	0
c.466-44G>T/p.L184X	c.466-44G>T	p.L184X	Asymptomatic	Asymptomatic		1.07905e-07	1 in 9,267,375	0	0	0	1 in inf	0	0	0	1 in inf	0	0	0	1 in inf	0	0	0	1 in inf	0	0	0	1 in inf	0	0	0	1 in inf	0	0	6.27418e-07	1 in 1,593,833	0	0	0	1 in inf	0	0
c.466-44G>T/p.A185S	c.466-44G>T	p.A185S	Asymptomatic	Asymptomatic		1.07853e-07	1 in 9,271,896	0	0	0	1 in inf	0	0	0	1 in inf	0	0	0	1 in inf	0	0	0	1 in inf	0	0	0	1 in inf	0	0	0	1 in inf	0	0	6.2738e-07	1 in 1,593,931	0	0	0	1 in inf	0	0
c.466-44G>T/p.L299P	c.466-44G>T	p.L299P	Asymptomatic	Asymptomatic		1.07853e-07	1 in 9,271,896	0	0	0	1 in inf	0	0	0	1 in inf	0	0	0	1 in inf	0	0	0	1 in inf	0	0	0	1 in inf	0	0	0	1 in inf	0	0	6.29136e-07	1 in 1,589,481	0	0	0	1 in inf	0	0
c.466-44G>T/p.L300F	c.466-44G>T	p.L300F	Asymptomatic	Asymptomatic		1.07853e-07	1 in 9,271,896	0	0	0	1 in inf	0	0	0	1 in inf	0	0	0	1 in inf	0	0	8.42575e-07	1 in 1,186,838	0	0	0	1 in inf	0	0	0	1 in inf	0	0	0	1 in inf	0	0	0	1 in inf	0	0
c.466-44G>T/p.S292F	c.466-44G>T	p.S292F	Asymptomatic	Asymptomatic		1.07853e-07	1 in 9,271,896	0	0	0	1 in inf	0	0	0	1 in inf	0	0	0	1 in inf	0	0	0	1 in inf	0	0	2.29304e-06	1 in 436,103	0	0	0	1 in inf	0	0	0	1 in inf	0	0	0	1 in inf	0	0
c.1335G>A/c.466-44G>T	c.1335G>A	c.466-44G>T	Asymptomatic	Asymptomatic		1.07669e-07	1 in 9,287,753	0	0	0	1 in inf	0	0	0	1 in inf	0	0	0	1 in inf	0	0	0	1 in inf	0	0	0	1 in inf	0	0	3.18761e-07	1 in 3,137,149	0	0	0	1 in inf	0	0	0	1 in inf	0	0
c.466-44G>T/p.P194A	c.466-44G>T	p.P194A	Asymptomatic	Asymptomatic		1.0759e-07	1 in 9,294,566	0	0	0	1 in inf	0	0	0	1 in inf	0	0	0	1 in inf	0	0	0	1 in inf	0	0	0	1 in inf	0	0	3.18409e-07	1 in 3,140,619	0	0	0	1 in inf	0	0	0	1 in inf	0	0
c.466-44G>T/p.P194L	c.466-44G>T	p.P194L	Asymptomatic	Asymptomatic		1.0759e-07	1 in 9,294,566	0	0	0	1 in inf	0	0	0	1 in inf	0	0	0	1 in inf	0	0	0	1 in inf	0	0	0	1 in inf	0	0	3.18585e-07	1 in 3,138,883	0	0	0	1 in inf	0	0	0	1 in inf	0	0
c.466-44G>T/p.S188A	c.466-44G>T	p.S188A	Asymptomatic	Asymptomatic		1.0759e-07	1 in 9,294,566	0	0	0	1 in inf	0	0	0	1 in inf	0	0	2.2769e-07	1 in 4,391,937	0	0	0	1 in inf	0	0	0	1 in inf	0	0	0	1 in inf	0	0	0	1 in inf	0	0	0	1 in inf	0	0
c.466-44G>T/p.A466V	c.466-44G>T	p.A466V	Asymptomatic	Asymptomatic		1.07327e-07	1 in 9,317,346	0	0	0	1 in inf	0	0	0	1 in inf	0	0	0	1 in inf	0	0	0	1 in inf	0	0	0	1 in inf	0	0	3.17634e-07	1 in 3,148,280	0	0	0	1 in inf	0	0	0	1 in inf	0	0
c.466-44G>T/c.685-2A>G	c.466-44G>T	c.685-2A>G	Asymptomatic	Asymptomatic		1.07327e-07	1 in 9,317,346	0	0	0	1 in inf	0	0	0	1 in inf	0	0	0	1 in inf	0	0	0	1 in inf	0	0	0	1 in inf	0	0	0	1 in inf	0	0	6.2736e-07	1 in 1,593,981	0	0	0	1 in inf	0	0
c.466-44G>T/p.Q460E	c.466-44G>T	p.Q460E	Asymptomatic	Asymptomatic		1.07327e-07	1 in 9,317,346	0	0	0	1 in inf	0	0	0	1 in inf	0	0	0	1 in inf	0	0	0	1 in inf	0	0	0	1 in inf	0	0	3.17282e-07	1 in 3,151,775	0	0	0	1 in inf	0	0	0	1 in inf	0	0
c.466-44G>T/c.685-7C>T	c.466-44G>T	c.685-7C>T	Asymptomatic	Asymptomatic		1.07327e-07	1 in 9,317,346	0	0	0	1 in inf	0	0	0	1 in inf	0	0	2.27606e-07	1 in 4,393,558	0	0	0	1 in inf	0	0	0	1 in inf	0	0	0	1 in inf	0	0	0	1 in inf	0	0	0	1 in inf	0	0
c.466-44G>T/p.K459E	c.466-44G>T	p.K459E	Asymptomatic	Asymptomatic		1.07327e-07	1 in 9,317,346	0	0	0	1 in inf	0	0	0	1 in inf	0	0	0	1 in inf	0	0	0	1 in inf	0	0	0	1 in inf	0	0	3.17246e-07	1 in 3,152,125	0	0	0	1 in inf	0	0	0	1 in inf	0	0
c.466-44G>T/p.K459R	c.466-44G>T	p.K459R	Asymptomatic	Asymptomatic		1.07327e-07	1 in 9,317,346	0	0	0	1 in inf	0	0	0	1 in inf	0	0	0	1 in inf	0	0	0	1 in inf	0	0	0	1 in inf	0	0	0	1 in inf	0	0	6.27418e-07	1 in 1,593,833	0	0	0	1 in inf	0	0
c.466-44G>T/p.P452L	c.466-44G>T	p.P452L	Asymptomatic	Asymptomatic		1.07327e-07	1 in 9,317,346	0	0	4.85336e-07	1 in 2,060,428	0	0	0	1 in inf	0	0	0	1 in inf	0	0	0	1 in inf	0	0	0	1 in inf	0	0	0	1 in inf	0	0	0	1 in inf	0	0	0	1 in inf	0	0
c.466-44G>T/c.685-8G>A	c.466-44G>T	c.685-8G>A	Asymptomatic	Asymptomatic		1.07248e-07	1 in 9,324,202	0	0	0	1 in inf	0	0	0	1 in inf	0	0	0	1 in inf	0	0	0	1 in inf	0	0	0	1 in inf	0	0	3.17246e-07	1 in 3,152,125	0	0	0	1 in inf	0	0	0	1 in inf	0	0
c.466-44G>T/p.Q462X	c.466-44G>T	p.Q462X	Asymptomatic	Asymptomatic		1.07221e-07	1 in 9,326,490	0	0	0	1 in inf	0	0	0	1 in inf	0	0	0	1 in inf	0	0	0	1 in inf	0	0	0	1 in inf	0	0	3.17282e-07	1 in 3,151,775	0	0	0	1 in inf	0	0	0	1 in inf	0	0
c.222T>C/p.P220L	c.222T>C	p.P220L	Asymptomatic	Asymptomatic		1.07076e-07	1 in 9,339,144	0	0	0	1 in inf	0	0	0	1 in inf	0	0	0	1 in inf	0	0	0	1 in inf	0	0	0	1 in inf	0	0	5.09368e-08	1 in 19,632,171	0	0	0	1 in inf	0	0	0	1 in inf	0	0
c.466-44G>T/p.M211I	c.466-44G>T	p.M211I	Asymptomatic	Asymptomatic		1.07064e-07	1 in 9,340,239	0	0	0	1 in inf	0	0	0	1 in inf	0	0	0	1 in inf	0	0	0	1 in inf	0	0	0	1 in inf	0	0	3.16155e-07	1 in 3,163,010	0	0	0	1 in inf	0	0	0	1 in inf	0	0
c.466-44G>T/p.A226V	c.466-44G>T	p.A226V	Asymptomatic	Asymptomatic		1.07064e-07	1 in 9,340,239	0	0	4.78481e-07	1 in 2,089,948	0	0	0	1 in inf	0	0	0	1 in inf	0	0	0	1 in inf	0	0	0	1 in inf	0	0	0	1 in inf	0	0	0	1 in inf	0	0	0	1 in inf	0	0
c.466-44G>T/p.R372Q	c.466-44G>T	p.R372Q	Asymptomatic	Asymptomatic		1.07064e-07	1 in 9,340,239	0	0	0	1 in inf	0	0	0	1 in inf	0	0	0	1 in inf	0	0	0	1 in inf	0	0	0	1 in inf	0	0	3.16577e-07	1 in 3,158,787	0	0	0	1 in inf	0	0	0	1 in inf	0	0
c.1210+1G>A/c.466-44G>T	c.1210+1G>A	c.466-44G>T	Asymptomatic	Asymptomatic		1.07064e-07	1 in 9,340,239	0	0	0	1 in inf	0	0	0	1 in inf	0	0	0	1 in inf	0	0	0	1 in inf	0	0	0	1 in inf	0	0	3.15908e-07	1 in 3,165,478	0	0	0	1 in inf	0	0	0	1 in inf	0	0
c.466-44G>T/p.P379L	c.466-44G>T	p.P379L	Asymptomatic	Asymptomatic		1.07064e-07	1 in 9,340,239	0	0	0	1 in inf	0	0	0	1 in inf	0	0	0	1 in inf	0	0	0	1 in inf	0	0	0	1 in inf	0	0	3.15908e-07	1 in 3,165,478	0	0	0	1 in inf	0	0	0	1 in inf	0	0
c.466-44G>T/p.T276M	c.466-44G>T	p.T276M	Asymptomatic	Asymptomatic		1.07064e-07	1 in 9,340,239	0	0	0	1 in inf	0	0	0	1 in inf	0	0	0	1 in inf	0	0	0	1 in inf	0	0	0	1 in inf	0	0	0	1 in inf	0	0	0	1 in inf	0	0	5.2529e-06	1 in 190,372	0	0
c.466-44G>T/p.R372W	c.466-44G>T	p.R372W	Asymptomatic	Asymptomatic		1.07064e-07	1 in 9,340,239	0	0	0	1 in inf	0	0	0	1 in inf	0	0	0	1 in inf	0	0	8.39061e-07	1 in 1,191,809	0	0	0	1 in inf	0	0	0	1 in inf	0	0	0	1 in inf	0	0	0	1 in inf	0	0
c.1108-3C>G/c.466-44G>T	c.1108-3C>G	c.466-44G>T	Asymptomatic	Asymptomatic		1.07064e-07	1 in 9,340,239	0	0	0	1 in inf	0	0	0	1 in inf	0	0	0	1 in inf	0	0	0	1 in inf	0	0	0	1 in inf	0	0	3.17317e-07	1 in 3,151,425	0	0	0	1 in inf	0	0	0	1 in inf	0	0
c.466-44G>T/c.684+26G>A	c.466-44G>T	c.684+26G>A	Asymptomatic	Asymptomatic		1.07064e-07	1 in 9,340,239	0	0	0	1 in inf	0	0	0	1 in inf	0	0	0	1 in inf	0	0	0	1 in inf	0	0	0	1 in inf	0	0	3.16612e-07	1 in 3,158,436	0	0	0	1 in inf	0	0	0	1 in inf	0	0
c.466-44G>T/c.684+4A>C	c.466-44G>T	c.684+4A>C	Asymptomatic	Asymptomatic		1.07064e-07	1 in 9,340,239	0	0	0	1 in inf	0	0	0	1 in inf	0	0	0	1 in inf	0	0	0	1 in inf	0	0	0	1 in inf	0	0	3.16612e-07	1 in 3,158,436	0	0	0	1 in inf	0	0	0	1 in inf	0	0
c.466-44G>T/p.A201V	c.466-44G>T	p.A201V	Asymptomatic	Asymptomatic		1.07064e-07	1 in 9,340,239	0	0	0	1 in inf	0	0	0	1 in inf	0	0	0	1 in inf	0	0	0	1 in inf	0	0	0	1 in inf	0	0	3.17035e-07	1 in 3,154,226	0	0	0	1 in inf	0	0	0	1 in inf	0	0
c.466-44G>T/p.A207D	c.466-44G>T	p.A207D	Asymptomatic	Asymptomatic		1.07064e-07	1 in 9,340,239	0	0	0	1 in inf	0	0	0	1 in inf	0	0	0	1 in inf	0	0	0	1 in inf	0	0	0	1 in inf	0	0	0	1 in inf	0	0	6.27129e-07	1 in 1,594,569	0	0	0	1 in inf	0	0
c.466-44G>T/p.F206V	c.466-44G>T	p.F206V	Asymptomatic	Asymptomatic		1.07064e-07	1 in 9,340,239	0	0	0	1 in inf	0	0	0	1 in inf	0	0	2.27476e-07	1 in 4,396,066	0	0	0	1 in inf	0	0	0	1 in inf	0	0	0	1 in inf	0	0	0	1 in inf	0	0	0	1 in inf	0	0
c.466-44G>T/p.F235L	c.466-44G>T	p.F235L	Asymptomatic	Asymptomatic		1.07064e-07	1 in 9,340,239	0	0	0	1 in inf	0	0	0	1 in inf	0	0	0	1 in inf	0	0	0	1 in inf	0	0	0	1 in inf	0	0	3.16295e-07	1 in 3,161,601	0	0	0	1 in inf	0	0	0	1 in inf	0	0
c.466-44G>T/p.G268R	c.466-44G>T	p.G268R	Asymptomatic	Asymptomatic		1.07064e-07	1 in 9,340,239	0	0	0	1 in inf	0	0	0	1 in inf	0	0	2.27446e-07	1 in 4,396,657	0	0	0	1 in inf	0	0	0	1 in inf	0	0	0	1 in inf	0	0	0	1 in inf	0	0	0	1 in inf	0	0
c.466-44G>T/p.H208Y	c.466-44G>T	p.H208Y	Asymptomatic	Asymptomatic		1.07064e-07	1 in 9,340,239	0	0	0	1 in inf	0	0	0	1 in inf	0	0	0	1 in inf	0	0	8.39061e-07	1 in 1,191,809	0	0	0	1 in inf	0	0	0	1 in inf	0	0	0	1 in inf	0	0	0	1 in inf	0	0
c.466-44G>T/p.H228D	c.466-44G>T	p.H228D	Asymptomatic	Asymptomatic		1.07064e-07	1 in 9,340,239	0	0	0	1 in inf	0	0	0	1 in inf	0	0	0	1 in inf	0	0	0	1 in inf	0	0	0	1 in inf	0	0	3.16331e-07	1 in 3,161,249	0	0	0	1 in inf	0	0	0	1 in inf	0	0
c.466-44G>T/p.I279M	c.466-44G>T	p.I279M	Asymptomatic	Asymptomatic		1.07064e-07	1 in 9,340,239	0	0	0	1 in inf	0	0	0	1 in inf	0	0	2.27484e-07	1 in 4,395,919	0	0	0	1 in inf	0	0	0	1 in inf	0	0	0	1 in inf	0	0	0	1 in inf	0	0	0	1 in inf	0	0
c.466-44G>T/p.L272Q	c.466-44G>T	p.L272Q	Asymptomatic	Asymptomatic		1.07064e-07	1 in 9,340,239	0	0	0	1 in inf	0	0	0	1 in inf	0	0	0	1 in inf	0	0	0	1 in inf	0	0	0	1 in inf	0	0	3.15767e-07	1 in 3,166,890	0	0	0	1 in inf	0	0	0	1 in inf	0	0
c.466-44G>T/p.P379Q	c.466-44G>T	p.P379Q	Asymptomatic	Asymptomatic		1.07064e-07	1 in 9,340,239	0	0	4.78854e-07	1 in 2,088,319	0	0	0	1 in inf	0	0	0	1 in inf	0	0	0	1 in inf	0	0	0	1 in inf	0	0	0	1 in inf	0	0	0	1 in inf	0	0	0	1 in inf	0	0
c.466-44G>T/p.Q215H	c.466-44G>T	p.Q215H	Asymptomatic	Asymptomatic		1.07064e-07	1 in 9,340,239	0	0	0	1 in inf	0	0	0	1 in inf	0	0	0	1 in inf	0	0	0	1 in inf	0	0	0	1 in inf	0	0	3.16084e-07	1 in 3,163,715	0	0	0	1 in inf	0	0	0	1 in inf	0	0
c.466-44G>T/p.Q403E	c.466-44G>T	p.Q403E	Asymptomatic	Asymptomatic		1.07064e-07	1 in 9,340,239	0	0	0	1 in inf	0	0	0	1 in inf	0	0	0	1 in inf	0	0	0	1 in inf	0	0	0	1 in inf	0	0	3.15943e-07	1 in 3,165,125	0	0	0	1 in inf	0	0	0	1 in inf	0	0
c.466-44G>T/p.R216C	c.466-44G>T	p.R216C	Asymptomatic	Asymptomatic		1.07064e-07	1 in 9,340,239	0	0	0	1 in inf	0	0	0	1 in inf	0	0	0	1 in inf	0	0	0	1 in inf	0	0	0	1 in inf	0	0	3.16155e-07	1 in 3,163,010	0	0	0	1 in inf	0	0	0	1 in inf	0	0
c.466-44G>T/p.R219C	c.466-44G>T	p.R219C	Asymptomatic	Asymptomatic		1.07064e-07	1 in 9,340,239	0	0	0	1 in inf	0	0	0	1 in inf	0	0	0	1 in inf	0	0	0	1 in inf	0	0	0	1 in inf	0	0	3.16049e-07	1 in 3,164,067	0	0	0	1 in inf	0	0	0	1 in inf	0	0
c.466-44G>T/p.Y224C	c.466-44G>T	p.Y224C	Asymptomatic	Asymptomatic		1.07064e-07	1 in 9,340,239	0	0	0	1 in inf	0	0	0	1 in inf	0	0	0	1 in inf	0	0	0	1 in inf	0	0	0	1 in inf	0	0	0	1 in inf	0	0	6.27245e-07	1 in 1,594,275	0	0	0	1 in inf	0	0
c.1122delT/c.466-44G>T	c.1122delT	c.466-44G>T	Asymptomatic	Asymptomatic		1.07011e-07	1 in 9,344,831	0	0	0	1 in inf	0	0	0	1 in inf	0	0	0	1 in inf	0	0	0	1 in inf	0	0	0	1 in inf	0	0	3.16295e-07	1 in 3,161,601	0	0	0	1 in inf	0	0	0	1 in inf	0	0
c.1210+1G>T/c.466-44G>T	c.1210+1G>T	c.466-44G>T	Asymptomatic	Asymptomatic		1.06958e-07	1 in 9,349,428	0	0	0	1 in inf	0	0	1.4512e-06	1 in 689,085	0	0	0	1 in inf	0	0	0	1 in inf	0	0	0	1 in inf	0	0	0	1 in inf	0	0	0	1 in inf	0	0	0	1 in inf	0	0
c.466-44G>T/p.H399Y	c.466-44G>T	p.H399Y	Asymptomatic	Asymptomatic		1.06801e-07	1 in 9,363,245	0	0	0	1 in inf	0	0	0	1 in inf	0	0	0	1 in inf	0	0	0	1 in inf	0	0	0	1 in inf	0	0	3.15732e-07	1 in 3,167,244	0	0	0	1 in inf	0	0	0	1 in inf	0	0
c.466-44G>T/p.E255K	c.466-44G>T	p.E255K	Asymptomatic	Asymptomatic		1.06801e-07	1 in 9,363,245	0	0	0	1 in inf	0	0	0	1 in inf	0	0	0	1 in inf	0	0	0	1 in inf	0	0	0	1 in inf	0	0	3.15662e-07	1 in 3,167,950	0	0	0	1 in inf	0	0	0	1 in inf	0	0
c.466-44G>T/p.G394R	c.466-44G>T	p.G394R	Asymptomatic	Asymptomatic		1.06801e-07	1 in 9,363,245	0	0	4.78415e-07	1 in 2,090,235	0	0	0	1 in inf	0	0	0	1 in inf	0	0	0	1 in inf	0	0	0	1 in inf	0	0	0	1 in inf	0	0	0	1 in inf	0	0	0	1 in inf	0	0
c.466-44G>T/p.F401L	c.466-44G>T	p.F401L	Asymptomatic	Asymptomatic		1.06801e-07	1 in 9,363,245	0	0	0	1 in inf	0	0	0	1 in inf	0	0	2.27461e-07	1 in 4,396,362	0	0	0	1 in inf	0	0	0	1 in inf	0	0	0	1 in inf	0	0	0	1 in inf	0	0	0	1 in inf	0	0
c.466-44G>T/p.G387A	c.466-44G>T	p.G387A	Asymptomatic	Asymptomatic		1.06801e-07	1 in 9,363,245	0	0	0	1 in inf	0	0	0	1 in inf	0	0	0	1 in inf	0	0	0	1 in inf	0	0	0	1 in inf	0	0	3.15626e-07	1 in 3,168,304	0	0	0	1 in inf	0	0	0	1 in inf	0	0
c.466-44G>T/p.H399Q	c.466-44G>T	p.H399Q	Asymptomatic	Asymptomatic		1.06801e-07	1 in 9,363,245	0	0	0	1 in inf	0	0	0	1 in inf	0	0	0	1 in inf	0	0	0	1 in inf	0	0	0	1 in inf	0	0	3.15767e-07	1 in 3,166,890	0	0	0	1 in inf	0	0	0	1 in inf	0	0
c.466-44G>T/p.L253V	c.466-44G>T	p.L253V	Asymptomatic	Asymptomatic		1.06801e-07	1 in 9,363,245	0	0	4.78664e-07	1 in 2,089,149	0	0	0	1 in inf	0	0	0	1 in inf	0	0	0	1 in inf	0	0	0	1 in inf	0	0	0	1 in inf	0	0	0	1 in inf	0	0	0	1 in inf	0	0
c.466-44G>T/p.M254T	c.466-44G>T	p.M254T	Asymptomatic	Asymptomatic		1.06801e-07	1 in 9,363,245	0	0	0	1 in inf	0	0	0	1 in inf	0	0	2.27446e-07	1 in 4,396,657	0	0	0	1 in inf	0	0	0	1 in inf	0	0	0	1 in inf	0	0	0	1 in inf	0	0	0	1 in inf	0	0
c.466-44G>T/p.R386G	c.466-44G>T	p.R386G	Asymptomatic	Asymptomatic		1.06801e-07	1 in 9,363,245	0	0	0	1 in inf	0	0	0	1 in inf	0	0	2.27446e-07	1 in 4,396,657	0	0	0	1 in inf	0	0	0	1 in inf	0	0	0	1 in inf	0	0	0	1 in inf	0	0	0	1 in inf	0	0
c.466-44G>T/p.R392G	c.466-44G>T	p.R392G	Asymptomatic	Asymptomatic		1.06801e-07	1 in 9,363,245	0	0	0	1 in inf	0	0	0	1 in inf	0	0	0	1 in inf	0	0	0	1 in inf	0	0	0	1 in inf	0	0	3.15662e-07	1 in 3,167,950	0	0	0	1 in inf	0	0	0	1 in inf	0	0
c.466-44G>T/p.R392L	c.466-44G>T	p.R392L	Asymptomatic	Asymptomatic		1.06801e-07	1 in 9,363,245	0	0	0	1 in inf	0	0	0	1 in inf	0	0	2.2743e-07	1 in 4,396,952	0	0	0	1 in inf	0	0	0	1 in inf	0	0	0	1 in inf	0	0	0	1 in inf	0	0	0	1 in inf	0	0
c.466-44G>T/p.S244L	c.466-44G>T	p.S244L	Asymptomatic	Asymptomatic		1.06801e-07	1 in 9,363,245	0	0	0	1 in inf	0	0	0	1 in inf	0	0	0	1 in inf	0	0	0	1 in inf	0	0	0	1 in inf	0	0	0	1 in inf	0	0	6.2709e-07	1 in 1,594,667	0	0	0	1 in inf	0	0
c.466-44G>T/p.Y381H	c.466-44G>T	p.Y381H	Asymptomatic	Asymptomatic		1.06801e-07	1 in 9,363,245	0	0	0	1 in inf	0	0	0	1 in inf	0	0	0	1 in inf	0	0	0	1 in inf	0	0	0	1 in inf	0	0	3.15802e-07	1 in 3,166,537	0	0	0	1 in inf	0	0	0	1 in inf	0	0
p.A201S/p.I181S	p.A201S	p.I181S	Unknown	Asymptomatic		1.06672e-07	1 in 9,374,532	0.00119617	0	0	1 in inf	0	0	0	1 in inf	0	0	0	1 in inf	0	0	0	1 in inf	0	0	2.54674e-07	1 in 3,926,585	0.0274878	0	3.15667e-07	1 in 3,167,895	0.00800846	0	0	1 in inf	0	0	4.02383e-07	1 in 2,485,193	0.0030164	0
p.D171N/p.N442S	p.D171N	p.N442S	Unknown	Asymptomatic		1.05664e-07	1 in 9,463,962	0.00118486	0	9.955e-07	1 in 1,004,521	0.00149185	0	0	1 in inf	0	0	3.21971e-08	1 in 31,058,725	0.000868412	0	0	1 in inf	0	0	0	1 in inf	0	0	0	1 in inf	0	0	0	1 in inf	0	0	0	1 in inf	0	0
p.E483K/p.Y225C	p.E483K	p.Y225C	Unknown	Asymptomatic		1.0553e-07	1 in 9,475,979	0.00118336	0	0	1 in inf	0	0	0	1 in inf	0	0	0	1 in inf	0	0	0	1 in inf	0	0	0	1 in inf	0	0	0	1 in inf	0	0	2.98195e-08	1 in 33,535,059	8.51248e-05	0	0	1 in inf	0	0
c.465+1G>A/p.R86Q	c.465+1G>A	p.R86Q	Juvenile	Juvenile	4	1.02929e-07	1 in 9,715,459	0.00115419	0.0154862	0	1 in inf	0	0	0	1 in inf	0	0	0	1 in inf	0	0	0	1 in inf	0	0	1.7685e-07	1 in 5,654,498	0.019088	0.0254184	2.19974e-07	1 in 4,545,988	0.00558074	0.0173298	8.93548e-09	1 in 111,913,393	2.55078e-05	0.00318568	0	1 in inf	0	0
c.466-7G>C/p.S420R	c.466-7G>C	p.S420R	Asymptomatic	Asymptomatic		1.01771e-07	1 in 9,825,944	0	0	2.99946e-07	1 in 3,333,936	0	0	0	1 in inf	0	0	0	1 in inf	0	0	0	1 in inf	0	0	0	1 in inf	0	0	0	1 in inf	0	0	0	1 in inf	0	0	0	1 in inf	0	0
p.P220L/p.P84L	p.P220L	p.P84L	Asymptomatic	Asymptomatic		1.0135e-07	1 in 9,866,779	0	0	0	1 in inf	0	0	0	1 in inf	0	0	0	1 in inf	0	0	0	1 in inf	0	0	0	1 in inf	0	0	4.25974e-08	1 in 23,475,622	0	0	0	1 in inf	0	0	0	1 in inf	0	0
c.195C>T/c.465+1G>A	c.195C>T	c.465+1G>A	Unknown	Unknown		1.01053e-07	1 in 9,895,760	0.00113316	0.0152041	7.504e-08	1 in 13,326,227	0.000112454	0.0394776	0	1 in inf	0	0	0	1 in inf	0	0	0	1 in inf	0	0	4.52718e-07	1 in 2,208,881	0.0488633	0.0650684	0	1 in inf	0	0	0	1 in inf	0	0	5.56452e-07	1 in 1,797,101	0.00417135	0.0435159
p.P220L/p.W320X	p.P220L	p.W320X	Asymptomatic	Asymptomatic		1.00388e-07	1 in 9,961,327	0	0	0	1 in inf	0	0	0	1 in inf	0	0	0	1 in inf	0	0	0	1 in inf	0	0	0	1 in inf	0	0	0	1 in inf	0	0	0	1 in inf	0	0	0	1 in inf	0	0
p.P428L/p.R290H	p.P428L	p.R290H	Asymptomatic	Adult		1.00368e-07	1 in 9,963,335	0	0.015101	0	1 in inf	0	0	0	1 in inf	0	0	3.62062e-09	1 in 276,195,776	0	0.00279468	0	1 in inf	0	0	0	1 in inf	0	0	2.64075e-07	1 in 3,786,806	0	0.020804	0	1 in inf	0	0	6.98354e-07	1 in 1,431,940	0	0.054613
c.466-7G>C/p.E314D	c.466-7G>C	p.E314D	Asymptomatic	Asymptomatic		1.00338e-07	1 in 9,966,314	0	0	0	1 in inf	0	0	0	1 in inf	0	0	0	1 in inf	0	0	0	1 in inf	0	0	0	1 in inf	0	0	3.82862e-07	1 in 2,611,908	0	0	0	1 in inf	0	0	0	1 in inf	0	0
p.A14T/p.T496I	p.A14T	p.T496I	Unknown	Asymptomatic		1.00188e-07	1 in 9,981,236	0.00112346	0	2.26455e-05	1 in 44,159	0.0339364	0	0	1 in inf	0	0	1.16807e-07	1 in 8,561,151	0.00315048	0	0	1 in inf	0	0	0	1 in inf	0	0	0	1 in inf	0	0	0	1 in inf	0	0	0	1 in inf	0	0
c.466-7G>C/p.A5T	c.466-7G>C	p.A5T	Asymptomatic	Asymptomatic		9.98602e-08	1 in 10,014,000	0	0	0	1 in inf	0	0	0	1 in inf	0	0	0	1 in inf	0	0	0	1 in inf	0	0	0	1 in inf	0	0	0	1 in inf	0	0	6.29637e-07	1 in 1,588,218	0	0	0	1 in inf	0	0
c.466-7G>C/p.A110T	c.466-7G>C	p.A110T	Asymptomatic	Asymptomatic		9.98602e-08	1 in 10,014,000	0	0	0	1 in inf	0	0	0	1 in inf	0	0	0	1 in inf	0	0	0	1 in inf	0	0	0	1 in inf	0	0	0	1 in inf	0	0	0	1 in inf	0	0	0	1 in inf	0	0
p.P428L/p.R202H	p.P428L	p.R202H	Unknown	Asymptomatic		9.9552e-08	1 in 10,045,002	0.00111633	0	2.63193e-08	1 in 37,994,998	3.94418e-05	0	0	1 in inf	0	0	5.78095e-08	1 in 17,298,206	0.00155922	0	0	1 in inf	0	0	0	1 in inf	0	0	6.84755e-08	1 in 14,603,767	0.00173722	0	0	1 in inf	0	0	2.07365e-06	1 in 482,241	0.0155448	0
p.P428L/p.R243C	p.P428L	p.R243C	Unknown	Asymptomatic		9.9552e-08	1 in 10,045,002	0.00111633	0	0	1 in inf	0	0	0	1 in inf	0	0	0	1 in inf	0	0	0	1 in inf	0	0	0	1 in inf	0	0	3.18604e-07	1 in 3,138,692	0.00808297	0	0	1 in inf	0	0	0	1 in inf	0	0
c.854+40G>A/p.V109M	c.854+40G>A	p.V109M	Unknown	Asymptomatic		9.94714e-08	1 in 10,053,141	0.00111542	0	1.26327e-08	1 in 79,159,717	1.89312e-05	0	0	1 in inf	0	0	2.13922e-09	1 in 467,459,491	5.76986e-05	0	0	1 in inf	0	0	0	1 in inf	0	0	1.7681e-09	1 in 565,578,743	4.48566e-05	0	2.61277e-06	1 in 382,736	0.00745859	0	0	1 in inf	0	0
c.466-7G>C/p.D484H	c.466-7G>C	p.D484H	Asymptomatic	Asymptomatic		9.93824e-08	1 in 10,062,144	0	0	0	1 in inf	0	0	0	1 in inf	0	0	0	1 in inf	0	0	0	1 in inf	0	0	0	1 in inf	0	0	3.76915e-07	1 in 2,653,116	0	0	0	1 in inf	0	0	0	1 in inf	0	0
c.465+1G>A/p.T288P	c.465+1G>A	p.T288P	Unknown	Asymptomatic		9.93663e-08	1 in 10,063,773	0.00111424	0	0	1 in inf	0	0	0	1 in inf	0	0	0	1 in inf	0	0	0	1 in inf	0	0	0	1 in inf	0	0	0	1 in inf	0	0	8.12767e-08	1 in 12,303,648	0.000232018	0	0	1 in inf	0	0
p.E483K/p.G445V	p.E483K	p.G445V	Unknown	Asymptomatic		9.9129e-08	1 in 10,087,866	0.00111158	0	0	1 in inf	0	0	0	1 in inf	0	0	4.39901e-07	1 in 2,273,241	0.0118649	0	0	1 in inf	0	0	0	1 in inf	0	0	1.50629e-08	1 in 66,388,157	0.000382146	0	0	1 in inf	0	0	3.43854e-06	1 in 290,821	0.0257765	0
p.E483K/p.P220T	p.E483K	p.P220T	Unknown	Asymptomatic		9.8437e-08	1 in 10,158,782	0.00110382	0	1.29942e-05	1 in 76,958	0.019473	0	0	1 in inf	0	0	0	1 in inf	0	0	0	1 in inf	0	0	0	1 in inf	0	0	0	1 in inf	0	0	0	1 in inf	0	0	0	1 in inf	0	0
c.465+1G>A/p.A207T	c.465+1G>A	p.A207T	Unknown	Asymptomatic		9.83485e-08	1 in 10,167,926	0.00110283	0	3.5166e-07	1 in 2,843,660	0.000526993	0	0	1 in inf	0	0	7.13962e-08	1 in 14,006,350	0.00192568	0	0	1 in inf	0	0	0	1 in inf	0	0	2.17458e-08	1 in 45,985,951	0.000551689	0	0	1 in inf	0	0	0	1 in inf	0	0
p.A201S/p.D171N	p.A201S	p.D171N	Unknown	Asymptomatic		9.8176e-08	1 in 10,185,789	0.0011009	0	0	1 in inf	0	0	0	1 in inf	0	0	0	1 in inf	0	0	0	1 in inf	0	0	0	1 in inf	0	0	0	1 in inf	0	0	0	1 in inf	0	0	6.10756e-07	1 in 1,637,317	0.00457843	0
c.1344dupC/c.466-7G>C	c.1344dupC	c.466-7G>C	Asymptomatic	Asymptomatic		9.77005e-08	1 in 10,235,358	0	0	0	1 in inf	0	0	0	1 in inf	0	0	0	1 in inf	0	0	0	1 in inf	0	0	0	1 in inf	0	0	0	1 in inf	0	0	0	1 in inf	0	0	0	1 in inf	0	0
p.P220L/p.S408T	p.P220L	p.S408T	Asymptomatic	Asymptomatic		9.7342e-08	1 in 10,273,058	0	0	7.11168e-08	1 in 14,061,373	0	0	0	1 in inf	0	0	0	1 in inf	0	0	0	1 in inf	0	0	0	1 in inf	0	0	0	1 in inf	0	0	0	1 in inf	0	0	0	1 in inf	0	0
c.466-7G>C/p.R392Q	c.466-7G>C	p.R392Q	Asymptomatic	Asymptomatic		9.69934e-08	1 in 10,309,980	0	0	5.85697e-08	1 in 17,073,667	0	0	2.23485e-08	1 in 44,745,773	0	0	0	1 in inf	0	0	0	1 in inf	0	0	0	1 in inf	0	0	2.1903e-07	1 in 4,565,592	0	0	0	1 in inf	0	0	0	1 in inf	0	0
c.466-7G>C/p.A214V	c.466-7G>C	p.A214V	Asymptomatic	Asymptomatic		9.69934e-08	1 in 10,309,980	0	0	0	1 in inf	0	0	0	1 in inf	0	0	0	1 in inf	0	0	0	1 in inf	0	0	0	1 in inf	0	0	3.65584e-07	1 in 2,735,347	0	0	0	1 in inf	0	0	0	1 in inf	0	0
c.466-7G>C/c.684C>T	c.466-7G>C	c.684C>T	Asymptomatic	Asymptomatic		9.69934e-08	1 in 10,309,980	0	0	0	1 in inf	0	0	0	1 in inf	0	0	0	1 in inf	0	0	0	1 in inf	0	0	0	1 in inf	0	0	7.31511e-08	1 in 13,670,339	0	0	6.2192e-07	1 in 1,607,924	0	0	0	1 in inf	0	0
p.G172C/p.P220L	p.G172C	p.P220L	Asymptomatic	Asymptomatic		9.50516e-08	1 in 10,520,602	0	0	0	1 in inf	0	0	0	1 in inf	0	0	0	1 in inf	0	0	0	1 in inf	0	0	0	1 in inf	0	0	0	1 in inf	0	0	0	1 in inf	0	0	0	1 in inf	0	0
p.D171N/p.I181S	p.D171N	p.I181S	Unknown	Asymptomatic		9.4016e-08	1 in 10,636,488	0.00105425	0	0	1 in inf	0	0	0	1 in inf	0	0	1.06933e-08	1 in 93,516,191	0.000288418	0	0	1 in inf	0	0	0	1 in inf	0	0	0	1 in inf	0	0	0	1 in inf	0	0	4.09712e-07	1 in 2,440,737	0.00307134	0
c.1210+49G>A/p.P220L	c.1210+49G>A	p.P220L	Asymptomatic	Asymptomatic		9.39064e-08	1 in 10,648,902	0	0	1.76131e-08	1 in 56,775,978	0	0	0	1 in inf	0	0	0	1 in inf	0	0	0	1 in inf	0	0	0	1 in inf	0	0	9.82122e-09	1 in 101,820,360	0	0	0	1 in inf	0	0	0	1 in inf	0	0
p.A191V/p.P220L	p.A191V	p.P220L	Asymptomatic	Asymptomatic		9.39064e-08	1 in 10,648,902	0	0	0	1 in inf	0	0	0	1 in inf	0	0	0	1 in inf	0	0	0	1 in inf	0	0	0	1 in inf	0	0	0	1 in inf	0	0	0	1 in inf	0	0	0	1 in inf	0	0
p.P220L/p.R392W	p.P220L	p.R392W	Asymptomatic	Asymptomatic		9.33338e-08	1 in 10,714,233	0	0	0	1 in inf	0	0	0	1 in inf	0	0	0	1 in inf	0	0	0	1 in inf	0	0	0	1 in inf	0	0	9.65215e-09	1 in 103,603,891	0	0	0	1 in inf	0	0	0	1 in inf	0	0
p.E384K/p.P220L	p.E384K	p.P220L	Asymptomatic	Asymptomatic		9.33338e-08	1 in 10,714,233	0	0	1.71164e-08	1 in 58,423,646	0	0	0	1 in inf	0	0	0	1 in inf	0	0	0	1 in inf	0	0	0	1 in inf	0	0	9.6543e-09	1 in 103,580,778	0	0	0	1 in inf	0	0	0	1 in inf	0	0
p.P220L/p.R202C	p.P220L	p.R202C	Asymptomatic	Asymptomatic		9.33338e-08	1 in 10,714,233	0	0	0	1 in inf	0	0	0	1 in inf	0	0	0	1 in inf	0	0	0	1 in inf	0	0	2.50537e-06	1 in 399,144	0	0	9.68984e-09	1 in 103,200,898	0	0	0	1 in inf	0	0	0	1 in inf	0	0
p.L210H/p.P220L	p.L210H	p.P220L	Asymptomatic	Asymptomatic		9.33338e-08	1 in 10,714,233	0	0	0	1 in inf	0	0	0	1 in inf	0	0	0	1 in inf	0	0	0	1 in inf	0	0	0	1 in inf	0	0	9.66722e-09	1 in 103,442,317	0	0	0	1 in inf	0	0	0	1 in inf	0	0
p.P220L/p.T276S	p.P220L	p.T276S	Asymptomatic	Asymptomatic		9.33338e-08	1 in 10,714,233	0	0	3.42641e-08	1 in 29,185,049	0	0	0	1 in inf	0	0	0	1 in inf	0	0	0	1 in inf	0	0	0	1 in inf	0	0	1.93151e-08	1 in 51,773,064	0	0	0	1 in inf	0	0	0	1 in inf	0	0
c.854+40G>A/p.S98F	c.854+40G>A	p.S98F	Unknown	Asymptomatic		9.31154e-08	1 in 10,739,363	0.00104415	0	0	1 in inf	0	0	0	1 in inf	0	0	0	1 in inf	0	0	0	1 in inf	0	0	0	1 in inf	0	0	9.77864e-09	1 in 102,263,718	0.000248084	0	0	1 in inf	0	0	0	1 in inf	0	0
p.A470T/p.P428L	p.A470T	p.P428L	Unknown	Asymptomatic		9.3024e-08	1 in 10,749,915	0.00104312	0	2.64654e-08	1 in 37,785,199	3.96608e-05	0	0	1 in inf	0	0	0	1 in inf	0	0	0	1 in inf	0	0	0	1 in inf	0	0	6.87342e-08	1 in 14,548,799	0.00174378	0	0	1 in inf	0	0	3.46748e-07	1 in 2,883,941	0.00259934	0
c.854+40G>A/p.G311S	c.854+40G>A	p.G311S	Unknown	Asymptomatic		9.27976e-08	1 in 10,776,141	0.00104059	0	0	1 in inf	0	0	0	1 in inf	0	0	1.80153e-09	1 in 555,083,981	4.85904e-05	0	0	1 in inf	0	0	0	1 in inf	0	0	4.02131e-09	1 in 248,674,936	0.000102021	0	2.33693e-06	1 in 427,912	0.00667115	0	0	1 in inf	0	0
c.854+40G>A/p.G482S	c.854+40G>A	p.G482S	Unknown	Asymptomatic		9.2162e-08	1 in 10,850,459	0.00103346	0	0	1 in inf	0	0	0	1 in inf	0	0	0	1 in inf	0	0	0	1 in inf	0	0	0	1 in inf	0	0	8.00851e-09	1 in 124,867,235	0.000203175	0	7.69135e-07	1 in 1,300,163	0.00219562	0	0	1 in inf	0	0
c.854+40G>A/p.R481Q	c.854+40G>A	p.R481Q	Unknown	Asymptomatic		9.2162e-08	1 in 10,850,459	0.00103346	0	0	1 in inf	0	0	0	1 in inf	0	0	1.78591e-09	1 in 559,937,377	4.81692e-05	0	3.39789e-08	1 in 29,430,024	0.000127685	0	0	1 in inf	0	0	5.33842e-09	1 in 187,321,230	0.000135436	0	0	1 in inf	0	0	0	1 in inf	0	0
p.E483K/p.S227C	p.E483K	p.S227C	Unknown	Asymptomatic		9.1517e-08	1 in 10,926,932	0.00102623	0	1.20566e-05	1 in 82,943	0.0180678	0	0	1 in inf	0	0	0	1 in inf	0	0	0	1 in inf	0	0	0	1 in inf	0	0	0	1 in inf	0	0	0	1 in inf	0	0	0	1 in inf	0	0
c.854+40G>A/p.I267V	c.854+40G>A	p.I267V	Unknown	Asymptomatic		9.0573e-08	1 in 11,040,818	0.00101564	0	0	1 in inf	0	0	0	1 in inf	0	0	0	1 in inf	0	0	0	1 in inf	0	0	0	1 in inf	0	0	0	1 in inf	0	0	5.34654e-06	1 in 187,037	0.0152626	0	0	1 in inf	0	0
c.854+40G>A/p.R386H	c.854+40G>A	p.R386H	Unknown	Asymptomatic		9.02552e-08	1 in 11,079,695	0.00101208	0	0	1 in inf	0	0	0	1 in inf	0	0	0	1 in inf	0	0	3.37508e-08	1 in 29,628,961	0.000126828	0	0	1 in inf	0	0	1.30143e-09	1 in 768,386,963	3.30172e-05	0	3.81845e-06	1 in 261,887	0.0109004	0	0	1 in inf	0	0
c.222T>C/c.466-7G>C	c.222T>C	c.466-7G>C	Asymptomatic	Asymptomatic		8.93486e-08	1 in 11,192,118	0	0	0	1 in inf	0	0	0	1 in inf	0	0	0	1 in inf	0	0	0	1 in inf	0	0	0	1 in inf	0	0	3.85306e-07	1 in 2,595,342	0	0	0	1 in inf	0	0	0	1 in inf	0	0
p.A14T/p.R290H	p.A14T	p.R290H	Unknown	Asymptomatic		8.9298e-08	1 in 11,198,460	0.00100134	0	0	1 in inf	0	0	0	1 in inf	0	0	2.23405e-08	1 in 44,761,678	0.000602564	0	0	1 in inf	0	0	0	1 in inf	0	0	7.2506e-09	1 in 137,919,556	0.000183947	0	0	1 in inf	0	0	0	1 in inf	0	0
p.A14T/p.R202H	p.A14T	p.R202H	Unknown	Asymptomatic		8.8572e-08	1 in 11,290,250	0.000993201	0	7.55203e-07	1 in 1,324,148	0.00113174	0	0	1 in inf	0	0	3.56705e-07	1 in 2,803,435	0.00962097	0	0	1 in inf	0	0	0	1 in inf	0	0	1.88011e-09	1 in 531,884,933	4.76982e-05	0	0	1 in inf	0	0	0	1 in inf	0	0
p.A14T/p.R243C	p.A14T	p.R243C	Unknown	Asymptomatic		8.8572e-08	1 in 11,290,250	0.000993201	0	0	1 in inf	0	0	0	1 in inf	0	0	0	1 in inf	0	0	0	1 in inf	0	0	0	1 in inf	0	0	8.74779e-09	1 in 114,314,538	0.000221931	0	0	1 in inf	0	0	0	1 in inf	0	0
c.854+40G>A/c.979+8C>T	c.854+40G>A	c.979+8C>T	Unknown	Asymptomatic		8.79384e-08	1 in 11,371,592	0.000986097	0	0	1 in inf	0	0	0	1 in inf	0	0	0	1 in inf	0	0	1.15446e-07	1 in 8,662,095	0.000433819	0	0	1 in inf	0	0	2.9705e-09	1 in 336,643,482	7.53615e-05	0	8.43185e-07	1 in 1,185,980	0.00240701	0	0	1 in inf	0	0
p.E483K/p.R99P	p.E483K	p.R99P	Unknown	Asymptomatic		8.5981e-08	1 in 11,630,477	0.000964147	0	1.27671e-06	1 in 783,265	0.00191326	0	0	1 in inf	0	0	4.25233e-07	1 in 2,351,654	0.0114693	0	0	1 in inf	0	0	0	1 in inf	0	0	2.8633e-08	1 in 34,924,686	0.000726419	0	0	1 in inf	0	0	0	1 in inf	0	0
p.E483K/p.R99Q	p.E483K	p.R99Q	Unknown	Asymptomatic		8.5981e-08	1 in 11,630,477	0.000964147	0	0	1 in inf	0	0	3.03488e-06	1 in 329,502	0.298232	0	0	1 in inf	0	0	0	1 in inf	0	0	0	1 in inf	0	0	0	1 in inf	0	0	0	1 in inf	0	0	0	1 in inf	0	0
p.A5V/p.P428L	p.A5V	p.P428L	Unknown	Asymptomatic		8.4864e-08	1 in 11,783,560	0.000951622	0	5.4487e-08	1 in 18,352,993	8.16537e-05	0	0	1 in inf	0	0	2.02989e-08	1 in 49,263,849	0.000547496	0	0	1 in inf	0	0	0	1 in inf	0	0	2.27672e-07	1 in 4,392,291	0.00577602	0	0	1 in inf	0	0	0	1 in inf	0	0
c.466-7G>C/p.P84L	c.466-7G>C	p.P84L	Asymptomatic	Asymptomatic		8.45706e-08	1 in 11,824,441	0	0	0	1 in inf	0	0	0	1 in inf	0	0	0	1 in inf	0	0	0	1 in inf	0	0	0	1 in inf	0	0	3.22223e-07	1 in 3,103,440	0	0	0	1 in inf	0	0	0	1 in inf	0	0
p.E483K/p.R219H	p.E483K	p.R219H	Unknown	Asymptomatic		8.4424e-08	1 in 11,844,973	0.000946688	0	7.42428e-06	1 in 134,694	0.0111259	0	0	1 in inf	0	0	6.26249e-08	1 in 15,968,085	0.0016891	0	0	1 in inf	0	0	0	1 in inf	0	0	1.49381e-08	1 in 66,942,871	0.000378979	0	2.12965e-09	1 in 469,559,982	6.07945e-06	0	0	1 in inf	0	0
c.466-7G>C/p.W320X	c.466-7G>C	p.W320X	Asymptomatic	Asymptomatic		8.37679e-08	1 in 11,937,748	0	0	0	1 in inf	0	0	0	1 in inf	0	0	0	1 in inf	0	0	0	1 in inf	0	0	0	1 in inf	0	0	0	1 in inf	0	0	0	1 in inf	0	0	0	1 in inf	0	0
c.465+1G>A/p.R498L	c.465+1G>A	p.R498L	Unknown	Asymptomatic		8.32082e-08	1 in 12,018,053	0.000933054	0	0	1 in inf	0	0	0	1 in inf	0	0	0	1 in inf	0	0	0	1 in inf	0	0	0	1 in inf	0	0	2.55398e-08	1 in 39,154,500	0.000647945	0	4.63573e-09	1 in 215,715,835	1.32334e-05	0	4.70073e-07	1 in 2,127,330	0.00352382	0
p.A14T/p.A470T	p.A14T	p.A470T	Unknown	Asymptomatic		8.2764e-08	1 in 12,082,548	0.000928073	0	7.59396e-07	1 in 1,316,836	0.00113802	0	0	1 in inf	0	0	0	1 in inf	0	0	0	1 in inf	0	0	0	1 in inf	0	0	1.88721e-09	1 in 529,882,968	4.78784e-05	0	0	1 in inf	0	0	0	1 in inf	0	0
c.854+40G>A/p.A418T	c.854+40G>A	p.A418T	Unknown	Asymptomatic		8.16746e-08	1 in 12,243,709	0.000915857	0	0	1 in inf	0	0	0	1 in inf	0	0	1.81559e-09	1 in 550,783,689	4.89698e-05	0	3.3845e-08	1 in 29,546,422	0.000127182	0	0	1 in inf	0	0	2.76621e-09	1 in 361,506,081	7.01785e-05	0	1.65642e-06	1 in 603,712	0.00472853	0	0	1 in inf	0	0
p.L94V/p.P220L	p.L94V	p.P220L	Asymptomatic	Asymptomatic		8.13092e-08	1 in 12,298,732	0	0	0	1 in inf	0	0	0	1 in inf	0	0	0	1 in inf	0	0	0	1 in inf	0	0	0	1 in inf	0	0	3.4651e-08	1 in 28,859,176	0	0	0	1 in inf	0	0	0	1 in inf	0	0
c.466-7G>C/p.S408T	c.466-7G>C	p.S408T	Asymptomatic	Asymptomatic		8.1226e-08	1 in 12,311,329	0	0	2.43478e-07	1 in 4,107,145	0	0	0	1 in inf	0	0	0	1 in inf	0	0	0	1 in inf	0	0	0	1 in inf	0	0	0	1 in inf	0	0	0	1 in inf	0	0	0	1 in inf	0	0
p.G124S/p.P220L	p.G124S	p.P220L	Asymptomatic	Asymptomatic		8.07366e-08	1 in 12,385,957	0	0	0	1 in inf	0	0	0	1 in inf	0	0	0	1 in inf	0	0	0	1 in inf	0	0	0	1 in inf	0	0	1.15001e-08	1 in 86,955,865	0	0	0	1 in inf	0	0	0	1 in inf	0	0
c.1492dupC/p.P220L	c.1492dupC	p.P220L	Asymptomatic	Asymptomatic		8.0227e-08	1 in 12,464,634	0	0	0	1 in inf	0	0	0	1 in inf	0	0	0	1 in inf	0	0	0	1 in inf	0	0	0	1 in inf	0	0	3.40997e-08	1 in 29,325,807	0	0	0	1 in inf	0	0	0	1 in inf	0	0
p.G92D/p.P220L	p.G92D	p.P220L	Asymptomatic	Asymptomatic		8.0164e-08	1 in 12,474,428	0	0	2.15576e-08	1 in 46,387,405	0	0	0	1 in inf	0	0	0	1 in inf	0	0	0	1 in inf	0	0	0	1 in inf	0	0	1.13439e-08	1 in 88,152,808	0	0	0	1 in inf	0	0	1.48843e-06	1 in 671,849	0	0
p.P220L/p.R498P	p.P220L	p.R498P	Asymptomatic	Asymptomatic		8.0164e-08	1 in 12,474,428	0	0	0	1 in inf	0	0	0	1 in inf	0	0	0	1 in inf	0	0	0	1 in inf	0	0	0	1 in inf	0	0	3.40997e-08	1 in 29,325,807	0	0	0	1 in inf	0	0	0	1 in inf	0	0
c.1211-4C>T/c.854+40G>A	c.1211-4C>T	c.854+40G>A	Unknown	Asymptomatic		8.00856e-08	1 in 12,486,640	0.000898039	0	0	1 in inf	0	0	0	1 in inf	0	0	0	1 in inf	0	0	0	1 in inf	0	0	0	1 in inf	0	0	0	1 in inf	0	0	4.7016e-06	1 in 212,694	0.0134215	0	0	1 in inf	0	0
c.466-7G>C/p.G172C	c.466-7G>C	p.G172C	Asymptomatic	Asymptomatic		7.93148e-08	1 in 12,607,988	0	0	0	1 in inf	0	0	0	1 in inf	0	0	0	1 in inf	0	0	0	1 in inf	0	0	0	1 in inf	0	0	0	1 in inf	0	0	0	1 in inf	0	0	0	1 in inf	0	0
p.G327S/p.P220L	p.G327S	p.P220L	Asymptomatic	Asymptomatic		7.84462e-08	1 in 12,747,591	0	0	1.99049e-08	1 in 50,238,943	0	0	0	1 in inf	0	0	0	1 in inf	0	0	0	1 in inf	0	0	0	1 in inf	0	0	1.08938e-08	1 in 91,795,342	0	0	0	1 in inf	0	0	0	1 in inf	0	0
c.1210+49G>A/c.466-7G>C	c.1210+49G>A	c.466-7G>C	Asymptomatic	Asymptomatic		7.83592e-08	1 in 12,761,744	0	0	6.03008e-08	1 in 16,583,528	0	0	0	1 in inf	0	0	5.58452e-08	1 in 17,906,642	0	0	0	1 in inf	0	0	0	1 in inf	0	0	7.42915e-08	1 in 13,460,487	0	0	0	1 in inf	0	0	0	1 in inf	0	0
c.466-7G>C/p.A191V	c.466-7G>C	p.A191V	Asymptomatic	Asymptomatic		7.83592e-08	1 in 12,761,744	0	0	0	1 in inf	0	0	0	1 in inf	0	0	0	1 in inf	0	0	0	1 in inf	0	0	0	1 in inf	0	0	0	1 in inf	0	0	6.21901e-07	1 in 1,607,974	0	0	0	1 in inf	0	0
c.854+40G>A/p.R301Q	c.854+40G>A	p.R301Q	Unknown	Asymptomatic		7.81788e-08	1 in 12,791,192	0.000876657	0	8.82703e-09	1 in 113,288,378	1.32281e-05	0	0	1 in inf	0	0	0	1 in inf	0	0	1.01784e-07	1 in 9,824,761	0.000382481	0	0	1 in inf	0	0	2.62899e-09	1 in 380,374,039	6.66974e-05	0	0	1 in inf	0	0	0	1 in inf	0	0
c.854+40G>A/p.R293Q	c.854+40G>A	p.R293Q	Unknown	Asymptomatic		7.81788e-08	1 in 12,791,192	0.000876657	0	0	1 in inf	0	0	0	1 in inf	0	0	1.77834e-09	1 in 562,320,648	4.79651e-05	0	1.35538e-07	1 in 7,378,010	0.000509322	0	0	1 in inf	0	0	1.31275e-09	1 in 761,757,808	3.33045e-05	0	0	1 in inf	0	0	0	1 in inf	0	0
c.466-7G>C/p.R392W	c.466-7G>C	p.R392W	Asymptomatic	Asymptomatic		7.78814e-08	1 in 12,840,037	0	0	0	1 in inf	0	0	0	1 in inf	0	0	5.58021e-08	1 in 17,920,474	0	0	0	1 in inf	0	0	0	1 in inf	0	0	7.30126e-08	1 in 13,696,267	0	0	3.10831e-07	1 in 3,217,185	0	0	0	1 in inf	0	0
c.466-7G>C/p.E384K	c.466-7G>C	p.E384K	Asymptomatic	Asymptomatic		7.78814e-08	1 in 12,840,037	0	0	5.86002e-08	1 in 17,064,791	0	0	0	1 in inf	0	0	1.11614e-07	1 in 8,959,485	0	0	0	1 in inf	0	0	0	1 in inf	0	0	7.30289e-08	1 in 13,693,212	0	0	0	1 in inf	0	0	0	1 in inf	0	0
c.466-7G>C/p.R202C	c.466-7G>C	p.R202C	Asymptomatic	Asymptomatic		7.78814e-08	1 in 12,840,037	0	0	0	1 in inf	0	0	0	1 in inf	0	0	5.58152e-08	1 in 17,916,262	0	0	0	1 in inf	0	0	5.85014e-08	1 in 17,093,623	0	0	7.32977e-08	1 in 13,642,992	0	0	1.55432e-07	1 in 6,433,675	0	0	0	1 in inf	0	0
c.466-7G>C/p.L210H	c.466-7G>C	p.L210H	Asymptomatic	Asymptomatic		7.78814e-08	1 in 12,840,037	0	0	0	1 in inf	0	0	0	1 in inf	0	0	0	1 in inf	0	0	0	1 in inf	0	0	0	1 in inf	0	0	7.31266e-08	1 in 13,674,907	0	0	4.66273e-07	1 in 2,144,669	0	0	0	1 in inf	0	0
c.466-7G>C/p.T276S	c.466-7G>C	p.T276S	Asymptomatic	Asymptomatic		7.78814e-08	1 in 12,840,037	0	0	1.17308e-07	1 in 8,524,575	0	0	0	1 in inf	0	0	0	1 in inf	0	0	0	1 in inf	0	0	0	1 in inf	0	0	1.46107e-07	1 in 6,844,316	0	0	0	1 in inf	0	0	0	1 in inf	0	0
c.465+1G>A/p.Y225C	c.465+1G>A	p.Y225C	Unknown	Asymptomatic	1	7.76101e-08	1 in 12,884,929	0.00087028	0	0	1 in inf	0	0	0	1 in inf	0	0	0	1 in inf	0	0	0	1 in inf	0	0	0	1 in inf	0	0	0	1 in inf	0	0	5.96545e-08	1 in 16,763,183	0.000170294	0	0	1 in inf	0	0
p.G129R/p.P220L	p.G129R	p.P220L	Asymptomatic	Asymptomatic		7.7301e-08	1 in 12,936,444	0	0	0	1 in inf	0	0	0	1 in inf	0	0	0	1 in inf	0	0	0	1 in inf	0	0	0	1 in inf	0	0	1.09649e-08	1 in 91,200,322	0	0	0	1 in inf	0	0	0	1 in inf	0	0
p.L433V/p.L433V	p.L433V	p.L433V	Unknown	Asymptomatic		7.6729e-08	1 in 13,032,882	0.0008604	0	0	1 in inf	0	0	0	1 in inf	0	0	0	1 in inf	0	0	1.47037e-05	1 in 68,011	0.0552531	0	0	1 in inf	0	0	0	1 in inf	0	0	0	1 in inf	0	0	3.47293e-08	1 in 28,794,128	0.000260343	0
p.L433V/p.T496I	p.L433V	p.T496I	Unknown	Asymptomatic		7.6452e-08	1 in 13,080,103	0.000857294	0	0	1 in inf	0	0	0	1 in inf	0	0	0	1 in inf	0	0	0	1 in inf	0	0	0	1 in inf	0	0	0	1 in inf	0	0	0	1 in inf	0	0	0	1 in inf	0	0
p.P428L/p.R243H	p.P428L	p.R243H	Unknown	Asymptomatic		7.6296e-08	1 in 13,106,848	0.000855545	0	5.23498e-08	1 in 19,102,256	7.84509e-05	0	0	1 in inf	0	0	2.52871e-08	1 in 39,545,880	0.000682037	0	0	1 in inf	0	0	0	1 in inf	0	0	1.13719e-07	1 in 8,793,594	0.00288505	0	0	1 in inf	0	0	1.38193e-06	1 in 723,626	0.0103594	0
p.G449R/p.T496I	p.G449R	p.T496I	Unknown	Asymptomatic		7.5624e-08	1 in 13,223,316	0.000848009	0	0	1 in inf	0	0	0	1 in inf	0	0	9.31486e-09	1 in 107,355,307	0.000251238	0	0	1 in inf	0	0	0	1 in inf	0	0	0	1 in inf	0	0	0	1 in inf	0	0	0	1 in inf	0	0
c.224+8G>A/p.E483K	c.224+8G>A	p.E483K	Unknown	Asymptomatic		7.5601e-08	1 in 13,227,339	0.000847751	0	0	1 in inf	0	0	0	1 in inf	0	0	0	1 in inf	0	0	0	1 in inf	0	0	0	1 in inf	0	0	0	1 in inf	0	0	0	1 in inf	0	0	0	1 in inf	0	0
p.P220L/p.V19A	p.P220L	p.V19A	Asymptomatic	Asymptomatic		7.55832e-08	1 in 13,230,454	0	0	0	1 in inf	0	0	0	1 in inf	0	0	0	1 in inf	0	0	0	1 in inf	0	0	0	1 in inf	0	0	0	1 in inf	0	0	0	1 in inf	0	0	0	1 in inf	0	0
p.A14T/p.A5V	p.A14T	p.A5V	Unknown	Asymptomatic		7.5504e-08	1 in 13,244,332	0.000846663	0	1.56345e-06	1 in 639,613	0.00234297	0	0	1 in inf	0	0	1.25251e-07	1 in 7,983,948	0.00337825	0	0	1 in inf	0	0	0	1 in inf	0	0	6.2511e-09	1 in 159,971,965	0.00015859	0	0	1 in inf	0	0	0	1 in inf	0	0
p.G449R/p.G449R	p.G449R	p.G449R	Unknown	Asymptomatic		7.5076e-08	1 in 13,319,836	0.000841864	0	0	1 in inf	0	0	0	1 in inf	0	0	8.90724e-10	1 in 1,122,682,192	2.40244e-05	0	1.17364e-05	1 in 85,205	0.044103	0	0	1 in inf	0	0	2.04485e-09	1 in 489,033,809	5.18777e-05	0	4.24074e-09	1 in 235,807,644	1.21059e-05	0	0	1 in inf	0	0
p.P220L/p.W320G	p.P220L	p.W320G	Asymptomatic	Asymptomatic		7.50106e-08	1 in 13,331,450	0	0	0	1 in inf	0	0	0	1 in inf	0	0	0	1 in inf	0	0	0	1 in inf	0	0	0	1 in inf	0	0	0	1 in inf	0	0	0	1 in inf	0	0	0	1 in inf	0	0
c.465+1G>A/p.G445V	c.465+1G>A	p.G445V	Unknown	Asymptomatic		7.29026e-08	1 in 13,716,940	0.000817492	0	0	1 in inf	0	0	0	1 in inf	0	0	5.01566e-08	1 in 19,937,571	0.00135281	0	0	1 in inf	0	0	0	1 in inf	0	0	4.38013e-08	1 in 22,830,392	0.00111124	0	0	1 in inf	0	0	2.07828e-06	1 in 481,168	0.0155795	0
p.H140D/p.P220L	p.H140D	p.P220L	Asymptomatic	Asymptomatic		7.27202e-08	1 in 13,751,338	0	0	0	1 in inf	0	0	0	1 in inf	0	0	0	1 in inf	0	0	0	1 in inf	0	0	0	1 in inf	0	0	1.02638e-08	1 in 97,429,617	0	0	0	1 in inf	0	0	0	1 in inf	0	0
c.465+1G>A/p.P220T	c.465+1G>A	p.P220T	Unknown	Asymptomatic		7.23936e-08	1 in 13,813,368	0.000811786	0	6.14115e-07	1 in 1,628,359	0.000920307	0	0	1 in inf	0	0	0	1 in inf	0	0	0	1 in inf	0	0	0	1 in inf	0	0	0	1 in inf	0	0	0	1 in inf	0	0	0	1 in inf	0	0
c.102C>G/p.P220L	c.102C>G	p.P220L	Asymptomatic	Asymptomatic		7.23652e-08	1 in 13,818,800	0	0	0	1 in inf	0	0	0	1 in inf	0	0	0	1 in inf	0	0	0	1 in inf	0	0	0	1 in inf	0	0	0	1 in inf	0	0	0	1 in inf	0	0	0	1 in inf	0	0
p.P220L/p.R313X	p.P220L	p.R313X	Asymptomatic	Asymptomatic		7.21476e-08	1 in 13,860,475	0	0	0	1 in inf	0	0	0	1 in inf	0	0	0	1 in inf	0	0	0	1 in inf	0	0	0	1 in inf	0	0	3.00204e-08	1 in 33,310,675	0	0	0	1 in inf	0	0	0	1 in inf	0	0
p.P220L/p.T162S	p.P220L	p.T162S	Asymptomatic	Asymptomatic		7.21476e-08	1 in 13,860,475	0	0	0	1 in inf	0	0	0	1 in inf	0	0	0	1 in inf	0	0	0	1 in inf	0	0	0	1 in inf	0	0	0	1 in inf	0	0	0	1 in inf	0	0	0	1 in inf	0	0
p.P220L/p.Y41C	p.P220L	p.Y41C	Asymptomatic	Asymptomatic		7.21476e-08	1 in 13,860,475	0	0	0	1 in inf	0	0	0	1 in inf	0	0	0	1 in inf	0	0	0	1 in inf	0	0	0	1 in inf	0	0	1.70978e-08	1 in 58,487,226	0	0	0	1 in inf	0	0	0	1 in inf	0	0
c.1211-5C>T/p.P220L	c.1211-5C>T	p.P220L	Asymptomatic	Asymptomatic		7.21075e-08	1 in 13,868,180	0	0	0	1 in inf	0	0	0	1 in inf	0	0	0	1 in inf	0	0	0	1 in inf	0	0	0	1 in inf	0	0	0	1 in inf	0	0	0	1 in inf	0	0	0	1 in inf	0	0
p.H503Y/p.P428L	p.H503Y	p.P428L	Unknown	Asymptomatic		7.20528e-08	1 in 13,878,712	0.000807963	0	0	1 in inf	0	0	0	1 in inf	0	0	0	1 in inf	0	0	0	1 in inf	0	0	0	1 in inf	0	0	0	1 in inf	0	0	0	1 in inf	0	0	0	1 in inf	0	0
c.495_501delGCCGGCC/p.P220L	c.495_501delGCCGGCC	p.P220L	Asymptomatic	Asymptomatic		7.17468e-08	1 in 13,937,908	0	0	0	1 in inf	0	0	0	1 in inf	0	0	0	1 in inf	0	0	0	1 in inf	0	0	0	1 in inf	0	0	3.02002e-08	1 in 33,112,312	0	0	0	1 in inf	0	0	0	1 in inf	0	0
p.P220L/p.Y431S	p.P220L	p.Y431S	Asymptomatic	Asymptomatic		7.1575e-08	1 in 13,971,359	0	0	0	1 in inf	0	0	0	1 in inf	0	0	0	1 in inf	0	0	0	1 in inf	0	0	0	1 in inf	0	0	2.97512e-08	1 in 33,612,107	0	0	0	1 in inf	0	0	0	1 in inf	0	0
p.E483X/p.P220L	p.E483X	p.P220L	Asymptomatic	Asymptomatic		7.14204e-08	1 in 14,001,603	0	0	0	1 in inf	0	0	0	1 in inf	0	0	0	1 in inf	0	0	0	1 in inf	0	0	0	1 in inf	0	0	0	1 in inf	0	0	0	1 in inf	0	0	0	1 in inf	0	0
p.P220L/p.R481W	p.P220L	p.R481W	Asymptomatic	Asymptomatic		7.10024e-08	1 in 14,084,031	0	0	0	1 in inf	0	0	0	1 in inf	0	0	0	1 in inf	0	0	0	1 in inf	0	0	0	1 in inf	0	0	2.9622e-08	1 in 33,758,741	0	0	0	1 in inf	0	0	0	1 in inf	0	0
p.G295S/p.P220L	p.G295S	p.P220L	Asymptomatic	Asymptomatic		7.04298e-08	1 in 14,198,536	0	0	0	1 in inf	0	0	0	1 in inf	0	0	0	1 in inf	0	0	0	1 in inf	0	0	0	1 in inf	0	0	2.92149e-08	1 in 34,229,116	0	0	0	1 in inf	0	0	0	1 in inf	0	0
p.G298S/p.P220L	p.G298S	p.P220L	Asymptomatic	Asymptomatic		7.04298e-08	1 in 14,198,536	0	0	0	1 in inf	0	0	0	1 in inf	0	0	0	1 in inf	0	0	0	1 in inf	0	0	0	1 in inf	0	0	0	1 in inf	0	0	0	1 in inf	0	0	0	1 in inf	0	0
p.M289T/p.P220L	p.M289T	p.P220L	Asymptomatic	Asymptomatic		7.04298e-08	1 in 14,198,536	0	0	0	1 in inf	0	0	0	1 in inf	0	0	0	1 in inf	0	0	0	1 in inf	0	0	0	1 in inf	0	0	9.74584e-09	1 in 102,607,920	0	0	0	1 in inf	0	0	0	1 in inf	0	0
p.N442S/p.T496I	p.N442S	p.T496I	Unknown	Asymptomatic		7.0104e-08	1 in 14,264,522	0.000786111	0	1.43407e-05	1 in 69,732	0.0214908	0	0	1 in inf	0	0	5.60537e-08	1 in 17,840,049	0.00151187	0	0	1 in inf	0	0	0	1 in inf	0	0	0	1 in inf	0	0	0	1 in inf	0	0	0	1 in inf	0	0
p.P220L/p.R386C	p.P220L	p.R386C	Asymptomatic	Asymptomatic		6.98572e-08	1 in 14,314,917	0	0	0	1 in inf	0	0	0	1 in inf	0	0	0	1 in inf	0	0	0	1 in inf	0	0	0	1 in inf	0	0	1.93064e-08	1 in 51,796,167	0	0	0	1 in inf	0	0	0	1 in inf	0	0
p.F249S/p.P220L	p.F249S	p.P220L	Asymptomatic	Asymptomatic		6.98572e-08	1 in 14,314,917	0	0	0	1 in inf	0	0	0	1 in inf	0	0	0	1 in inf	0	0	0	1 in inf	0	0	0	1 in inf	0	0	1.93064e-08	1 in 51,796,167	0	0	0	1 in inf	0	0	0	1 in inf	0	0
p.P220L/p.R246H	p.P220L	p.R246H	Asymptomatic	Asymptomatic		6.98572e-08	1 in 14,314,917	0	0	0	1 in inf	0	0	0	1 in inf	0	0	0	1 in inf	0	0	0	1 in inf	0	0	0	1 in inf	0	0	1.93086e-08	1 in 51,790,389	0	0	0	1 in inf	0	0	0	1 in inf	0	0
p.P220L/p.T393A	p.P220L	p.T393A	Asymptomatic	Asymptomatic		6.98572e-08	1 in 14,314,917	0	0	1.71096e-08	1 in 58,446,881	0	0	0	1 in inf	0	0	0	1 in inf	0	0	0	1 in inf	0	0	0	1 in inf	0	0	9.65215e-09	1 in 103,603,891	0	0	0	1 in inf	0	0	0	1 in inf	0	0
p.D337V/p.E483K	p.D337V	p.E483K	Unknown	Asymptomatic		6.9546e-08	1 in 14,378,973	0.000779853	0	0	1 in inf	0	0	0	1 in inf	0	0	0	1 in inf	0	0	0	1 in inf	0	0	0	1 in inf	0	0	6.53867e-08	1 in 15,293,634	0.00165886	0	0	1 in inf	0	0	8.09715e-07	1 in 1,235,002	0.0060699	0
p.F61L/p.P220L	p.F61L	p.P220L	Asymptomatic	Asymptomatic		6.92846e-08	1 in 14,433,222	0	0	0	1 in inf	0	0	0	1 in inf	0	0	0	1 in inf	0	0	0	1 in inf	0	0	0	1 in inf	0	0	0	1 in inf	0	0	0	1 in inf	0	0	0	1 in inf	0	0
p.L433V/p.R290H	p.L433V	p.R290H	Unknown	Asymptomatic		6.8142e-08	1 in 14,675,238	0.00076411	0	0	1 in inf	0	0	0	1 in inf	0	0	0	1 in inf	0	0	4.46654e-07	1 in 2,238,869	0.00167843	0	0	1 in inf	0	0	0	1 in inf	0	0	0	1 in inf	0	0	1.37432e-07	1 in 7,276,329	0.00103024	0
p.A14T/p.R243H	p.A14T	p.R243H	Unknown	Asymptomatic		6.7881e-08	1 in 14,731,663	0.000761183	0	1.50212e-06	1 in 665,725	0.00225107	0	0	1 in inf	0	0	1.5603e-07	1 in 6,409,005	0.00420842	0	0	1 in inf	0	0	0	1 in inf	0	0	3.12234e-09	1 in 320,272,184	7.92137e-05	0	0	1 in inf	0	0	0	1 in inf	0	0
c.466-7G>C/p.L94V	c.466-7G>C	p.L94V	Asymptomatic	Asymptomatic		6.78476e-08	1 in 14,738,915	0	0	0	1 in inf	0	0	0	1 in inf	0	0	0	1 in inf	0	0	0	1 in inf	0	0	0	1 in inf	0	0	2.62114e-07	1 in 3,815,137	0	0	0	1 in inf	0	0	0	1 in inf	0	0
c.854+40G>A/p.S420R	c.854+40G>A	p.S420R	Unknown	Asymptomatic		6.76914e-08	1 in 14,772,926	0.000759057	0	4.45902e-08	1 in 22,426,470	6.68224e-05	0	0	1 in inf	0	0	0	1 in inf	0	0	0	1 in inf	0	0	0	1 in inf	0	0	0	1 in inf	0	0	0	1 in inf	0	0	0	1 in inf	0	0
p.L433V/p.R202H	p.L433V	p.R202H	Unknown	Asymptomatic		6.7588e-08	1 in 14,795,526	0.000757897	0	0	1 in inf	0	0	0	1 in inf	0	0	0	1 in inf	0	0	0	1 in inf	0	0	0	1 in inf	0	0	0	1 in inf	0	0	0	1 in inf	0	0	4.08083e-07	1 in 2,450,482	0.00305913	0
p.L433V/p.R243C	p.L433V	p.R243C	Unknown	Asymptomatic		6.7588e-08	1 in 14,795,526	0.000757897	0	0	1 in inf	0	0	0	1 in inf	0	0	0	1 in inf	0	0	0	1 in inf	0	0	0	1 in inf	0	0	0	1 in inf	0	0	0	1 in inf	0	0	0	1 in inf	0	0
p.G449R/p.R290H	p.G449R	p.R290H	Unknown	Asymptomatic		6.7404e-08	1 in 14,835,915	0.000755834	0	0	1 in inf	0	0	0	1 in inf	0	0	1.78157e-09	1 in 561,303,481	4.8052e-05	0	3.9905e-07	1 in 2,505,953	0.00149954	0	0	1 in inf	0	0	1.88324e-08	1 in 53,099,944	0.000477777	0	8.49751e-09	1 in 117,681,546	2.42575e-05	0	0	1 in inf	0	0
c.466-7G>C/p.G124S	c.466-7G>C	p.G124S	Asymptomatic	Asymptomatic		6.73698e-08	1 in 14,843,447	0	0	0	1 in inf	0	0	0	1 in inf	0	0	0	1 in inf	0	0	0	1 in inf	0	0	0	1 in inf	0	0	8.69911e-08	1 in 11,495,425	0	0	1.6567e-07	1 in 6,036,099	0	0	0	1 in inf	0	0
c.465+1G>A/p.S227C	c.465+1G>A	p.S227C	Unknown	Asymptomatic		6.73045e-08	1 in 14,857,857	0.000754718	0	5.69802e-07	1 in 1,754,996	0.0008539	0	0	1 in inf	0	0	0	1 in inf	0	0	0	1 in inf	0	0	0	1 in inf	0	0	0	1 in inf	0	0	0	1 in inf	0	0	0	1 in inf	0	0
c.1492dupC/c.466-7G>C	c.1492dupC	c.466-7G>C	Asymptomatic	Asymptomatic		6.69446e-08	1 in 14,937,734	0	0	0	1 in inf	0	0	0	1 in inf	0	0	0	1 in inf	0	0	0	1 in inf	0	0	0	1 in inf	0	0	2.57943e-07	1 in 3,876,825	0	0	0	1 in inf	0	0	0	1 in inf	0	0
c.466-7G>C/p.G92D	c.466-7G>C	p.G92D	Asymptomatic	Asymptomatic		6.6892e-08	1 in 14,949,471	0	0	7.38053e-08	1 in 13,549,161	0	0	0	1 in inf	0	0	0	1 in inf	0	0	0	1 in inf	0	0	0	1 in inf	0	0	8.581e-08	1 in 11,653,659	0	0	0	1 in inf	0	0	1.04894e-06	1 in 953,345	0	0
c.466-7G>C/p.R498P	c.466-7G>C	p.R498P	Asymptomatic	Asymptomatic		6.6892e-08	1 in 14,949,471	0	0	0	1 in inf	0	0	0	1 in inf	0	0	0	1 in inf	0	0	0	1 in inf	0	0	0	1 in inf	0	0	2.57943e-07	1 in 3,876,825	0	0	0	1 in inf	0	0	0	1 in inf	0	0
p.G449R/p.R202H	p.G449R	p.R202H	Unknown	Asymptomatic		6.6856e-08	1 in 14,957,521	0.000749689	0	0	1 in inf	0	0	0	1 in inf	0	0	2.84458e-08	1 in 35,154,567	0.000767233	0	0	1 in inf	0	0	0	1 in inf	0	0	4.88331e-09	1 in 204,779,228	0.000123889	0	4.23156e-09	1 in 236,319,323	1.20797e-05	0	0	1 in inf	0	0
p.G449R/p.R243C	p.G449R	p.R243C	Unknown	Asymptomatic		6.6856e-08	1 in 14,957,521	0.000749689	0	0	1 in inf	0	0	0	1 in inf	0	0	0	1 in inf	0	0	0	1 in inf	0	0	0	1 in inf	0	0	2.27212e-08	1 in 44,011,856	0.000576435	0	8.46221e-09	1 in 118,172,392	2.41568e-05	0	0	1 in inf	0	0
c.854+40G>A/p.E314D	c.854+40G>A	p.E314D	Unknown	Asymptomatic		6.6738e-08	1 in 14,983,968	0.000748366	0	0	1 in inf	0	0	0	1 in inf	0	0	0	1 in inf	0	0	0	1 in inf	0	0	0	1 in inf	0	0	6.8244e-09	1 in 146,533,029	0.000173135	0	0	1 in inf	0	0	0	1 in inf	0	0
c.854+40G>A/p.A5T	c.854+40G>A	p.A5T	Unknown	Asymptomatic		6.64202e-08	1 in 15,055,661	0.000744802	0	0	1 in inf	0	0	0	1 in inf	0	0	0	1 in inf	0	0	0	1 in inf	0	0	0	1 in inf	0	0	0	1 in inf	0	0	3.09396e-06	1 in 323,211	0.00883221	0	0	1 in inf	0	0
c.854+40G>A/p.A110T	c.854+40G>A	p.A110T	Unknown	Asymptomatic		6.64202e-08	1 in 15,055,661	0.000744802	0	0	1 in inf	0	0	0	1 in inf	0	0	0	1 in inf	0	0	1.70076e-07	1 in 5,879,741	0.000639106	0	0	1 in inf	0	0	0	1 in inf	0	0	0	1 in inf	0	0	0	1 in inf	0	0
p.C158X/p.E483K	p.C158X	p.E483K	Unknown	Asymptomatic		6.6259e-08	1 in 15,092,290	0.000742995	0	0	1 in inf	0	0	0	1 in inf	0	0	5.67793e-07	1 in 1,761,205	0.0153144	0	0	1 in inf	0	0	0	1 in inf	0	0	0	1 in inf	0	0	0	1 in inf	0	0	0	1 in inf	0	0
c.854+40G>A/p.D484H	c.854+40G>A	p.D484H	Unknown	Asymptomatic		6.61024e-08	1 in 15,128,044	0.000741239	0	0	1 in inf	0	0	0	1 in inf	0	0	0	1 in inf	0	0	0	1 in inf	0	0	0	1 in inf	0	0	6.7184e-09	1 in 148,844,875	0.000170446	0	0	1 in inf	0	0	0	1 in inf	0	0
p.P428L/p.R86Q	p.P428L	p.R86Q	Adult	Juvenile	2	6.60144e-08	1 in 15,148,211	0.000740252	0.00993226	0	1 in inf	0	0	0	1 in inf	0	0	0	1 in inf	0	0	0	1 in inf	0	0	4.79316e-07	1 in 2,086,305	0.0517342	0.0688914	1.1529e-07	1 in 8,673,748	0.00292491	0.00908268	0	1 in inf	0	0	0	1 in inf	0	0
c.1211-3C>T/p.E483K	c.1211-3C>T	p.E483K	Unknown	Asymptomatic		6.5567e-08	1 in 15,251,575	0.000735235	0	0	1 in inf	0	0	0	1 in inf	0	0	0	1 in inf	0	0	0	1 in inf	0	0	0	1 in inf	0	0	0	1 in inf	0	0	1.75024e-08	1 in 57,135,074	4.99634e-05	0	0	1 in inf	0	0
c.466-7G>C/p.G327S	c.466-7G>C	p.G327S	Asymptomatic	Asymptomatic		6.54586e-08	1 in 15,276,832	0	0	6.81471e-08	1 in 14,674,145	0	0	0	1 in inf	0	0	0	1 in inf	0	0	0	1 in inf	0	0	0	1 in inf	0	0	8.24049e-08	1 in 12,135,196	0	0	1.7009e-07	1 in 5,879,229	0	0	0	1 in inf	0	0
p.E483K/p.R145Q	p.E483K	p.R145Q	Unknown	Asymptomatic		6.5394e-08	1 in 15,291,923	0.000733295	0	5.74729e-06	1 in 173,996	0.00861283	0	0	1 in inf	0	0	1.25857e-07	1 in 7,945,499	0.0033946	0	0	1 in inf	0	0	0	1 in inf	0	0	0	1 in inf	0	0	0	1 in inf	0	0	7.04539e-07	1 in 1,419,367	0.00528146	0
p.A201S/p.T496I	p.A201S	p.T496I	Unknown	Asymptomatic		6.5136e-08	1 in 15,352,494	0.000730402	0	0	1 in inf	0	0	0	1 in inf	0	0	0	1 in inf	0	0	0	1 in inf	0	0	0	1 in inf	0	0	0	1 in inf	0	0	0	1 in inf	0	0	0	1 in inf	0	0
c.1344dupC/c.854+40G>A	c.1344dupC	c.854+40G>A	Unknown	Asymptomatic		6.49837e-08	1 in 15,388,464	0.000728695	0	0	1 in inf	0	0	0	1 in inf	0	0	0	1 in inf	0	0	1.6897e-07	1 in 5,918,220	0.000634951	0	0	1 in inf	0	0	0	1 in inf	0	0	0	1 in inf	0	0	0	1 in inf	0	0
c.195C>T/p.P428L	c.195C>T	p.P428L	Unknown	Unknown		6.48116e-08	1 in 15,429,333	0.000726765	0.0097513	4.48417e-08	1 in 22,300,689	6.71993e-05	0.0235907	0	1 in inf	0	0	0	1 in inf	0	0	0	1 in inf	0	0	1.227e-06	1 in 814,998	0.132434	0.176355	0	1 in inf	0	0	0	1 in inf	0	0	4.65909e-07	1 in 2,146,344	0.00349261	0.0364352
p.N442S/p.N442S	p.N442S	p.N442S	Unknown	Asymptomatic		6.4516e-08	1 in 15,500,032	0.00072345	0	1.32319e-05	1 in 75,576	0.0198292	0	0	1 in inf	0	0	3.22551e-08	1 in 31,002,867	0.000869976	0	0	1 in inf	0	0	0	1 in inf	0	0	8.21561e-11	1 in 12,171,951,306	2.0843e-06	0	0	1 in inf	0	0	0	1 in inf	0	0
c.854+40G>A/p.R392Q	c.854+40G>A	p.R392Q	Unknown	Asymptomatic		6.45134e-08	1 in 15,500,656	0.00072342	0	8.70702e-09	1 in 114,849,889	1.30482e-05	0	0	1 in inf	0	0	0	1 in inf	0	0	0	1 in inf	0	0	0	1 in inf	0	0	3.90414e-09	1 in 256,138,514	9.90478e-05	0	0	1 in inf	0	0	0	1 in inf	0	0
c.854+40G>A/p.A214V	c.854+40G>A	p.A214V	Unknown	Asymptomatic		6.45134e-08	1 in 15,500,656	0.00072342	0	0	1 in inf	0	0	0	1 in inf	0	0	0	1 in inf	0	0	0	1 in inf	0	0	0	1 in inf	0	0	6.51643e-09	1 in 153,458,240	0.000165322	0	0	1 in inf	0	0	0	1 in inf	0	0
c.684C>T/c.854+40G>A	c.684C>T	c.854+40G>A	Unknown	Asymptomatic		6.45134e-08	1 in 15,500,656	0.00072342	0	0	1 in inf	0	0	0	1 in inf	0	0	0	1 in inf	0	0	0	1 in inf	0	0	0	1 in inf	0	0	1.3039e-09	1 in 766,932,333	3.30798e-05	0	3.05604e-06	1 in 327,221	0.00872397	0	0	1 in inf	0	0
c.466-7G>C/p.G129R	c.466-7G>C	p.G129R	Asymptomatic	Asymptomatic		6.4503e-08	1 in 15,503,155	0	0	0	1 in inf	0	0	0	1 in inf	0	0	0	1 in inf	0	0	0	1 in inf	0	0	0	1 in inf	0	0	8.29426e-08	1 in 12,056,535	0	0	3.23221e-07	1 in 3,093,855	0	0	0	1 in inf	0	0
p.D359N/p.P220L	p.D359N	p.P220L	Asymptomatic	Asymptomatic		6.41312e-08	1 in 15,593,035	0	0	0	1 in inf	0	0	0	1 in inf	0	0	0	1 in inf	0	0	0	1 in inf	0	0	0	1 in inf	0	0	0	1 in inf	0	0	0	1 in inf	0	0	0	1 in inf	0	0
p.A14T/p.H503Y	p.A14T	p.H503Y	Unknown	Asymptomatic		6.41058e-08	1 in 15,599,213	0.00071885	0	0	1 in inf	0	0	0	1 in inf	0	0	0	1 in inf	0	0	0	1 in inf	0	0	0	1 in inf	0	0	0	1 in inf	0	0	0	1 in inf	0	0	0	1 in inf	0	0
p.E483K/p.V189M	p.E483K	p.V189M	Unknown	Asymptomatic		6.3837e-08	1 in 15,664,897	0.000715836	0	0	1 in inf	0	0	0	1 in inf	0	0	1.25334e-07	1 in 7,978,686	0.00338048	0	0	1 in inf	0	0	0	1 in inf	0	0	1.5107e-08	1 in 66,194,350	0.000383265	0	0	1 in inf	0	0	0	1 in inf	0	0
p.P428L/p.T288P	p.P428L	p.T288P	Unknown	Asymptomatic		6.37296e-08	1 in 15,691,296	0.000714631	0	0	1 in inf	0	0	0	1 in inf	0	0	0	1 in inf	0	0	0	1 in inf	0	0	0	1 in inf	0	0	0	1 in inf	0	0	0	1 in inf	0	0	0	1 in inf	0	0
c.1210+29C>A/p.E483K	c.1210+29C>A	p.E483K	Unknown	Asymptomatic		6.35325e-08	1 in 15,739,971	0.000712421	0	0	1 in inf	0	0	0	1 in inf	0	0	0	1 in inf	0	0	0	1 in inf	0	0	0	1 in inf	0	0	0	1 in inf	0	0	0	1 in inf	0	0	0	1 in inf	0	0
p.E483K/p.G198R	p.E483K	p.G198R	Unknown	Asymptomatic		6.3491e-08	1 in 15,750,264	0.000711956	0	9.38226e-07	1 in 1,065,842	0.00140602	0	0	1 in inf	0	0	0	1 in inf	0	0	0	1 in inf	0	0	0	1 in inf	0	0	3.00368e-08	1 in 33,292,474	0.000762033	0	6.39027e-09	1 in 156,487,882	1.82421e-05	0	0	1 in inf	0	0
p.D213N/p.E483K	p.D213N	p.E483K	Unknown	Asymptomatic		6.3318e-08	1 in 15,793,298	0.000710016	0	9.28515e-07	1 in 1,076,989	0.00139146	0	0	1 in inf	0	0	6.26165e-08	1 in 15,970,229	0.00168888	0	0	1 in inf	0	0	0	1 in inf	0	0	4.48301e-08	1 in 22,306,421	0.00113734	0	0	1 in inf	0	0	0	1 in inf	0	0
c.465+1G>A/p.R99P	c.465+1G>A	p.R99P	Unknown	Asymptomatic		6.32331e-08	1 in 15,814,500	0.000709064	0	6.03382e-08	1 in 16,573,252	9.04222e-05	0	0	1 in inf	0	0	4.84841e-08	1 in 20,625,304	0.0013077	0	0	1 in inf	0	0	0	1 in inf	0	0	8.32616e-08	1 in 12,010,339	0.00211234	0	0	1 in inf	0	0	0	1 in inf	0	0
c.465+1G>A/p.R99Q	c.465+1G>A	p.R99Q	Unknown	Asymptomatic		6.32331e-08	1 in 15,814,500	0.000709064	0	0	1 in inf	0	0	0	1 in inf	0	0	0	1 in inf	0	0	0	1 in inf	0	0	0	1 in inf	0	0	0	1 in inf	0	0	0	1 in inf	0	0	0	1 in inf	0	0
p.A470T/p.L433V	p.A470T	p.L433V	Unknown	Asymptomatic		6.3156e-08	1 in 15,833,809	0.000708199	0	0	1 in inf	0	0	0	1 in inf	0	0	0	1 in inf	0	0	4.45611e-07	1 in 2,244,109	0.00167451	0	0	1 in inf	0	0	0	1 in inf	0	0	0	1 in inf	0	0	6.8238e-08	1 in 14,654,600	0.000511535	0
p.A207T/p.P428L	p.A207T	p.P428L	Unknown	Asymptomatic		6.30768e-08	1 in 15,853,690	0.000707311	0	2.10141e-07	1 in 4,758,704	0.000314916	0	0	1 in inf	0	0	3.61309e-08	1 in 27,677,163	0.000974513	0	0	1 in inf	0	0	0	1 in inf	0	0	1.13972e-08	1 in 87,741,221	0.000289145	0	0	1 in inf	0	0	0	1 in inf	0	0
c.466-7G>C/p.V19A	c.466-7G>C	p.V19A	Asymptomatic	Asymptomatic		6.30696e-08	1 in 15,855,500	0	0	0	1 in inf	0	0	0	1 in inf	0	0	1.54569e-07	1 in 6,469,587	0	0	0	1 in inf	0	0	0	1 in inf	0	0	0	1 in inf	0	0	0	1 in inf	0	0	0	1 in inf	0	0
p.P220L/p.T354S	p.P220L	p.T354S	Asymptomatic	Asymptomatic		6.2986e-08	1 in 15,876,544	0	0	0	1 in inf	0	0	0	1 in inf	0	0	0	1 in inf	0	0	0	1 in inf	0	0	0	1 in inf	0	0	2.77105e-08	1 in 36,087,428	0	0	0	1 in inf	0	0	0	1 in inf	0	0
c.466-7G>C/p.W320G	c.466-7G>C	p.W320G	Asymptomatic	Asymptomatic		6.25918e-08	1 in 15,976,534	0	0	0	1 in inf	0	0	0	1 in inf	0	0	0	1 in inf	0	0	0	1 in inf	0	0	0	1 in inf	0	0	0	1 in inf	0	0	4.93159e-07	1 in 2,027,746	0	0	0	1 in inf	0	0
p.N442S/p.R290H	p.N442S	p.R290H	Unknown	Asymptomatic		6.2484e-08	1 in 16,004,098	0.000700664	0	0	1 in inf	0	0	0	1 in inf	0	0	1.07209e-08	1 in 93,276,071	0.00028916	0	0	1 in inf	0	0	0	1 in inf	0	0	3.77481e-09	1 in 264,913,886	9.57668e-05	0	0	1 in inf	0	0	0	1 in inf	0	0
p.A470T/p.G449R	p.A470T	p.G449R	Unknown	Asymptomatic		6.2472e-08	1 in 16,007,172	0.000700529	0	0	1 in inf	0	0	0	1 in inf	0	0	0	1 in inf	0	0	3.98118e-07	1 in 2,511,818	0.00149604	0	0	1 in inf	0	0	4.90176e-09	1 in 204,008,458	0.000124357	0	8.04537e-08	1 in 12,429,504	0.000229668	0	0	1 in inf	0	0
p.I181S/p.T496I	p.I181S	p.T496I	Unknown	Asymptomatic		6.2376e-08	1 in 16,031,808	0.000699453	0	0	1 in inf	0	0	0	1 in inf	0	0	1.86166e-08	1 in 53,715,450	0.000502123	0	0	1 in inf	0	0	0	1 in inf	0	0	0	1 in inf	0	0	0	1 in inf	0	0	0	1 in inf	0	0
c.465+1G>A/p.R219H	c.465+1G>A	p.R219H	Unknown	Asymptomatic		6.2088e-08	1 in 16,106,161	0.000696224	0	3.50877e-07	1 in 2,850,002	0.000525821	0	0	1 in inf	0	0	7.14036e-09	1 in 140,048,916	0.000192588	0	0	1 in inf	0	0	0	1 in inf	0	0	4.34383e-08	1 in 23,021,154	0.00110203	0	4.26041e-09	1 in 234,719,120	1.2162e-05	0	0	1 in inf	0	0
p.N442S/p.R202H	p.N442S	p.R202H	Unknown	Asymptomatic		6.1976e-08	1 in 16,135,279	0.000694967	0	4.78245e-07	1 in 2,090,977	0.000716694	0	0	1 in inf	0	0	1.71177e-07	1 in 5,841,902	0.00461695	0	0	1 in inf	0	0	0	1 in inf	0	0	9.78821e-10	1 in 1,021,636,880	2.48327e-05	0	0	1 in inf	0	0	0	1 in inf	0	0
p.N442S/p.R243C	p.N442S	p.R243C	Unknown	Asymptomatic		6.1976e-08	1 in 16,135,279	0.000694967	0	0	1 in inf	0	0	0	1 in inf	0	0	0	1 in inf	0	0	0	1 in inf	0	0	0	1 in inf	0	0	4.55428e-09	1 in 219,573,709	0.000115542	0	0	1 in inf	0	0	0	1 in inf	0	0
c.466-7G>C/p.H140D	c.466-7G>C	p.H140D	Asymptomatic	Asymptomatic		6.06806e-08	1 in 16,479,732	0	0	0	1 in inf	0	0	0	1 in inf	0	0	5.63774e-08	1 in 17,737,600	0	0	0	1 in inf	0	0	0	1 in inf	0	0	7.76395e-08	1 in 12,880,038	0	0	1.57044e-07	1 in 6,367,628	0	0	0	1 in inf	0	0
c.102C>G/c.466-7G>C	c.102C>G	c.466-7G>C	Asymptomatic	Asymptomatic		6.03844e-08	1 in 16,560,579	0	0	0	1 in inf	0	0	0	1 in inf	0	0	0	1 in inf	0	0	0	1 in inf	0	0	0	1 in inf	0	0	0	1 in inf	0	0	0	1 in inf	0	0	0	1 in inf	0	0
c.466-7G>C/p.R313X	c.466-7G>C	p.R313X	Asymptomatic	Asymptomatic		6.02028e-08	1 in 16,610,524	0	0	0	1 in inf	0	0	0	1 in inf	0	0	0	1 in inf	0	0	0	1 in inf	0	0	0	1 in inf	0	0	2.27086e-07	1 in 4,403,618	0	0	0	1 in inf	0	0	0	1 in inf	0	0
c.466-7G>C/p.T162S	c.466-7G>C	p.T162S	Asymptomatic	Asymptomatic		6.02028e-08	1 in 16,610,524	0	0	0	1 in inf	0	0	0	1 in inf	0	0	1.68413e-07	1 in 5,937,797	0	0	0	1 in inf	0	0	0	1 in inf	0	0	0	1 in inf	0	0	0	1 in inf	0	0	0	1 in inf	0	0
c.466-7G>C/p.Y41C	c.466-7G>C	p.Y41C	Asymptomatic	Asymptomatic		6.02028e-08	1 in 16,610,524	0	0	0	1 in inf	0	0	0	1 in inf	0	0	7.5734e-08	1 in 13,204,116	0	0	0	1 in inf	0	0	0	1 in inf	0	0	1.29334e-07	1 in 7,731,917	0	0	0	1 in inf	0	0	0	1 in inf	0	0
c.1211-5C>T/c.466-7G>C	c.1211-5C>T	c.466-7G>C	Asymptomatic	Asymptomatic		6.01694e-08	1 in 16,619,757	0	0	0	1 in inf	0	0	0	1 in inf	0	0	1.68433e-07	1 in 5,937,071	0	0	0	1 in inf	0	0	0	1 in inf	0	0	0	1 in inf	0	0	0	1 in inf	0	0	0	1 in inf	0	0
c.466-7G>C/c.495_501delGCCGGCC	c.466-7G>C	c.495_501delGCCGGCC	Asymptomatic	Asymptomatic		5.98683e-08	1 in 16,703,320	0	0	0	1 in inf	0	0	0	1 in inf	0	0	0	1 in inf	0	0	0	1 in inf	0	0	0	1 in inf	0	0	2.28446e-07	1 in 4,377,394	0	0	0	1 in inf	0	0	0	1 in inf	0	0
c.466-7G>C/p.Y431S	c.466-7G>C	p.Y431S	Asymptomatic	Asymptomatic		5.9725e-08	1 in 16,743,408	0	0	0	1 in inf	0	0	0	1 in inf	0	0	0	1 in inf	0	0	0	1 in inf	0	0	0	1 in inf	0	0	2.2505e-07	1 in 4,443,467	0	0	0	1 in inf	0	0	0	1 in inf	0	0
c.466-7G>C/p.E483X	c.466-7G>C	p.E483X	Asymptomatic	Asymptomatic		5.9596e-08	1 in 16,779,652	0	0	0	1 in inf	0	0	0	1 in inf	0	0	1.68847e-07	1 in 5,922,508	0	0	0	1 in inf	0	0	0	1 in inf	0	0	0	1 in inf	0	0	0	1 in inf	0	0	0	1 in inf	0	0
c.222T>C/c.854+40G>A	c.222T>C	c.854+40G>A	Unknown	Asymptomatic		5.94286e-08	1 in 16,826,915	0.000666402	0	0	1 in inf	0	0	0	1 in inf	0	0	0	1 in inf	0	0	0	1 in inf	0	0	0	1 in inf	0	0	6.86796e-09	1 in 145,603,644	0.00017424	0	0	1 in inf	0	0	0	1 in inf	0	0
c.466-7G>C/p.R481W	c.466-7G>C	p.R481W	Asymptomatic	Asymptomatic		5.92472e-08	1 in 16,878,435	0	0	0	1 in inf	0	0	0	1 in inf	0	0	0	1 in inf	0	0	0	1 in inf	0	0	0	1 in inf	0	0	2.24072e-07	1 in 4,462,851	0	0	0	1 in inf	0	0	0	1 in inf	0	0
c.466-7G>C/p.G295S	c.466-7G>C	p.G295S	Asymptomatic	Asymptomatic		5.87694e-08	1 in 17,015,658	0	0	0	1 in inf	0	0	0	1 in inf	0	0	0	1 in inf	0	0	0	1 in inf	0	0	0	1 in inf	0	0	2.20993e-07	1 in 4,525,034	0	0	0	1 in inf	0	0	0	1 in inf	0	0
c.466-7G>C/p.G298S	c.466-7G>C	p.G298S	Asymptomatic	Asymptomatic		5.87694e-08	1 in 17,015,658	0	0	0	1 in inf	0	0	0	1 in inf	0	0	0	1 in inf	0	0	0	1 in inf	0	0	0	1 in inf	0	0	0	1 in inf	0	0	3.11946e-07	1 in 3,205,689	0	0	0	1 in inf	0	0
c.466-7G>C/p.M289T	c.466-7G>C	p.M289T	Asymptomatic	Asymptomatic		5.87694e-08	1 in 17,015,658	0	0	0	1 in inf	0	0	0	1 in inf	0	0	5.59164e-08	1 in 17,883,838	0	0	0	1 in inf	0	0	0	1 in inf	0	0	7.37213e-08	1 in 13,564,601	0	0	1.5593e-07	1 in 6,413,147	0	0	0	1 in inf	0	0
p.A14T/p.R86Q	p.A14T	p.R86Q	Unknown	Asymptomatic		5.87334e-08	1 in 17,026,088	0.000658606	0	0	1 in inf	0	0	0	1 in inf	0	0	0	1 in inf	0	0	0	1 in inf	0	0	0	1 in inf	0	0	3.16549e-09	1 in 315,907,238	8.03082e-05	0	0	1 in inf	0	0	0	1 in inf	0	0
c.466-7G>C/p.R386C	c.466-7G>C	p.R386C	Asymptomatic	Asymptomatic		5.82916e-08	1 in 17,155,131	0	0	0	1 in inf	0	0	0	1 in inf	0	0	0	1 in inf	0	0	0	1 in inf	0	0	0	1 in inf	0	0	1.46041e-07	1 in 6,847,370	0	0	0	1 in inf	0	0	0	1 in inf	0	0
c.466-7G>C/p.F249S	c.466-7G>C	p.F249S	Asymptomatic	Asymptomatic		5.82916e-08	1 in 17,155,131	0	0	0	1 in inf	0	0	0	1 in inf	0	0	0	1 in inf	0	0	0	1 in inf	0	0	0	1 in inf	0	0	1.46041e-07	1 in 6,847,370	0	0	1.55413e-07	1 in 6,434,468	0	0	0	1 in inf	0	0
c.466-7G>C/p.R246H	c.466-7G>C	p.R246H	Asymptomatic	Asymptomatic		5.82916e-08	1 in 17,155,131	0	0	0	1 in inf	0	0	0	1 in inf	0	0	0	1 in inf	0	0	0	1 in inf	0	0	0	1 in inf	0	0	1.46058e-07	1 in 6,846,606	0	0	0	1 in inf	0	0	0	1 in inf	0	0
c.466-7G>C/p.T393A	c.466-7G>C	p.T393A	Asymptomatic	Asymptomatic		5.82916e-08	1 in 17,155,131	0	0	5.85769e-08	1 in 17,071,578	0	0	0	1 in inf	0	0	5.58021e-08	1 in 17,920,474	0	0	0	1 in inf	0	0	0	1 in inf	0	0	7.30126e-08	1 in 13,696,267	0	0	0	1 in inf	0	0	0	1 in inf	0	0
p.A201S/p.R290H	p.A201S	p.R290H	Unknown	Asymptomatic		5.8056e-08	1 in 17,224,749	0.00065101	0	0	1 in inf	0	0	0	1 in inf	0	0	0	1 in inf	0	0	0	1 in inf	0	0	0	1 in inf	0	0	1.80039e-07	1 in 5,554,339	0.00456759	0	0	1 in inf	0	0	4.03867e-07	1 in 2,476,061	0.00302753	0
p.A470T/p.N442S	p.A470T	p.N442S	Unknown	Asymptomatic		5.7912e-08	1 in 17,267,579	0.000649396	0	4.80901e-07	1 in 2,079,432	0.000720673	0	0	1 in inf	0	0	0	1 in inf	0	0	0	1 in inf	0	0	0	1 in inf	0	0	9.82519e-10	1 in 1,017,791,534	2.49265e-05	0	0	1 in inf	0	0	0	1 in inf	0	0
c.466-7G>C/p.F61L	c.466-7G>C	p.F61L	Asymptomatic	Asymptomatic		5.78138e-08	1 in 17,296,909	0	0	0	1 in inf	0	0	0	1 in inf	0	0	1.47849e-07	1 in 6,763,647	0	0	0	1 in inf	0	0	0	1 in inf	0	0	0	1 in inf	0	0	0	1 in inf	0	0	0	1 in inf	0	0
c.195C>T/p.A14T	c.195C>T	p.A14T	Unknown	Asymptomatic		5.76633e-08	1 in 17,342,061	0.000646607	0	1.28668e-06	1 in 777,192	0.00192821	0	0	1 in inf	0	0	0	1 in inf	0	0	0	1 in inf	0	0	0	1 in inf	0	0	0	1 in inf	0	0	0	1 in inf	0	0	0	1 in inf	0	0
p.A5V/p.L433V	p.A5V	p.L433V	Unknown	Asymptomatic		5.7616e-08	1 in 17,356,290	0.000646077	0	0	1 in inf	0	0	0	1 in inf	0	0	0	1 in inf	0	0	0	1 in inf	0	0	0	1 in inf	0	0	0	1 in inf	0	0	0	1 in inf	0	0	0	1 in inf	0	0
p.A201S/p.R202H	p.A201S	p.R202H	Unknown	Asymptomatic		5.7584e-08	1 in 17,365,935	0.000645718	0	0	1 in inf	0	0	0	1 in inf	0	0	0	1 in inf	0	0	0	1 in inf	0	0	0	1 in inf	0	0	4.66848e-08	1 in 21,420,234	0.00118439	0	0	1 in inf	0	0	1.19922e-06	1 in 833,874	0.00898977	0
p.A201S/p.R243C	p.A201S	p.R243C	Unknown	Asymptomatic		5.7584e-08	1 in 17,365,935	0.000645718	0	0	1 in inf	0	0	0	1 in inf	0	0	0	1 in inf	0	0	0	1 in inf	0	0	0	1 in inf	0	0	2.17216e-07	1 in 4,603,711	0.00551076	0	0	1 in inf	0	0	0	1 in inf	0	0
p.D171N/p.T496I	p.D171N	p.T496I	Unknown	Asymptomatic		5.7408e-08	1 in 17,419,176	0.000643744	0	5.3946e-07	1 in 1,853,708	0.000808429	0	0	1 in inf	0	0	2.79764e-08	1 in 35,744,382	0.000754573	0	0	1 in inf	0	0	0	1 in inf	0	0	0	1 in inf	0	0	0	1 in inf	0	0	0	1 in inf	0	0
p.G117D/p.P220L	p.G117D	p.P220L	Asymptomatic	Asymptomatic		5.726e-08	1 in 17,464,199	0	0	0	1 in inf	0	0	0	1 in inf	0	0	0	1 in inf	0	0	0	1 in inf	0	0	0	1 in inf	0	0	0	1 in inf	0	0	0	1 in inf	0	0	0	1 in inf	0	0
p.A5V/p.G449R	p.A5V	p.G449R	Unknown	Asymptomatic		5.6992e-08	1 in 17,546,323	0.000639079	0	0	1 in inf	0	0	0	1 in inf	0	0	9.98829e-09	1 in 100,117,279	0.000269402	0	0	1 in inf	0	0	0	1 in inf	0	0	1.62363e-08	1 in 61,590,268	0.000411915	0	0	1 in inf	0	0	0	1 in inf	0	0
p.A14T/p.T288P	p.A14T	p.T288P	Unknown	Asymptomatic		5.67006e-08	1 in 17,636,498	0.000635812	0	0	1 in inf	0	0	0	1 in inf	0	0	0	1 in inf	0	0	0	1 in inf	0	0	0	1 in inf	0	0	0	1 in inf	0	0	0	1 in inf	0	0	0	1 in inf	0	0
c.854+40G>A/p.P84L	c.854+40G>A	p.P84L	Unknown	Asymptomatic		5.62506e-08	1 in 17,777,589	0.000630766	0	0	1 in inf	0	0	0	1 in inf	0	0	0	1 in inf	0	0	0	1 in inf	0	0	0	1 in inf	0	0	5.74353e-09	1 in 174,108,918	0.000145713	0	0	1 in inf	0	0	0	1 in inf	0	0
p.A14T/p.A207T	p.A14T	p.A207T	Unknown	Asymptomatic		5.61198e-08	1 in 17,819,023	0.000629299	0	6.02978e-06	1 in 165,844	0.00903617	0	0	1 in inf	0	0	2.22941e-07	1 in 4,485,501	0.0060131	0	0	1 in inf	0	0	0	1 in inf	0	0	3.12927e-10	1 in 3,195,630,015	7.93895e-06	0	0	1 in inf	0	0	0	1 in inf	0	0
c.854+40G>A/p.W320X	c.854+40G>A	p.W320X	Unknown	Asymptomatic		5.57167e-08	1 in 17,947,942	0.000624779	0	0	1 in inf	0	0	0	1 in inf	0	0	0	1 in inf	0	0	1.45228e-07	1 in 6,885,743	0.000545733	0	0	1 in inf	0	0	0	1 in inf	0	0	0	1 in inf	0	0	0	1 in inf	0	0
p.A201S/p.A201S	p.A201S	p.A201S	Unknown	Asymptomatic		5.5696e-08	1 in 17,954,611	0.000624547	0	0	1 in inf	0	0	0	1 in inf	0	0	0	1 in inf	0	0	0	1 in inf	0	0	9.85514e-08	1 in 10,146,988	0.010637	0	1.86889e-07	1 in 5,350,760	0.00474137	0	0	1 in inf	0	0	2.99915e-07	1 in 3,334,278	0.00224826	0
c.224+8G>A/c.465+1G>A	c.224+8G>A	c.465+1G>A	Unknown	Asymptomatic		5.55993e-08	1 in 17,985,827	0.000623463	0	0	1 in inf	0	0	0	1 in inf	0	0	0	1 in inf	0	0	0	1 in inf	0	0	0	1 in inf	0	0	0	1 in inf	0	0	0	1 in inf	0	0	0	1 in inf	0	0
p.I181S/p.R290H	p.I181S	p.R290H	Asymptomatic	Asymptomatic		5.5596e-08	1 in 17,986,906	0	0	0	1 in inf	0	0	4.18366e-08	1 in 23,902,535	0	0	3.56063e-09	1 in 280,849,357	0	0	0	1 in inf	0	0	0	1 in inf	0	0	1.52049e-07	1 in 6,576,845	0	0	0	1 in inf	0	0	2.70926e-07	1 in 3,691,047	0	0
p.I181S/p.R202H	p.I181S	p.R202H	Unknown	Asymptomatic		5.5144e-08	1 in 18,134,340	0.000618357	0	0	1 in inf	0	0	0	1 in inf	0	0	5.68516e-08	1 in 17,589,660	0.00153339	0	0	1 in inf	0	0	0	1 in inf	0	0	3.94267e-08	1 in 25,363,512	0.00100025	0	0	1 in inf	0	0	8.04473e-07	1 in 1,243,051	0.0060306	0
p.I181S/p.R243C	p.I181S	p.R243C	Unknown	Asymptomatic		5.5144e-08	1 in 18,134,340	0.000618357	0	0	1 in inf	0	0	0	1 in inf	0	0	0	1 in inf	0	0	0	1 in inf	0	0	0	1 in inf	0	0	1.83445e-07	1 in 5,451,214	0.004654	0	0	1 in inf	0	0	0	1 in inf	0	0
p.H330R/p.P220L	p.H330R	p.P220L	Asymptomatic	Asymptomatic		5.48551e-08	1 in 18,229,853	0	0	0	1 in inf	0	0	0	1 in inf	0	0	0	1 in inf	0	0	0	1 in inf	0	0	0	1 in inf	0	0	1.13784e-08	1 in 87,885,830	0	0	0	1 in inf	0	0	0	1 in inf	0	0
p.P220L/p.V95M	p.P220L	p.V95M	Asymptomatic	Asymptomatic		5.45688e-08	1 in 18,325,497	0	0	0	1 in inf	0	0	0	1 in inf	0	0	0	1 in inf	0	0	0	1 in inf	0	0	0	1 in inf	0	0	2.33609e-08	1 in 42,806,513	0	0	0	1 in inf	0	0	0	1 in inf	0	0
p.E483K/p.V109M	p.E483K	p.V109M	Unknown	Asymptomatic		5.4149e-08	1 in 18,467,562	0.000607199	0	1.34451e-06	1 in 743,763	0.00201488	0	0	1 in inf	0	0	7.54598e-08	1 in 13,252,091	0.00203528	0	0	1 in inf	0	0	0	1 in inf	0	0	1.01327e-08	1 in 98,690,845	0.000257065	0	7.28571e-09	1 in 137,254,955	2.07983e-05	0	0	1 in inf	0	0
c.854+40G>A/p.S408T	c.854+40G>A	p.S408T	Unknown	Asymptomatic		5.4026e-08	1 in 18,509,607	0.00060582	0	3.61956e-08	1 in 27,627,641	5.42424e-05	0	0	1 in inf	0	0	0	1 in inf	0	0	0	1 in inf	0	0	0	1 in inf	0	0	0	1 in inf	0	0	0	1 in inf	0	0	0	1 in inf	0	0
p.A201S/p.A470T	p.A201S	p.A470T	Unknown	Asymptomatic		5.3808e-08	1 in 18,584,598	0.000603376	0	0	1 in inf	0	0	0	1 in inf	0	0	0	1 in inf	0	0	0	1 in inf	0	0	0	1 in inf	0	0	4.68612e-08	1 in 21,339,610	0.00118887	0	0	1 in inf	0	0	2.00529e-07	1 in 4,986,811	0.00150323	0
c.466-7G>C/p.D359N	c.466-7G>C	p.D359N	Asymptomatic	Asymptomatic		5.35136e-08	1 in 18,686,839	0	0	0	1 in inf	0	0	0	1 in inf	0	0	1.50861e-07	1 in 6,628,630	0	0	0	1 in inf	0	0	0	1 in inf	0	0	0	1 in inf	0	0	0	1 in inf	0	0	0	1 in inf	0	0
c.1489_1492dupCCCC/p.P220L	c.1489_1492dupCCCC	p.P220L	Asymptomatic	Asymptomatic		5.34866e-08	1 in 18,696,284	0	0	0	1 in inf	0	0	0	1 in inf	0	0	0	1 in inf	0	0	0	1 in inf	0	0	0	1 in inf	0	0	2.27331e-08	1 in 43,988,711	0	0	0	1 in inf	0	0	0	1 in inf	0	0
p.P428L/p.R498L	p.P428L	p.R498L	Unknown	Asymptomatic		5.33664e-08	1 in 18,738,383	0.000598424	0	0	1 in inf	0	0	0	1 in inf	0	0	0	1 in inf	0	0	0	1 in inf	0	0	0	1 in inf	0	0	1.33857e-08	1 in 74,706,808	0.000339594	0	0	1 in inf	0	0	3.93585e-07	1 in 2,540,748	0.00295044	0
c.980-6C>G/p.P220L	c.980-6C>G	p.P220L	Asymptomatic	Asymptomatic		5.33663e-08	1 in 18,738,411	0	0	0	1 in inf	0	0	0	1 in inf	0	0	0	1 in inf	0	0	0	1 in inf	0	0	0	1 in inf	0	0	2.20762e-08	1 in 45,297,643	0	0	0	1 in inf	0	0	0	1 in inf	0	0
p.A5V/p.N442S	p.A5V	p.N442S	Unknown	Asymptomatic		5.2832e-08	1 in 18,927,923	0.000592431	0	9.9008e-07	1 in 1,010,020	0.00148372	0	0	1 in inf	0	0	6.01061e-08	1 in 16,637,251	0.00162117	0	0	1 in inf	0	0	0	1 in inf	0	0	3.25445e-09	1 in 307,271,835	8.25652e-05	0	0	1 in inf	0	0	0	1 in inf	0	0
c.854+40G>A/p.G172C	c.854+40G>A	p.G172C	Unknown	Asymptomatic		5.27548e-08	1 in 18,955,622	0.000591566	0	0	1 in inf	0	0	0	1 in inf	0	0	0	1 in inf	0	0	1.36076e-07	1 in 7,348,821	0.000511345	0	0	1 in inf	0	0	0	1 in inf	0	0	0	1 in inf	0	0	0	1 in inf	0	0
c.466-7G>C/p.T354S	c.466-7G>C	p.T354S	Asymptomatic	Asymptomatic		5.2558e-08	1 in 19,026,600	0	0	0	1 in inf	0	0	0	1 in inf	0	0	0	1 in inf	0	0	0	1 in inf	0	0	0	1 in inf	0	0	2.09613e-07	1 in 4,770,700	0	0	0	1 in inf	0	0	0	1 in inf	0	0
c.1210+49G>A/c.854+40G>A	c.1210+49G>A	c.854+40G>A	Unknown	Asymptomatic		5.21192e-08	1 in 19,186,788	0.000584438	0	8.96436e-09	1 in 111,552,861	1.34339e-05	0	0	1 in inf	0	0	1.77608e-09	1 in 563,037,702	4.7904e-05	0	3.38724e-08	1 in 29,522,562	0.000127285	0	0	1 in inf	0	0	1.32422e-09	1 in 755,159,248	3.35955e-05	0	0	1 in inf	0	0	0	1 in inf	0	0
c.854+40G>A/p.A191V	c.854+40G>A	p.A191V	Unknown	Asymptomatic		5.21192e-08	1 in 19,186,788	0.000584438	0	0	1 in inf	0	0	0	1 in inf	0	0	0	1 in inf	0	0	0	1 in inf	0	0	0	1 in inf	0	0	0	1 in inf	0	0	3.05595e-06	1 in 327,231	0.0087237	0	0	1 in inf	0	0
c.854+40G>A/p.R392W	c.854+40G>A	p.R392W	Unknown	Asymptomatic		5.18014e-08	1 in 19,304,498	0.000580875	0	0	1 in inf	0	0	0	1 in inf	0	0	1.77471e-09	1 in 563,472,596	4.7867e-05	0	0	1 in inf	0	0	0	1 in inf	0	0	1.30143e-09	1 in 768,386,963	3.30172e-05	0	1.52739e-06	1 in 654,714	0.00436017	0	0	1 in inf	0	0
c.854+40G>A/p.E384K	c.854+40G>A	p.E384K	Unknown	Asymptomatic		5.18014e-08	1 in 19,304,498	0.000580875	0	8.71155e-09	1 in 114,790,183	1.3055e-05	0	0	1 in inf	0	0	3.54972e-09	1 in 281,712,647	9.57421e-05	0	0	1 in inf	0	0	0	1 in inf	0	0	1.30172e-09	1 in 768,215,543	3.30245e-05	0	0	1 in inf	0	0	0	1 in inf	0	0
[truncated: 42,343 more rows]
