# Supplementary material for: Predicting disease severity in metachromatic leukodystrophy using protein activity and a patient phenotype matrix
Source: Genome Biol. 2023 Jul 21;24:172. doi: 10.1186/s13059-023-03001-z (PMC10360315; doi:10.1186/s13059-023-03001-z)
Supplement: Supplementary file 10 — Additional file 10: Table S9. Analytical analysis of disease burden. Burdens for each MLD subtype were predicted using allele frequencies from gnomAD and our phenotype matrix. Calculations were performed using patient-based severity, as defined by our variant-severity criteria, and repeated using activity-based severity determined by MS/MS. 95% percent confidence intervals were calculated using the analytical method, except for the “Unknown” and “Asymptomatic” incidence rates, which rely on 95% confidence intervals calculated through numeric simulation. gnomAD, Genome Aggregation Database; MS/MS, tandem mass spectrometry. [file 13059_2023_3001_MOESM10_ESM.xlsx]

## Sheet: Table S9
Analytical incidence
Patient-based severity frequencies (95% CIs)
Population	Adult	Juvenile	Infantile/late-infantile	Overall	Unknown	Asymptomatic
All	1.02E-06 (8.22E-07–1.24E-06)	1.08E-06 (8.61E-07–1.33E-06)	1.11E-06 (8.54E-07–1.41E-06)	3.22E-06 (2.64E-06–3.85E-06)	8.59E-05 (7.90E-05–9.36E-05)	0.528 (0.524–0.533)
African	7.05E-08 (1.20E-09–2.74E-07)	2.13E-07 (2.94E-08–5.73E-07)	1.60E-07 (9.71E-09–5.16E-07)	4.44E-07 (6.92E-08–1.16E-06)	6.67E-04 (5.30E-04–8.29E-04)	0.587 (0.568–0.606)
Ashkenazi Jew	6.24E-08 (1.84E-10–2.88E-07)	0	1.03E-08 (9.66E-18–8.40E-08)	7.27E-08 (1.23E-10–3.51E-07)	1.01E-05 (4.35E-06–1.92E-05)	0.422 (0.404–0.439)
Latino	1.38E-07 (2.91E-08–3.30E-07)	1.66E-07 (3.76E-08–3.87E-07)	4.76E-07 (1.68E-07–9.41E-07)	7.79E-07 (3.21E-07–1.44E-06)	3.63E-05 (2.68E-05–4.75E-05)	0.569 (0.557–0.581)
East Asian	1.21E-07 (4.05E-09–4.30E-07)	2.22E-07 (1.96E-08–6.65E-07)	8.38E-07 (2.07E-07–1.90E-06)	1.18E-06 (3.43E-07–2.53E-06)	2.65E-04 (2.07E-04–3.31E-04)	0.238 (0.229–0.248)
Finnish	1.58E-06 (6.78E-07–2.85E-06)	7.42E-07 (2.49E-07–1.50E-06)	1.04E-07 (8.89E-09–3.34E-07)	2.42E-06 (1.07E-06–4.33E-06)	6.84E-06 (3.64E-06–1.11E-05)	0.621 (0.607–0.635)
Non-Finnish European	2.61E-06 (2.01E-06–3.28E-06)	2.59E-06 (1.95E-06–3.32E-06)	2.97E-06 (2.16E-06–3.90E-06)	8.17E-06 (6.45E-06–1.011E-05)	3.12E-05 (2.64E-05–3.65E-05)	0.596 (0.599–0.603)
South Asian	4.32E-08 (4.34E-09–1.26E-07)	4.03E-08 (2.90E-09–1.26E-07)	8.75E-08 (1.17E-08–2.38E-07)	1.71E-07 (3.62E-08–4.09E-07)	3.50E-04 (2.96E-04–4.12E-04)	0.390 (0.381–0.400)
Other	3.11E-06 (7.69E-07–7.06E-06)	2.85E-06 (5.57E-07–6.98E-06)	2.27E-06 (2.49E-07–6.46E-06)	8.23E-06 (2.17E-06–1.83E-05)	1.25E-04 (7.25E-05–2.00E-04)	0.587 (0.559–0.617)
Activity-based severity frequencies (95% CI)
Population	Adult	Juvenile	Infantile/late-infantile	Overall	Unknown	Asymptomatic
All	1.74E-06 (1.41E-06–2.11E-06)	5.22E-07 (3.55E-07–7.19E-07)	3.13E-06 (2.55E-06–3.76E-06)	5.4E-06 (4.53E-06–6.33E-06)	1.25E-06 (8.86E-07–1.65E-06)	0.529 (0.524–0.533)
African	2.72E-07 (2.54E-08–8.02E-07)	1.33E-07 (2.20E-09–5.17E-07)	1.03E-06 (2.57E-07–2.33E-06)	1.44E-06 (4.20E-07–3.06E-06)	4.66E-07 (0–1.49E-06)	0.588 (0.569–0.607)
Ashkenazi Jew	0	0	0	0	9.37E-08 (0–4.67E-07)	0.422 (0.404–0.439)
Latino	1.97E-07 (4.74E-08–4.51E-07)	9.67E-08 (9.84E-09–2.80E-07)	6.56E-07 (2.56E-07–1.24E-06)	9.50E-07 (4.12E-07–1.71E-06)	3.46E-07 (6.20E-08–7.68E-07)	0.569 (0.557–0.581)
East Asian	8.56E-07 (2.82E-07–1.74E-06)	6.50E-07 (1.67E-07–1.46E-06)	1.20E-07 (3.51E-07–2.57E-06)	2.71E-06 (1.07E-06–5.09E-06)	4.85E-06 (2.21E-06–8.59E-06)	0.239 (0.229–0.248)
Finnish	1.11E-06 (4.72E-07–2.00E-06)	8.78E-07 (2.98E-07–1.76E-06)	1.43E-06 (5.47E-07–2.74E-06)	3.42E-06 (1.64E-06–5.83E-06)	3.54E-06 (1.48E-06–6.48E-06)	0.621 (0.907–0.635)
Non-Finnish European	4.11E-06 (3.18E-06–5.18E-06)	7.85E-07 (4.30E-07–1.24E-06)	7.10E-06 (5.52E-06–8.89E-06)	1.20E-05 (9.67E-06–1.46E-05)	6.85E-07 (2.86E-07–1.15E-06)	0.596 (0.590–0.603)
South Asian	4.30 3E-07 (1.32E-07–8.99E-07)	3.37E-07 (8.21E-08–7.69E-07)	1.60E-06 (7.44E-07–2.77E-06)	2.3E-06 (1.20E-06–3.91E-06)	4.39E-07 (7.89E-08–1.01E-06)	0.391 (0.381–03400)
Other	3.93E-06 (7.95E-07–9.52E-06)	0	7.12E-06 (1.66E-06–1.65E-05)	1.11E-05 (3.21E-06–2.36E-05)	1.74E-06 (0–6.67E-06)	0.587 (0.558–03617)
