# Supplementary material for: Predicting disease severity in metachromatic leukodystrophy using protein activity and a patient phenotype matrix
Source: Genome Biol. 2023 Jul 21;24:172. doi: 10.1186/s13059-023-03001-z (PMC10360315; doi:10.1186/s13059-023-03001-z)
Supplement: Supplementary file 11 — Additional file 11: Table S10. Number of mutations with non-zero allele frequencies in each subpopulation in gnomAD. Number of patients screened before encountering a novel mutation are also shown by subpopulation. gnomAD, Genome Aggregation Database. [file 13059_2023_3001_MOESM11_ESM.xlsx]

## Sheet: Table S10
gnomAD population	Activity-based predicted MLD incidence	Number of variants considered	Number screened until n+1
All	1 in 185,365	106	606.884
African	1 in 696,833	8	18.802
Ashkenazi Jew	1 in infinity	3	3.48496
Latino	1 in 1,052,794	17	34.8099
Finnish	1 in 292,582	5	23.719
NFE	1 in 83,277	62	411.237
South Asian	1 in 292,398	30	49.9516
Other	1 in 90,485	7	18.3923
